# Supplementary material for: Polygenic risk scores for the prediction of common cancers in East Asians: A population-based prospective cohort study
Source: eLife. 2023 Mar 27;12:e82608. doi: 10.7554/eLife.82608 (PMC10159619; doi:10.7554/eLife.82608)
Supplement: Figure 1—source data 1. [file elife-82608-fig1-data1.zip]

Archive with 175 entries (174 files):
- absolute_risk_tables_Breast_revision/
- absolute_risk_tables_Breast_revision/SCORESUM_PGS000214_FEMALE_CHINESE_5yr.rds
- absolute_risk_tables_Breast_revision/SCORESUM_PGS000510_FEMALE_CHINESE_85years.rds
- absolute_risk_tables_Breast_revision/SCORESUM_PGS000538_FEMALE_CHINESE_5yr.rds
- absolute_risk_tables_Breast_revision/SCORESUM_PGS000474_FEMALE_CHINESE_85years.rds
- absolute_risk_tables_Breast_revision/SCORESUM_PGS000072_FEMALE_CHINESE_5yr.rds
- absolute_risk_tables_Breast_revision/SCORESUM_PGS000046_FEMALE_CHINESE_85years.rds
- absolute_risk_tables_Breast_revision/SCORESUM_PGS000524_FEMALE_CHINESE_85years.rds
- absolute_risk_tables_Breast_revision/SCORESUM_PGS001778_FEMALE_CHINESE_5yr.rds
- absolute_risk_tables_Breast_revision/SCORESUM_PGS000005_FEMALE_CHINESE_85years.rds
- absolute_risk_tables_Breast_revision/SCORESUM_PGS000513_FEMALE_CHINESE_85years.rds
- absolute_risk_tables_Breast_revision/SCORESUM_PGS000489_FEMALE_CHINESE_85years.rds
- absolute_risk_tables_Breast_revision/SCORESUM_PGS000472_FEMALE_CHINESE_85years.rds
- absolute_risk_tables_Breast_revision/SCORESUM_PGS000487_FEMALE_CHINESE_85years.rds
- absolute_risk_tables_Breast_revision/SCORESUM_PGS000526_FEMALE_CHINESE_5yr.rds
- absolute_risk_tables_Breast_revision/SCORESUM_PGS000513_FEMALE_CHINESE_5yr.rds
- absolute_risk_tables_Breast_revision/SCORESUM_PGS000347_FEMALE_CHINESE_85years.rds
- absolute_risk_tables_Breast_revision/SCORESUM_PGS000052_FEMALE_CHINESE_85years.rds
- absolute_risk_tables_Breast_revision/SCORESUM_PGS000529_FEMALE_CHINESE_5yr.rds
- absolute_risk_tables_Breast_revision/SCORESUM_PGS000509_FEMALE_CHINESE_5yr.rds
- absolute_risk_tables_Breast_revision/SCORESUM_PGS000050_FEMALE_CHINESE_85years.rds
- absolute_risk_tables_Breast_revision/SCORESUM_PGS000153_FEMALE_CHINESE_85years.rds
- absolute_risk_tables_Breast_revision/SCORESUM_PGS000502_FEMALE_CHINESE_85years.rds
- absolute_risk_tables_Breast_revision/SCORESUM_PGS000522_FEMALE_CHINESE_85years.rds
- absolute_risk_tables_Breast_revision/SCORESUM_PGS000028_FEMALE_CHINESE_85years.rds
- absolute_risk_tables_Breast_revision/SCORESUM_PGS000216_FEMALE_CHINESE_5yr.rds
- absolute_risk_tables_Breast_revision/SCORESUM_PGS001804_FEMALE_CHINESE_85years.rds
- absolute_risk_tables_Breast_revision/SCORESUM_PGS000029_FEMALE_CHINESE_5yr.rds
- absolute_risk_tables_Breast_revision/SCORESUM_PGS000517_FEMALE_CHINESE_5yr.rds
- absolute_risk_tables_Breast_revision/SCORESUM_PGS000488_FEMALE_CHINESE_85years.rds
- absolute_risk_tables_Breast_revision/SCORESUM_PGS000212_FEMALE_CHINESE_5yr.rds
- absolute_risk_tables_Breast_revision/SCORESUM_PGS000344_FEMALE_CHINESE_85years.rds
- absolute_risk_tables_Breast_revision/SCORESUM_PGS000008_FEMALE_CHINESE_85years.rds
- absolute_risk_tables_Breast_revision/SCORESUM_PGS000529_FEMALE_CHINESE_85years.rds
- absolute_risk_tables_Breast_revision/SCORESUM_PGS000476_FEMALE_CHINESE_5yr.rds
- absolute_risk_tables_Breast_revision/SCORESUM_PGS000046_FEMALE_CHINESE_5yr.rds
- absolute_risk_tables_Breast_revision/SCORESUM_PGS000525_FEMALE_CHINESE_5yr.rds
- absolute_risk_tables_Breast_revision/SCORESUM_PGS000510_FEMALE_CHINESE_5yr.rds
- absolute_risk_tables_Breast_revision/SCORESUM_PGS000521_FEMALE_CHINESE_85years.rds
- absolute_risk_tables_Breast_revision/SCORESUM_PGS000474_FEMALE_CHINESE_5yr.rds
- absolute_risk_tables_Breast_revision/SCORESUM_PGS000484_FEMALE_CHINESE_85years.rds
- absolute_risk_tables_Breast_revision/SCORESUM_PGS000495_FEMALE_CHINESE_85years.rds
- absolute_risk_tables_Breast_revision/SCORESUM_PGS000537_FEMALE_CHINESE_5yr.rds
- absolute_risk_tables_Breast_revision/SCORESUM_PGS000009_FEMALE_CHINESE_85years.rds
- absolute_risk_tables_Breast_revision/SCORESUM_PGS001336_FEMALE_CHINESE_85years.rds
- absolute_risk_tables_Breast_revision/SCORESUM_PGS000317_FEMALE_CHINESE_85years.rds
- absolute_risk_tables_Breast_revision/SCORESUM_PGS000006_FEMALE_CHINESE_85years.rds
- absolute_risk_tables_Breast_revision/SCORESUM_PGS000001_FEMALE_CHINESE_5yr.rds
- absolute_risk_tables_Breast_revision/SCORESUM_PGS000530_FEMALE_CHINESE_85years.rds
- absolute_risk_tables_Breast_revision/SCORESUM_PGS000482_FEMALE_CHINESE_85years.rds
- absolute_risk_tables_Breast_revision/SCORESUM_PGS000516_FEMALE_CHINESE_85years.rds
- absolute_risk_tables_Breast_revision/SCORESUM_PGS000345_FEMALE_CHINESE_5yr.rds
- absolute_risk_tables_Breast_revision/SCORESUM_PGS000774_FEMALE_CHINESE_5yr.rds
- absolute_risk_tables_Breast_revision/SCORESUM_PGS000783_FEMALE_CHINESE_5yr.rds
- absolute_risk_tables_Breast_revision/SCORESUM_PGS000490_FEMALE_CHINESE_5yr.rds
- absolute_risk_tables_Breast_revision/SCORESUM_PGS000521_FEMALE_CHINESE_5yr.rds
- absolute_risk_tables_Breast_revision/SCORESUM_PGS000773_FEMALE_CHINESE_5yr.rds
- absolute_risk_tables_Breast_revision/SCORESUM_PGS000028_FEMALE_CHINESE_5yr.rds
- absolute_risk_tables_Breast_revision/SCORESUM_PGS000478_FEMALE_CHINESE_85years.rds
- absolute_risk_tables_Breast_revision/SCORESUM_PGS000537_FEMALE_CHINESE_85years.rds
- absolute_risk_tables_Breast_revision/SCORESUM_PGS000540_FEMALE_CHINESE_85years.rds
- absolute_risk_tables_Breast_revision/SCORESUM_PGS000482_FEMALE_CHINESE_5yr.rds
- absolute_risk_tables_Breast_revision/SCORESUM_PGS000539_FEMALE_CHINESE_5yr.rds
- absolute_risk_tables_Breast_revision/SCORESUM_PGS000506_FEMALE_CHINESE_85years.rds
- absolute_risk_tables_Breast_revision/SCORESUM_PGS000517_FEMALE_CHINESE_85years.rds
- absolute_risk_tables_Breast_revision/SCORESUM_PGS000515_FEMALE_CHINESE_5yr.rds
- absolute_risk_tables_Breast_revision/SCORESUM_PGS000004_FEMALE_CHINESE_5yr.rds
- absolute_risk_tables_Breast_revision/SCORESUM_PGS000497_FEMALE_CHINESE_85years.rds
- absolute_risk_tables_Breast_revision/SCORESUM_PGS000009_FEMALE_CHINESE_5yr.rds
- absolute_risk_tables_Breast_revision/SCORESUM_PGS000214_FEMALE_CHINESE_85years.rds
- absolute_risk_tables_Breast_revision/SCORESUM_PGS000486_FEMALE_CHINESE_85years.rds
- absolute_risk_tables_Breast_revision/SCORESUM_PGS000493_FEMALE_CHINESE_85years.rds
- absolute_risk_tables_Breast_revision/SCORESUM_PGS000483_FEMALE_CHINESE_85years.rds
- absolute_risk_tables_Breast_revision/SCORESUM_PGS000045_FEMALE_CHINESE_5yr.rds
- absolute_risk_tables_Breast_revision/SCORESUM_PGS000479_FEMALE_CHINESE_85years.rds
- absolute_risk_tables_Breast_revision/SCORESUM_PGS000072_FEMALE_CHINESE_85years.rds
- absolute_risk_tables_Breast_revision/SCORESUM_PGS000505_FEMALE_CHINESE_5yr.rds
- absolute_risk_tables_Breast_revision/SCORESUM_PGS000494_FEMALE_CHINESE_85years.rds
- absolute_risk_tables_Breast_revision/SCORESUM_PGS000472_FEMALE_CHINESE_5yr.rds
- absolute_risk_tables_Breast_revision/SCORESUM_PGS000479_FEMALE_CHINESE_5yr.rds
- absolute_risk_tables_Breast_revision/SCORESUM_PGS000530_FEMALE_CHINESE_5yr.rds
- absolute_risk_tables_Breast_revision/SCORESUM_PGS000485_FEMALE_CHINESE_85years.rds
- absolute_risk_tables_Breast_revision/SCORESUM_PGS000345_FEMALE_CHINESE_85years.rds
- absolute_risk_tables_Breast_revision/SCORESUM_PGS000534_FEMALE_CHINESE_5yr.rds
- absolute_risk_tables_Breast_revision/SCORESUM_PGS000006_FEMALE_CHINESE_5yr.rds
- absolute_risk_tables_Breast_revision/SCORESUM_PGS000485_FEMALE_CHINESE_5yr.rds
- absolute_risk_tables_Breast_revision/SCORESUM_PGS000538_FEMALE_CHINESE_85years.rds
- absolute_risk_tables_Breast_revision/SCORESUM_PGS000506_FEMALE_CHINESE_5yr.rds
- absolute_risk_tables_Breast_revision/SCORESUM_PGS000522_FEMALE_CHINESE_5yr.rds
- absolute_risk_tables_Breast_revision/SCORESUM_PGS000476_FEMALE_CHINESE_85years.rds
- absolute_risk_tables_Breast_revision/SCORESUM_PGS000498_FEMALE_CHINESE_5yr.rds
- absolute_risk_tables_Breast_revision/SCORESUM_PGS000047_FEMALE_CHINESE_85years.rds
- absolute_risk_tables_Breast_revision/SCORESUM_PGS000212_FEMALE_CHINESE_85years.rds
- absolute_risk_tables_Breast_revision/SCORESUM_PGS000007_FEMALE_CHINESE_85years.rds
- absolute_risk_tables_Breast_revision/SCORESUM_PGS000029_FEMALE_CHINESE_85years.rds
- absolute_risk_tables_Breast_revision/SCORESUM_PGS000490_FEMALE_CHINESE_85years.rds
- absolute_risk_tables_Breast_revision/SCORESUM_PGS000216_FEMALE_CHINESE_85years.rds
- absolute_risk_tables_Breast_revision/SCORESUM_PGS000501_FEMALE_CHINESE_85years.rds
- absolute_risk_tables_Breast_revision/SCORESUM_PGS000496_FEMALE_CHINESE_5yr.rds
- absolute_risk_tables_Breast_revision/SCORESUM_PGS000004_FEMALE_CHINESE_85years.rds
- absolute_risk_tables_Breast_revision/SCORESUM_PGS000515_FEMALE_CHINESE_85years.rds
- absolute_risk_tables_Breast_revision/SCORESUM_PGS000495_FEMALE_CHINESE_5yr.rds
- absolute_risk_tables_Breast_revision/SCORESUM_PGS000523_FEMALE_CHINESE_85years.rds
- absolute_risk_tables_Breast_revision/SCORESUM_PGS000775_FEMALE_CHINESE_85years.rds
- absolute_risk_tables_Breast_revision/SCORESUM_PGS000493_FEMALE_CHINESE_5yr.rds
- absolute_risk_tables_Breast_revision/SCORESUM_PGS000002_FEMALE_CHINESE_85years.rds
- absolute_risk_tables_Breast_revision/SCORESUM_PGS000051_FEMALE_CHINESE_85years.rds
- absolute_risk_tables_Breast_revision/SCORESUM_PGS000346_FEMALE_CHINESE_85years.rds
- absolute_risk_tables_Breast_revision/SCORESUM_PGS000478_FEMALE_CHINESE_5yr.rds
- absolute_risk_tables_Breast_revision/SCORESUM_PGS000532_FEMALE_CHINESE_85years.rds
- absolute_risk_tables_Breast_revision/SCORESUM_PGS000047_FEMALE_CHINESE_5yr.rds
- absolute_risk_tables_Breast_revision/SCORESUM_PGS000518_FEMALE_CHINESE_85years.rds
- absolute_risk_tables_Breast_revision/SCORESUM_PGS000484_FEMALE_CHINESE_5yr.rds
- absolute_risk_tables_Breast_revision/SCORESUM_PGS000015_FEMALE_CHINESE_5yr.rds
- absolute_risk_tables_Breast_revision/SCORESUM_PGS000153_FEMALE_CHINESE_5yr.rds
- absolute_risk_tables_Breast_revision/SCORESUM_PGS000005_FEMALE_CHINESE_5yr.rds
- absolute_risk_tables_Breast_revision/SCORESUM_PGS000347_FEMALE_CHINESE_5yr.rds
- absolute_risk_tables_Breast_revision/SCORESUM_PGS000213_FEMALE_CHINESE_5yr.rds
- absolute_risk_tables_Breast_revision/SCORESUM_PGS000534_FEMALE_CHINESE_85years.rds
- absolute_risk_tables_Breast_revision/SCORESUM_PGS000494_FEMALE_CHINESE_5yr.rds
- absolute_risk_tables_Breast_revision/SCORESUM_PGS000007_FEMALE_CHINESE_5yr.rds
- absolute_risk_tables_Breast_revision/SCORESUM_PGS000502_FEMALE_CHINESE_5yr.rds
- absolute_risk_tables_Breast_revision/SCORESUM_PGS000015_FEMALE_CHINESE_85years.rds
- absolute_risk_tables_Breast_revision/SCORESUM_PGS000533_FEMALE_CHINESE_5yr.rds
- absolute_risk_tables_Breast_revision/SCORESUM_PGS000051_FEMALE_CHINESE_5yr.rds
- absolute_risk_tables_Breast_revision/SCORESUM_PGS000317_FEMALE_CHINESE_5yr.rds
- absolute_risk_tables_Breast_revision/SCORESUM_PGS000516_FEMALE_CHINESE_5yr.rds
- absolute_risk_tables_Breast_revision/SCORESUM_PGS000774_FEMALE_CHINESE_85years.rds
- absolute_risk_tables_Breast_revision/SCORESUM_PGS000540_FEMALE_CHINESE_5yr.rds
- absolute_risk_tables_Breast_revision/SCORESUM_PGS000045_FEMALE_CHINESE_85years.rds
- absolute_risk_tables_Breast_revision/SCORESUM_PGS000539_FEMALE_CHINESE_85years.rds
- absolute_risk_tables_Breast_revision/SCORESUM_PGS000526_FEMALE_CHINESE_85years.rds
- absolute_risk_tables_Breast_revision/SCORESUM_PGS000873_FEMALE_CHINESE_85years.rds
- absolute_risk_tables_Breast_revision/SCORESUM_PGS000525_FEMALE_CHINESE_85years.rds
- absolute_risk_tables_Breast_revision/SCORESUM_PGS000346_FEMALE_CHINESE_5yr.rds
- absolute_risk_tables_Breast_revision/SCORESUM_PGS000496_FEMALE_CHINESE_85years.rds
- absolute_risk_tables_Breast_revision/SCORESUM_PGS000052_FEMALE_CHINESE_5yr.rds
- absolute_risk_tables_Breast_revision/SCORESUM_PGS001804_FEMALE_CHINESE_5yr.rds
- absolute_risk_tables_Breast_revision/SCORESUM_PGS000518_FEMALE_CHINESE_5yr.rds
- absolute_risk_tables_Breast_revision/SCORESUM_PGS000509_FEMALE_CHINESE_85years.rds
- absolute_risk_tables_Breast_revision/SCORESUM_PGS000480_FEMALE_CHINESE_85years.rds
- absolute_risk_tables_Breast_revision/SCORESUM_PGS000503_FEMALE_CHINESE_5yr.rds
- absolute_risk_tables_Breast_revision/SCORESUM_PGS000498_FEMALE_CHINESE_85years.rds
- absolute_risk_tables_Breast_revision/SCORESUM_PGS000503_FEMALE_CHINESE_85years.rds
- absolute_risk_tables_Breast_revision/SCORESUM_PGS000533_FEMALE_CHINESE_85years.rds
- absolute_risk_tables_Breast_revision/SCORESUM_PGS000003_FEMALE_CHINESE_85years.rds
- absolute_risk_tables_Breast_revision/SCORESUM_PGS000497_FEMALE_CHINESE_5yr.rds
- absolute_risk_tables_Breast_revision/SCORESUM_PGS000531_FEMALE_CHINESE_85years.rds
- absolute_risk_tables_Breast_revision/SCORESUM_PGS000775_FEMALE_CHINESE_5yr.rds
- absolute_risk_tables_Breast_revision/SCORESUM_PGS000487_FEMALE_CHINESE_5yr.rds
- absolute_risk_tables_Breast_revision/SCORESUM_PGS000489_FEMALE_CHINESE_5yr.rds
- absolute_risk_tables_Breast_revision/SCORESUM_PGS000213_FEMALE_CHINESE_85years.rds
- absolute_risk_tables_Breast_revision/SCORESUM_PGS000486_FEMALE_CHINESE_5yr.rds
- absolute_risk_tables_Breast_revision/SCORESUM_PGS000050_FEMALE_CHINESE_5yr.rds
- absolute_risk_tables_Breast_revision/SCORESUM_PGS000505_FEMALE_CHINESE_85years.rds
- absolute_risk_tables_Breast_revision/SCORESUM_PGS000524_FEMALE_CHINESE_5yr.rds
- absolute_risk_tables_Breast_revision/SCORESUM_PGS000873_FEMALE_CHINESE_5yr.rds
- absolute_risk_tables_Breast_revision/SCORESUM_PGS000001_FEMALE_CHINESE_85years.rds
- absolute_risk_tables_Breast_revision/SCORESUM_PGS000475_FEMALE_CHINESE_5yr.rds
- absolute_risk_tables_Breast_revision/SCORESUM_PGS000531_FEMALE_CHINESE_5yr.rds
- absolute_risk_tables_Breast_revision/SCORESUM_PGS000475_FEMALE_CHINESE_85years.rds
- absolute_risk_tables_Breast_revision/SCORESUM_PGS000008_FEMALE_CHINESE_5yr.rds
- absolute_risk_tables_Breast_revision/SCORESUM_PGS000002_FEMALE_CHINESE_5yr.rds
- absolute_risk_tables_Breast_revision/SCORESUM_PGS000488_FEMALE_CHINESE_5yr.rds
- absolute_risk_tables_Breast_revision/SCORESUM_PGS000501_FEMALE_CHINESE_5yr.rds
- absolute_risk_tables_Breast_revision/SCORESUM_PGS000344_FEMALE_CHINESE_5yr.rds
- absolute_risk_tables_Breast_revision/SCORESUM_PGS000783_FEMALE_CHINESE_85years.rds
- absolute_risk_tables_Breast_revision/SCORESUM_PGS000003_FEMALE_CHINESE_5yr.rds
- absolute_risk_tables_Breast_revision/SCORESUM_PGS000773_FEMALE_CHINESE_85years.rds
- absolute_risk_tables_Breast_revision/SCORESUM_PGS000523_FEMALE_CHINESE_5yr.rds
- absolute_risk_tables_Breast_revision/SCORESUM_PGS000483_FEMALE_CHINESE_5yr.rds
- absolute_risk_tables_Breast_revision/SCORESUM_PGS000480_FEMALE_CHINESE_5yr.rds
- absolute_risk_tables_Breast_revision/SCORESUM_PGS000532_FEMALE_CHINESE_5yr.rds
- absolute_risk_tables_Breast_revision/SCORESUM_PGS001778_FEMALE_CHINESE_85years.rds
- absolute_risk_tables_Breast_revision/SCORESUM_PGS001336_FEMALE_CHINESE_5yr.rds
