# Supplementary material for: Polygenic risk scores for the prediction of common cancers in East Asians: A population-based prospective cohort study
Source: eLife. 2023 Mar 27;12:e82608. doi: 10.7554/eLife.82608 (PMC10159619; doi:10.7554/eLife.82608)
Supplement: Figure 1—source data 2. [file elife-82608-fig1-data2.zip]

Archive with 105 entries (104 files):
- absolute_risk_tables_Colorectal_revision/
- absolute_risk_tables_Colorectal_revision/SCORESUM_PGS000150_FEMALE_CHINESE_5yr.rds
- absolute_risk_tables_Colorectal_revision/SCORESUM_PGS000055_MALE_CHINESE_85years.rds
- absolute_risk_tables_Colorectal_revision/SCORESUM_PGS000148_FEMALE_CHINESE_85years.rds
- absolute_risk_tables_Colorectal_revision/SCORESUM_PGS000765_MALE_CHINESE_85years.rds
- absolute_risk_tables_Colorectal_revision/SCORESUM_PGS000146_MALE_CHINESE_85years.rds
- absolute_risk_tables_Colorectal_revision/SCORESUM_PGS000372_FEMALE_CHINESE_85years.rds
- absolute_risk_tables_Colorectal_revision/SCORESUM_PGS000374_MALE_CHINESE_5yr.rds
- absolute_risk_tables_Colorectal_revision/SCORESUM_PGS000367_MALE_CHINESE_5yr.rds
- absolute_risk_tables_Colorectal_revision/SCORESUM_PGS000151_MALE_CHINESE_5yr.rds
- absolute_risk_tables_Colorectal_revision/SCORESUM_PGS000802_FEMALE_CHINESE_5yr.rds
- absolute_risk_tables_Colorectal_revision/SCORESUM_PGS002252_FEMALE_CHINESE_5yr.rds
- absolute_risk_tables_Colorectal_revision/SCORESUM_PGS000370_FEMALE_CHINESE_5yr.rds
- absolute_risk_tables_Colorectal_revision/SCORESUM_PGS000801_FEMALE_CHINESE_85years.rds
- absolute_risk_tables_Colorectal_revision/SCORESUM_PGS000785_FEMALE_CHINESE_5yr.rds
- absolute_risk_tables_Colorectal_revision/SCORESUM_PGS000055_FEMALE_CHINESE_85years.rds
- absolute_risk_tables_Colorectal_revision/SCORESUM_PGS000149_MALE_CHINESE_5yr.rds
- absolute_risk_tables_Colorectal_revision/SCORESUM_PGS000370_MALE_CHINESE_85years.rds
- absolute_risk_tables_Colorectal_revision/SCORESUM_PGS001802_FEMALE_CHINESE_5yr.rds
- absolute_risk_tables_Colorectal_revision/SCORESUM_PGS001776_MALE_CHINESE_85years.rds
- absolute_risk_tables_Colorectal_revision/SCORESUM_PGS000720_MALE_CHINESE_5yr.rds
- absolute_risk_tables_Colorectal_revision/SCORESUM_PGS000802_MALE_CHINESE_5yr.rds
- absolute_risk_tables_Colorectal_revision/SCORESUM_PGS000734_FEMALE_CHINESE_85years.rds
- absolute_risk_tables_Colorectal_revision/SCORESUM_PGS002252_MALE_CHINESE_85years.rds
- absolute_risk_tables_Colorectal_revision/SCORESUM_PGS000374_MALE_CHINESE_85years.rds
- absolute_risk_tables_Colorectal_revision/SCORESUM_PGS000154_MALE_CHINESE_85years.rds
- absolute_risk_tables_Colorectal_revision/SCORESUM_PGS000765_MALE_CHINESE_5yr.rds
- absolute_risk_tables_Colorectal_revision/SCORESUM_PGS000147_FEMALE_CHINESE_5yr.rds
- absolute_risk_tables_Colorectal_revision/SCORESUM_PGS000369_MALE_CHINESE_5yr.rds
- absolute_risk_tables_Colorectal_revision/SCORESUM_PGS000074_FEMALE_CHINESE_85years.rds
- absolute_risk_tables_Colorectal_revision/SCORESUM_PGS000720_FEMALE_CHINESE_85years.rds
- absolute_risk_tables_Colorectal_revision/SCORESUM_PGS000149_MALE_CHINESE_85years.rds
- absolute_risk_tables_Colorectal_revision/SCORESUM_PGS000367_FEMALE_CHINESE_85years.rds
- absolute_risk_tables_Colorectal_revision/SCORESUM_PGS000368_FEMALE_CHINESE_85years.rds
- absolute_risk_tables_Colorectal_revision/SCORESUM_PGS000074_MALE_CHINESE_5yr.rds
- absolute_risk_tables_Colorectal_revision/SCORESUM_PGS000372_FEMALE_CHINESE_5yr.rds
- absolute_risk_tables_Colorectal_revision/SCORESUM_PGS000147_MALE_CHINESE_85years.rds
- absolute_risk_tables_Colorectal_revision/SCORESUM_PGS000074_MALE_CHINESE_85years.rds
- absolute_risk_tables_Colorectal_revision/SCORESUM_PGS000785_FEMALE_CHINESE_85years.rds
- absolute_risk_tables_Colorectal_revision/SCORESUM_PGS001776_FEMALE_CHINESE_85years.rds
- absolute_risk_tables_Colorectal_revision/SCORESUM_PGS000374_FEMALE_CHINESE_5yr.rds
- absolute_risk_tables_Colorectal_revision/SCORESUM_PGS002252_FEMALE_CHINESE_85years.rds
- absolute_risk_tables_Colorectal_revision/SCORESUM_PGS000149_FEMALE_CHINESE_5yr.rds
- absolute_risk_tables_Colorectal_revision/SCORESUM_PGS000720_FEMALE_CHINESE_5yr.rds
- absolute_risk_tables_Colorectal_revision/SCORESUM_PGS000146_FEMALE_CHINESE_5yr.rds
- absolute_risk_tables_Colorectal_revision/SCORESUM_PGS000802_FEMALE_CHINESE_85years.rds
- absolute_risk_tables_Colorectal_revision/SCORESUM_PGS000370_FEMALE_CHINESE_85years.rds
- absolute_risk_tables_Colorectal_revision/SCORESUM_PGS000146_FEMALE_CHINESE_85years.rds
- absolute_risk_tables_Colorectal_revision/SCORESUM_PGS000785_MALE_CHINESE_5yr.rds
- absolute_risk_tables_Colorectal_revision/SCORESUM_PGS001802_FEMALE_CHINESE_85years.rds
- absolute_risk_tables_Colorectal_revision/SCORESUM_PGS000369_FEMALE_CHINESE_85years.rds
- absolute_risk_tables_Colorectal_revision/SCORESUM_PGS000369_FEMALE_CHINESE_5yr.rds
- absolute_risk_tables_Colorectal_revision/SCORESUM_PGS000147_MALE_CHINESE_5yr.rds
- absolute_risk_tables_Colorectal_revision/SCORESUM_PGS000368_MALE_CHINESE_85years.rds
- absolute_risk_tables_Colorectal_revision/SCORESUM_PGS000151_FEMALE_CHINESE_85years.rds
- absolute_risk_tables_Colorectal_revision/SCORESUM_PGS000154_FEMALE_CHINESE_5yr.rds
- absolute_risk_tables_Colorectal_revision/SCORESUM_PGS000148_MALE_CHINESE_5yr.rds
- absolute_risk_tables_Colorectal_revision/SCORESUM_PGS000765_FEMALE_CHINESE_5yr.rds
- absolute_risk_tables_Colorectal_revision/SCORESUM_PGS000154_MALE_CHINESE_5yr.rds
- absolute_risk_tables_Colorectal_revision/SCORESUM_PGS000150_FEMALE_CHINESE_85years.rds
- absolute_risk_tables_Colorectal_revision/SCORESUM_PGS000734_MALE_CHINESE_5yr.rds
- absolute_risk_tables_Colorectal_revision/SCORESUM_PGS000802_MALE_CHINESE_85years.rds
- absolute_risk_tables_Colorectal_revision/SCORESUM_PGS000368_FEMALE_CHINESE_5yr.rds
- absolute_risk_tables_Colorectal_revision/SCORESUM_PGS000734_FEMALE_CHINESE_5yr.rds
- absolute_risk_tables_Colorectal_revision/SCORESUM_PGS000375_FEMALE_CHINESE_5yr.rds
- absolute_risk_tables_Colorectal_revision/SCORESUM_PGS000785_MALE_CHINESE_85years.rds
- absolute_risk_tables_Colorectal_revision/SCORESUM_PGS000149_FEMALE_CHINESE_85years.rds
- absolute_risk_tables_Colorectal_revision/SCORESUM_PGS000369_MALE_CHINESE_85years.rds
- absolute_risk_tables_Colorectal_revision/SCORESUM_PGS001802_MALE_CHINESE_85years.rds
- absolute_risk_tables_Colorectal_revision/SCORESUM_PGS000371_FEMALE_CHINESE_5yr.rds
- absolute_risk_tables_Colorectal_revision/SCORESUM_PGS001802_MALE_CHINESE_5yr.rds
- absolute_risk_tables_Colorectal_revision/SCORESUM_PGS000801_FEMALE_CHINESE_5yr.rds
- absolute_risk_tables_Colorectal_revision/SCORESUM_PGS000734_MALE_CHINESE_85years.rds
- absolute_risk_tables_Colorectal_revision/SCORESUM_PGS000801_MALE_CHINESE_85years.rds
- absolute_risk_tables_Colorectal_revision/SCORESUM_PGS000074_FEMALE_CHINESE_5yr.rds
- absolute_risk_tables_Colorectal_revision/SCORESUM_PGS000055_MALE_CHINESE_5yr.rds
- absolute_risk_tables_Colorectal_revision/SCORESUM_PGS000371_FEMALE_CHINESE_85years.rds
- absolute_risk_tables_Colorectal_revision/SCORESUM_PGS000372_MALE_CHINESE_5yr.rds
- absolute_risk_tables_Colorectal_revision/SCORESUM_PGS000146_MALE_CHINESE_5yr.rds
- absolute_risk_tables_Colorectal_revision/SCORESUM_PGS000150_MALE_CHINESE_85years.rds
- absolute_risk_tables_Colorectal_revision/SCORESUM_PGS000148_MALE_CHINESE_85years.rds
- absolute_risk_tables_Colorectal_revision/SCORESUM_PGS000367_FEMALE_CHINESE_5yr.rds
- absolute_risk_tables_Colorectal_revision/SCORESUM_PGS002252_MALE_CHINESE_5yr.rds
- absolute_risk_tables_Colorectal_revision/SCORESUM_PGS000372_MALE_CHINESE_85years.rds
- absolute_risk_tables_Colorectal_revision/SCORESUM_PGS000371_MALE_CHINESE_5yr.rds
- absolute_risk_tables_Colorectal_revision/SCORESUM_PGS000148_FEMALE_CHINESE_5yr.rds
- absolute_risk_tables_Colorectal_revision/SCORESUM_PGS000147_FEMALE_CHINESE_85years.rds
- absolute_risk_tables_Colorectal_revision/SCORESUM_PGS000151_FEMALE_CHINESE_5yr.rds
- absolute_risk_tables_Colorectal_revision/SCORESUM_PGS001776_MALE_CHINESE_5yr.rds
- absolute_risk_tables_Colorectal_revision/SCORESUM_PGS000151_MALE_CHINESE_85years.rds
- absolute_risk_tables_Colorectal_revision/SCORESUM_PGS000368_MALE_CHINESE_5yr.rds
- absolute_risk_tables_Colorectal_revision/SCORESUM_PGS000375_FEMALE_CHINESE_85years.rds
- absolute_risk_tables_Colorectal_revision/SCORESUM_PGS000367_MALE_CHINESE_85years.rds
- absolute_risk_tables_Colorectal_revision/SCORESUM_PGS000720_MALE_CHINESE_85years.rds
- absolute_risk_tables_Colorectal_revision/SCORESUM_PGS000375_MALE_CHINESE_85years.rds
- absolute_risk_tables_Colorectal_revision/SCORESUM_PGS000374_FEMALE_CHINESE_85years.rds
- absolute_risk_tables_Colorectal_revision/SCORESUM_PGS000371_MALE_CHINESE_85years.rds
- absolute_risk_tables_Colorectal_revision/SCORESUM_PGS001776_FEMALE_CHINESE_5yr.rds
- absolute_risk_tables_Colorectal_revision/SCORESUM_PGS000765_FEMALE_CHINESE_85years.rds
- absolute_risk_tables_Colorectal_revision/SCORESUM_PGS000154_FEMALE_CHINESE_85years.rds
- absolute_risk_tables_Colorectal_revision/SCORESUM_PGS000150_MALE_CHINESE_5yr.rds
- absolute_risk_tables_Colorectal_revision/SCORESUM_PGS000801_MALE_CHINESE_5yr.rds
- absolute_risk_tables_Colorectal_revision/SCORESUM_PGS000370_MALE_CHINESE_5yr.rds
- absolute_risk_tables_Colorectal_revision/SCORESUM_PGS000055_FEMALE_CHINESE_5yr.rds
- absolute_risk_tables_Colorectal_revision/SCORESUM_PGS000375_MALE_CHINESE_5yr.rds
