# Supplementary material for: Polygenic risk scores for the prediction of common cancers in East Asians: A population-based prospective cohort study
Source: eLife. 2023 Mar 27;12:e82608. doi: 10.7554/eLife.82608 (PMC10159619; doi:10.7554/eLife.82608)
Supplement: Figure 1—source data 3. [file elife-82608-fig1-data3.zip]

Archive with 53 entries (52 files):
- absolute_risk_tables_Lung_revision/
- absolute_risk_tables_Lung_revision/SCORESUM_PGS000390_MALE_CHINESE_5yr.rds
- absolute_risk_tables_Lung_revision/SCORESUM_PGS000391_MALE_CHINESE_5yr.rds
- absolute_risk_tables_Lung_revision/SCORESUM_PGS000389_FEMALE_CHINESE_5yr.rds
- absolute_risk_tables_Lung_revision/SCORESUM_PGS000390_FEMALE_CHINESE_85years.rds
- absolute_risk_tables_Lung_revision/SCORESUM_PGS000392_FEMALE_CHINESE_85years.rds
- absolute_risk_tables_Lung_revision/SCORESUM_PGS000389_MALE_CHINESE_5yr.rds
- absolute_risk_tables_Lung_revision/SCORESUM_PGS000070_FEMALE_CHINESE_85years.rds
- absolute_risk_tables_Lung_revision/SCORESUM_PGS000156_FEMALE_CHINESE_85years.rds
- absolute_risk_tables_Lung_revision/SCORESUM_PGS000156_FEMALE_CHINESE_5yr.rds
- absolute_risk_tables_Lung_revision/SCORESUM_PGS000397_MALE_CHINESE_85years.rds
- absolute_risk_tables_Lung_revision/SCORESUM_PGS000070_MALE_CHINESE_85years.rds
- absolute_risk_tables_Lung_revision/SCORESUM_PGS000397_FEMALE_CHINESE_85years.rds
- absolute_risk_tables_Lung_revision/SCORESUM_PGS000740_FEMALE_CHINESE_85years.rds
- absolute_risk_tables_Lung_revision/SCORESUM_PGS000789_MALE_CHINESE_5yr.rds
- absolute_risk_tables_Lung_revision/SCORESUM_PGS000156_MALE_CHINESE_85years.rds
- absolute_risk_tables_Lung_revision/SCORESUM_PGS000392_FEMALE_CHINESE_5yr.rds
- absolute_risk_tables_Lung_revision/SCORESUM_PGS000396_MALE_CHINESE_85years.rds
- absolute_risk_tables_Lung_revision/SCORESUM_PGS000721_FEMALE_CHINESE_85years.rds
- absolute_risk_tables_Lung_revision/SCORESUM_PGS000397_MALE_CHINESE_5yr.rds
- absolute_risk_tables_Lung_revision/SCORESUM_PGS000078_FEMALE_CHINESE_5yr.rds
- absolute_risk_tables_Lung_revision/SCORESUM_PGS000392_MALE_CHINESE_5yr.rds
- absolute_risk_tables_Lung_revision/SCORESUM_PGS000070_FEMALE_CHINESE_5yr.rds
- absolute_risk_tables_Lung_revision/SCORESUM_PGS000740_FEMALE_CHINESE_5yr.rds
- absolute_risk_tables_Lung_revision/SCORESUM_PGS000391_FEMALE_CHINESE_85years.rds
- absolute_risk_tables_Lung_revision/SCORESUM_PGS000721_MALE_CHINESE_5yr.rds
- absolute_risk_tables_Lung_revision/SCORESUM_PGS000740_MALE_CHINESE_85years.rds
- absolute_risk_tables_Lung_revision/SCORESUM_PGS000390_MALE_CHINESE_85years.rds
- absolute_risk_tables_Lung_revision/SCORESUM_PGS000880_FEMALE_CHINESE_85years.rds
- absolute_risk_tables_Lung_revision/SCORESUM_PGS000789_MALE_CHINESE_85years.rds
- absolute_risk_tables_Lung_revision/SCORESUM_PGS000880_FEMALE_CHINESE_5yr.rds
- absolute_risk_tables_Lung_revision/SCORESUM_PGS000392_MALE_CHINESE_85years.rds
- absolute_risk_tables_Lung_revision/SCORESUM_PGS000078_MALE_CHINESE_85years.rds
- absolute_risk_tables_Lung_revision/SCORESUM_PGS000397_FEMALE_CHINESE_5yr.rds
- absolute_risk_tables_Lung_revision/SCORESUM_PGS000721_MALE_CHINESE_85years.rds
- absolute_risk_tables_Lung_revision/SCORESUM_PGS000789_FEMALE_CHINESE_5yr.rds
- absolute_risk_tables_Lung_revision/SCORESUM_PGS000389_MALE_CHINESE_85years.rds
- absolute_risk_tables_Lung_revision/SCORESUM_PGS000070_MALE_CHINESE_5yr.rds
- absolute_risk_tables_Lung_revision/SCORESUM_PGS000078_FEMALE_CHINESE_85years.rds
- absolute_risk_tables_Lung_revision/SCORESUM_PGS000789_FEMALE_CHINESE_85years.rds
- absolute_risk_tables_Lung_revision/SCORESUM_PGS000390_FEMALE_CHINESE_5yr.rds
- absolute_risk_tables_Lung_revision/SCORESUM_PGS000078_MALE_CHINESE_5yr.rds
- absolute_risk_tables_Lung_revision/SCORESUM_PGS000156_MALE_CHINESE_5yr.rds
- absolute_risk_tables_Lung_revision/SCORESUM_PGS000391_MALE_CHINESE_85years.rds
- absolute_risk_tables_Lung_revision/SCORESUM_PGS000396_FEMALE_CHINESE_85years.rds
- absolute_risk_tables_Lung_revision/SCORESUM_PGS000880_MALE_CHINESE_5yr.rds
- absolute_risk_tables_Lung_revision/SCORESUM_PGS000880_MALE_CHINESE_85years.rds
- absolute_risk_tables_Lung_revision/SCORESUM_PGS000740_MALE_CHINESE_5yr.rds
- absolute_risk_tables_Lung_revision/SCORESUM_PGS000721_FEMALE_CHINESE_5yr.rds
- absolute_risk_tables_Lung_revision/SCORESUM_PGS000396_MALE_CHINESE_5yr.rds
- absolute_risk_tables_Lung_revision/SCORESUM_PGS000389_FEMALE_CHINESE_85years.rds
- absolute_risk_tables_Lung_revision/SCORESUM_PGS000391_FEMALE_CHINESE_5yr.rds
- absolute_risk_tables_Lung_revision/SCORESUM_PGS000396_FEMALE_CHINESE_5yr.rds
