# Supplementary material for: Polygenic risk scores for the prediction of common cancers in East Asians: A population-based prospective cohort study
Source: eLife. 2023 Mar 27;12:e82608. doi: 10.7554/eLife.82608 (PMC10159619; doi:10.7554/eLife.82608)
Supplement: Figure 1—source data 4. [file elife-82608-fig1-data4.zip]

Archive with 79 entries (78 files):
- absolute_risk_tables_Prostate_revision/
- absolute_risk_tables_Prostate_revision/SCORESUM_PGS000592_MALE_CHINESE_85years.rds
- absolute_risk_tables_Prostate_revision/SCORESUM_PGS000591_MALE_CHINESE_5yr.rds
- absolute_risk_tables_Prostate_revision/SCORESUM_PGS000795_MALE_CHINESE_85years.rds
- absolute_risk_tables_Prostate_revision/SCORESUM_PGS000719_MALE_CHINESE_85years.rds
- absolute_risk_tables_Prostate_revision/SCORESUM_PGS000577_MALE_CHINESE_85years.rds
- absolute_risk_tables_Prostate_revision/SCORESUM_PGS000714_MALE_CHINESE_5yr.rds
- absolute_risk_tables_Prostate_revision/SCORESUM_PGS001291_MALE_CHINESE_5yr.rds
- absolute_risk_tables_Prostate_revision/SCORESUM_PGS000586_MALE_CHINESE_5yr.rds
- absolute_risk_tables_Prostate_revision/SCORESUM_PGS000084_MALE_CHINESE_5yr.rds
- absolute_risk_tables_Prostate_revision/SCORESUM_PGS000751_MALE_CHINESE_5yr.rds
- absolute_risk_tables_Prostate_revision/SCORESUM_PGS000348_MALE_CHINESE_5yr.rds
- absolute_risk_tables_Prostate_revision/SCORESUM_PGS000573_MALE_CHINESE_5yr.rds
- absolute_risk_tables_Prostate_revision/SCORESUM_PGS000044_MALE_CHINESE_5yr.rds
- absolute_risk_tables_Prostate_revision/SCORESUM_PGS000719_MALE_CHINESE_5yr.rds
- absolute_risk_tables_Prostate_revision/SCORESUM_PGS000573_MALE_CHINESE_85years.rds
- absolute_risk_tables_Prostate_revision/SCORESUM_PGS000662_MALE_CHINESE_5yr.rds
- absolute_risk_tables_Prostate_revision/SCORESUM_PGS000581_MALE_CHINESE_85years.rds
- absolute_risk_tables_Prostate_revision/SCORESUM_PGS000579_MALE_CHINESE_85years.rds
- absolute_risk_tables_Prostate_revision/SCORESUM_PGS000592_MALE_CHINESE_5yr.rds
- absolute_risk_tables_Prostate_revision/SCORESUM_PGS000581_MALE_CHINESE_5yr.rds
- absolute_risk_tables_Prostate_revision/SCORESUM_PGS000049_MALE_CHINESE_85years.rds
- absolute_risk_tables_Prostate_revision/SCORESUM_PGS000579_MALE_CHINESE_5yr.rds
- absolute_risk_tables_Prostate_revision/SCORESUM_PGS000795_MALE_CHINESE_5yr.rds
- absolute_risk_tables_Prostate_revision/SCORESUM_PGS000084_MALE_CHINESE_85years.rds
- absolute_risk_tables_Prostate_revision/SCORESUM_PGS000741_MALE_CHINESE_85years.rds
- absolute_risk_tables_Prostate_revision/SCORESUM_PGS000567_MALE_CHINESE_85years.rds
- absolute_risk_tables_Prostate_revision/SCORESUM_PGS000576_MALE_CHINESE_5yr.rds
- absolute_risk_tables_Prostate_revision/SCORESUM_PGS000742_MALE_CHINESE_5yr.rds
- absolute_risk_tables_Prostate_revision/SCORESUM_PGS000751_MALE_CHINESE_85years.rds
- absolute_risk_tables_Prostate_revision/SCORESUM_PGS000569_MALE_CHINESE_85years.rds
- absolute_risk_tables_Prostate_revision/SCORESUM_PGS000067_MALE_CHINESE_85years.rds
- absolute_risk_tables_Prostate_revision/SCORESUM_PGS000733_MALE_CHINESE_5yr.rds
- absolute_risk_tables_Prostate_revision/SCORESUM_PGS000742_MALE_CHINESE_85years.rds
- absolute_risk_tables_Prostate_revision/SCORESUM_PGS000733_MALE_CHINESE_85years.rds
- absolute_risk_tables_Prostate_revision/SCORESUM_PGS000589_MALE_CHINESE_85years.rds
- absolute_risk_tables_Prostate_revision/SCORESUM_PGS000585_MALE_CHINESE_5yr.rds
- absolute_risk_tables_Prostate_revision/SCORESUM_PGS000878_MALE_CHINESE_85years.rds
- absolute_risk_tables_Prostate_revision/SCORESUM_PGS000714_MALE_CHINESE_85years.rds
- absolute_risk_tables_Prostate_revision/SCORESUM_PGS000582_MALE_CHINESE_85years.rds
- absolute_risk_tables_Prostate_revision/SCORESUM_PGS000575_MALE_CHINESE_85years.rds
- absolute_risk_tables_Prostate_revision/SCORESUM_PGS000568_MALE_CHINESE_85years.rds
- absolute_risk_tables_Prostate_revision/SCORESUM_PGS000565_MALE_CHINESE_85years.rds
- absolute_risk_tables_Prostate_revision/SCORESUM_PGS000160_MALE_CHINESE_5yr.rds
- absolute_risk_tables_Prostate_revision/SCORESUM_PGS000571_MALE_CHINESE_85years.rds
- absolute_risk_tables_Prostate_revision/SCORESUM_PGS000044_MALE_CHINESE_85years.rds
- absolute_risk_tables_Prostate_revision/SCORESUM_PGS000348_MALE_CHINESE_85years.rds
- absolute_risk_tables_Prostate_revision/SCORESUM_PGS000568_MALE_CHINESE_5yr.rds
- absolute_risk_tables_Prostate_revision/SCORESUM_PGS000741_MALE_CHINESE_5yr.rds
- absolute_risk_tables_Prostate_revision/SCORESUM_PGS000565_MALE_CHINESE_5yr.rds
- absolute_risk_tables_Prostate_revision/SCORESUM_PGS000030_MALE_CHINESE_5yr.rds
- absolute_risk_tables_Prostate_revision/SCORESUM_PGS000567_MALE_CHINESE_5yr.rds
- absolute_risk_tables_Prostate_revision/SCORESUM_PGS000580_MALE_CHINESE_85years.rds
- absolute_risk_tables_Prostate_revision/SCORESUM_PGS000569_MALE_CHINESE_5yr.rds
- absolute_risk_tables_Prostate_revision/SCORESUM_PGS000571_MALE_CHINESE_5yr.rds
- absolute_risk_tables_Prostate_revision/SCORESUM_PGS001291_MALE_CHINESE_85years.rds
- absolute_risk_tables_Prostate_revision/SCORESUM_PGS000881_MALE_CHINESE_5yr.rds
- absolute_risk_tables_Prostate_revision/SCORESUM_PGS000591_MALE_CHINESE_85years.rds
- absolute_risk_tables_Prostate_revision/SCORESUM_PGS001805_MALE_CHINESE_5yr.rds
- absolute_risk_tables_Prostate_revision/SCORESUM_PGS000589_MALE_CHINESE_5yr.rds
- absolute_risk_tables_Prostate_revision/SCORESUM_PGS000585_MALE_CHINESE_85years.rds
- absolute_risk_tables_Prostate_revision/SCORESUM_PGS000662_MALE_CHINESE_85years.rds
- absolute_risk_tables_Prostate_revision/SCORESUM_PGS000160_MALE_CHINESE_85years.rds
- absolute_risk_tables_Prostate_revision/SCORESUM_PGS000049_MALE_CHINESE_5yr.rds
- absolute_risk_tables_Prostate_revision/SCORESUM_PGS000878_MALE_CHINESE_5yr.rds
- absolute_risk_tables_Prostate_revision/SCORESUM_PGS000881_MALE_CHINESE_85years.rds
- absolute_risk_tables_Prostate_revision/SCORESUM_PGS000586_MALE_CHINESE_85years.rds
- absolute_risk_tables_Prostate_revision/SCORESUM_PGS000582_MALE_CHINESE_5yr.rds
- absolute_risk_tables_Prostate_revision/SCORESUM_PGS000572_MALE_CHINESE_85years.rds
- absolute_risk_tables_Prostate_revision/SCORESUM_PGS000575_MALE_CHINESE_5yr.rds
- absolute_risk_tables_Prostate_revision/SCORESUM_PGS000578_MALE_CHINESE_5yr.rds
- absolute_risk_tables_Prostate_revision/SCORESUM_PGS000030_MALE_CHINESE_85years.rds
- absolute_risk_tables_Prostate_revision/SCORESUM_PGS000580_MALE_CHINESE_5yr.rds
- absolute_risk_tables_Prostate_revision/SCORESUM_PGS000067_MALE_CHINESE_5yr.rds
- absolute_risk_tables_Prostate_revision/SCORESUM_PGS000576_MALE_CHINESE_85years.rds
- absolute_risk_tables_Prostate_revision/SCORESUM_PGS000572_MALE_CHINESE_5yr.rds
- absolute_risk_tables_Prostate_revision/SCORESUM_PGS000578_MALE_CHINESE_85years.rds
- absolute_risk_tables_Prostate_revision/SCORESUM_PGS000577_MALE_CHINESE_5yr.rds
- absolute_risk_tables_Prostate_revision/SCORESUM_PGS001805_MALE_CHINESE_85years.rds
