# Supplementary material for: Polygenic risk scores for the prediction of common cancers in East Asians: A population-based prospective cohort study
Source: eLife. 2023 Mar 27;12:e82608. doi: 10.7554/eLife.82608 (PMC10159619; doi:10.7554/eLife.82608)
Supplement: Figure 1—source data 5. [file elife-82608-fig1-data5.zip]

Archive with 9 entries (8 files):
- Figure 1 - Source Data 5/
- Figure 1 - Source Data 5/AUC_common_cancer_scoresum_quintiles_1st_labeled_20yr_revision.csv
- Figure 1 - Source Data 5/Calibration_Colorectal_FEMALE_5yr_revision.csv
- Figure 1 - Source Data 5/Calibration_Lung_FEMALE_5yr_revision.csv
- Figure 1 - Source Data 5/Calibration_Lung_MALE_5yr_revision.csv
- Figure 1 - Source Data 5/Calibration_Prostate_MALE_5yr_revision.csv
- Figure 1 - Source Data 5/Calibration_Breast_FEMALE_5yr_revision.csv
- Figure 1 - Source Data 5/Distribution ttest_20yr_revision.csv
- Figure 1 - Source Data 5/Calibration_Colorectal_MALE_5yr_revision.csv
