# Supplementary material for: Polygenic risk scores for the prediction of common cancers in East Asians: A population-based prospective cohort study
Source: eLife. 2023 Mar 27;12:e82608. doi: 10.7554/eLife.82608 (PMC10159619; doi:10.7554/eLife.82608)
Supplement: Figure 1—source data 5. [file elife-82608-fig1-data5.zip › Figure 1 - Source Data 5/AUC_common_cancer_scoresum_quintiles_1st_labeled_20yr_revision.csv]

PGS.ID	PRS	AUC (95%CI)	HR (95%CI)_Q2	P (Cox HR)_Q2	HR (95%CI)_Q3	P (Cox HR)_Q3	HR (95%CI)_Q4	P (Cox HR)_Q4	HR (95%CI)_Q5	P (Cox HR)_Q5	age at recruitment	P (Cox HR)_age	Ptrend	P (PH assumption)	Mean	SD	N	auc	auc.lower	auc.upper	Q1	Q2	Q3	Q4	Q5	SEX	PHENO	Number.valid.predictors	S.Name	Reported.Trait	Number.of.Variants	Percentage.Missing.Predictors	Publication..PMID.	Publication..doi.	Score.and.results.match.the.original.publication	Ancestry.Distribution.......Source.of.Variant.Associations..GWAS.	Ancestry.Distribution.......Score.Development.Training	Ancestry.Distribution.......PGS.Evaluation	FTP.link	simplified	PGS.Development.Method	Type.of.Variant.Weight	Original.Genome.Build	simplified.type	simplified.ancestry	EastAsian.percent
PGS000001	SD_PGS000001	0.57 (0.55 – 0.60)	1.52 (1.09 – 2.11)	1.35E-02	1.57 (1.13 – 2.18)	6.84E-03	1.79 (1.30 – 2.46)	3.67E-04	2.17 (1.59 – 2.96)	9.93E-07	0.99 (0.98 – 1.01)	3.68E-01	8.02E-07	0.917	0.800	3.893E-01	12084	0.574813612442436	0.549358035158637	0.600269189726235	59	87	92	104	124	FEMALE	Breast	73	PRS77_BC	Breast Cancer	77	5.2	25855707	10.1093/jnci/djv036	TRUE	European:100		European:100	https://ftp.ebi.ac.uk/pub/databases/spot/pgs/scores/PGS000001/ScoringFiles/PGS000001.txt.gz	Breast	SNPs passing genome-wide significance	NR	NR	NR	Not East Asian	0
PGS000002	SD_PGS000002	0.57 (0.55 – 0.60)	1.26 (0.91 – 1.75)	1.66E-01	1.35 (0.98 – 1.86)	7.01E-02	1.77 (1.30 – 2.40)	2.60E-04	1.94 (1.43 – 2.62)	1.63E-05	0.99 (0.98 – 1.01)	3.63E-01	7.37E-07	0.788	0.843	4.301E-01	12084	0.571484920173447	0.54575500868928	0.597214831657614	65	79	86	113	123	FEMALE	Breast	73	PRS77_ERpos	ER-positive Breast Cancer	77	5.2	25855707	10.1093/jnci/djv036	TRUE	European:100		European:100	https://ftp.ebi.ac.uk/pub/databases/spot/pgs/scores/PGS000002/ScoringFiles/PGS000002.txt.gz	Breast	SNPs passing genome-wide significance	NR	NR	NR	Not East Asian	0
PGS000003	SD_PGS000003	0.57 (0.54 – 0.60)	1.12 (0.80 – 1.57)	5.01E-01	1.64 (1.20 – 2.23)	1.88E-03	1.79 (1.32 – 2.43)	2.05E-04	1.73 (1.27 – 2.35)	4.78E-04	0.99 (0.98 – 1.01)	3.79E-01	8.91E-06	0.194	0.648	3.445E-01	12084	0.570135822244157	0.544694310660736	0.595577333827578	64	73	105	113	111	FEMALE	Breast	73	PRS77_ERneg	ER-negative Breast Cancer	77	5.2	25855707	10.1093/jnci/djv036	TRUE	European:100		European:100	https://ftp.ebi.ac.uk/pub/databases/spot/pgs/scores/PGS000003/ScoringFiles/PGS000003.txt.gz	Breast	SNPs passing genome-wide significance	NR	NR	NR	Not East Asian	0
PGS000004	SD_PGS000004	0.60 (0.57 – 0.63)	1.40 (0.99 – 1.98)	6.04E-02	1.66 (1.18 – 2.34)	3.37E-03	1.97 (1.42 – 2.74)	5.34E-05	2.77 (2.03 – 3.79)	1.51E-10	0.99 (0.98 – 1.01)	4.30E-01	1.30E-12	0.373	0.124	5.345E-01	12084	0.600135426971763	0.574390402814493	0.625880451129033	54	76	86	103	147	FEMALE	Breast	290	PRS313_BC	Breast Cancer	313	7.3	30554720	10.1016/j.ajhg.2018.11.002	TRUE	European:100	European:100	European:78.8|Additional Asian Ancestries:6.1|Multi-ancestry (including European):6.1|African:3|Hispanic or Latin American:3|Multi-ancestry (excluding European):3	https://ftp.ebi.ac.uk/pub/databases/spot/pgs/scores/PGS000004/ScoringFiles/PGS000004.txt.gz	Breast	Hard-Thresholding Stepwise Forward Regression	NR	GRCh37	NR	Not East Asian	0
PGS000005	SD_PGS000005	0.60 (0.58 – 0.63)	1.29 (0.90 – 1.84)	1.60E-01	1.67 (1.19 – 2.33)	2.95E-03	2.02 (1.46 – 2.80)	2.26E-05	2.75 (2.02 – 3.75)	1.58E-10	0.99 (0.98 – 1.01)	4.33E-01	2.13E-13	0.440	0.108	5.688E-01	12084	0.604417113595376	0.578839394775843	0.629994832414909	55	69	89	107	146	FEMALE	Breast	290	PRS313_ERpos	ER-positive Breast Cancer	313	7.3	30554720	10.1016/j.ajhg.2018.11.002	TRUE	European:100	European:100	European:94.7|Multi-ancestry (excluding European):5.3	https://ftp.ebi.ac.uk/pub/databases/spot/pgs/scores/PGS000005/ScoringFiles/PGS000005.txt.gz	Breast	Hard-Thresholding Stepwise Forward Regression	NR	GRCh37	NR	Not East Asian	0
PGS000006	SD_PGS000006	0.59 (0.56 – 0.61)	1.07 (0.77 – 1.48)	7.06E-01	1.16 (0.84 – 1.61)	3.63E-01	1.58 (1.17 – 2.14)	3.27E-03	2.11 (1.58 – 2.82)	4.26E-07	1.00 (0.98 – 1.01)	4.38E-01	2.10E-09	0.462	0.222	5.147E-01	12084	0.585919289071199	0.559046268080415	0.612792310061982	68	74	78	105	141	FEMALE	Breast	290	PRS313_ERneg	ER-negative Breast Cancer	313	7.3	30554720	10.1016/j.ajhg.2018.11.002	TRUE	European:100	European:100	European:92.3|Multi-ancestry (excluding European):7.7	https://ftp.ebi.ac.uk/pub/databases/spot/pgs/scores/PGS000006/ScoringFiles/PGS000006.txt.gz	Breast	Hard-Thresholding Stepwise Forward Regression	NR	GRCh37	NR	Not East Asian	0
PGS000007	SD_PGS000007	0.60 (0.57 – 0.62)	1.24 (0.88 – 1.74)	2.16E-01	1.50 (1.08 – 2.10)	1.71E-02	1.70 (1.23 – 2.35)	1.23E-03	2.58 (1.90 – 3.49)	1.08E-09	0.99 (0.98 – 1.01)	4.15E-01	1.19E-11	0.623	-0.197	3.960E-01	12084	0.596652689292994	0.570555307409715	0.622750071176274	58	77	84	101	146	FEMALE	Breast	3361	PRS3820_BC	Breast Cancer	3820	12	30554720	10.1016/j.ajhg.2018.11.002	TRUE	European:100	European:100	European:75|African:25	https://ftp.ebi.ac.uk/pub/databases/spot/pgs/scores/PGS000007/ScoringFiles/PGS000007.txt.gz	Breast	LASSO penalized regression	NR	GRCh37	NR	Not East Asian	0
PGS000008	SD_PGS000008	0.60 (0.57 – 0.63)	1.21 (0.85 – 1.70)	2.86E-01	1.53 (1.10 – 2.14)	1.17E-02	1.66 (1.20 – 2.30)	2.14E-03	2.64 (1.95 – 3.58)	3.20E-10	0.99 (0.98 – 1.01)	3.99E-01	2.41E-12	0.974	-0.086	4.289E-01	12084	0.600658331714071	0.574684256931668	0.626632406496474	58	74	86	98	150	FEMALE	Breast	3361	PRS3820_ERpos	ER-positive Breast Cancer	3820	12	30554720	10.1016/j.ajhg.2018.11.002	TRUE	European:100	European:100	European:100	https://ftp.ebi.ac.uk/pub/databases/spot/pgs/scores/PGS000008/ScoringFiles/PGS000008.txt.gz	Breast	LASSO penalized regression	NR	GRCh37	NR	Not East Asian	0
PGS000009	SD_PGS000009	0.59 (0.56 – 0.62)	1.63 (1.16 – 2.30)	4.70E-03	1.62 (1.15 – 2.28)	5.64E-03	1.85 (1.32 – 2.58)	3.24E-04	2.71 (1.97 – 3.71)	6.12E-10	0.99 (0.98 – 1.01)	4.06E-01	5.09E-10	0.541	-0.497	3.674E-01	12084	0.589185642820043	0.563271977232778	0.615099308407308	53	88	86	97	142	FEMALE	Breast	3361	PRS3820_ERneg	ER-negative Breast Cancer	3820	12	30554720	10.1016/j.ajhg.2018.11.002	TRUE	European:100	European:100	European:100	https://ftp.ebi.ac.uk/pub/databases/spot/pgs/scores/PGS000009/ScoringFiles/PGS000009.txt.gz	Breast	LASSO penalized regression	NR	GRCh37	NR	Not East Asian	0
PGS000015	SD_PGS000015	0.58 (0.56 – 0.61)	1.22 (0.87 – 1.71)	2.49E-01	1.45 (1.05 – 2.01)	2.57E-02	1.88 (1.38 – 2.57)	6.34E-05	2.11 (1.56 – 2.86)	1.34E-06	0.99 (0.98 – 1.01)	4.04E-01	1.01E-08	0.283	210.093	1.712E+00	12084	0.582262927069657	0.55585458093246	0.608671273206854	62	75	87	113	129	FEMALE	Breast	3753	GPS_BC	Breast cancer	5218	28.1	30104762	10.1038/s41588-018-0183-z	TRUE	European:100	European:100	European:50|African:25|Hispanic or Latin American:25	https://ftp.ebi.ac.uk/pub/databases/spot/pgs/scores/PGS000015/ScoringFiles/PGS000015.txt.gz	Breast	Pruning and thresholding (P+T)	NR	hg19	NR	Not East Asian	0
PGS000028	SD_PGS000028	0.59 (0.56 – 0.61)	1.23 (0.88 – 1.72)	2.23E-01	1.55 (1.12 – 2.13)	7.66E-03	1.68 (1.22 – 2.31)	1.48E-03	2.27 (1.67 – 3.07)	1.23E-07	0.99 (0.98 – 1.01)	3.85E-01	5.76E-09	0.864	7.652	5.757E-01	12084	0.58644431794086	0.56037705427957	0.612511581602149	61	77	97	99	132	FEMALE	Breast	85	PRS	Breast cancer	83	-2.4	27565998	10.1007/s10549-016-3953-2	TRUE	European:80.7|East Asian:13.4|Hispanic or Latin American:3.3|African:2.6		East Asian:33.3|European:33.3|Multi-ancestry (including European):33.3	https://ftp.ebi.ac.uk/pub/databases/spot/pgs/scores/PGS000028/ScoringFiles/PGS000028.txt.gz	Breast	composite likelihood ratio	log(OR)	hg38	Beta/log(OR)	East Asian	33.3
PGS000029	SD_PGS000029	0.60 (0.57 – 0.62)	1.45 (1.04 – 2.03)	2.91E-02	1.46 (1.04 – 2.04)	2.95E-02	2.04 (1.48 – 2.81)	1.50E-05	2.54 (1.87 – 3.46)	3.33E-09	0.99 (0.98 – 1.01)	3.94E-01	5.61E-11	0.254	4.060	5.091E-01	12084	0.596964012480264	0.571323452125948	0.622604572834581	57	85	82	106	136	FEMALE	Breast	76	PRS_AS	Breast cancer	76	0	27565998	10.1007/s10549-016-3953-2	TRUE	East Asian:100		East Asian:100	https://ftp.ebi.ac.uk/pub/databases/spot/pgs/scores/PGS000029/ScoringFiles/PGS000029.txt.gz	Breast	composite likelihood ratio	log(OR)	hg38	Beta/log(OR)	East Asian	100
PGS000030	SD_PGS000030	0.69 (0.66 – 0.72)	1.59 (0.96 – 2.62)	7.02E-02	2.18 (1.36 – 3.49)	1.27E-03	2.32 (1.45 – 3.72)	4.60E-04	4.65 (3.01 – 7.17)	3.59E-12	1.07 (1.06 – 1.09)	8.54E-21	9.87E-16	0.694	11.000	6.488E-01	9610	0.690510582013528	0.660147162143068	0.720874001883988	25	40	55	56	113	MALE	Prostate	135	PrCa	Prostate cancer	147	8.2	29892016	10.1038/s41588-018-0142-8	TRUE	European:100		European:100	https://ftp.ebi.ac.uk/pub/databases/spot/pgs/scores/PGS000030/ScoringFiles/PGS000030.txt.gz	Prostate	Genome-wide significant SNPs	NR	NR	NR	Not East Asian	0
PGS000044	SD_PGS000044	0.67 (0.64 – 0.71)	1.44 (0.89 – 2.33)	1.33E-01	1.99 (1.26 – 3.14)	2.97E-03	2.40 (1.54 – 3.74)	1.17E-04	3.73 (2.45 – 5.66)	7.34E-10	1.07 (1.06 – 1.09)	5.79E-21	5.99E-13	0.875	-0.139	5.593E-01	9610	0.674346426883671	0.643595781730366	0.705097072036976	28	42	55	63	101	MALE	Prostate	33	PrCa66	Prostate cancer	66	50	26291059	10.1038/bjc.2015.289	TRUE	European:95.2|East Asian:4.8		European:100	https://ftp.ebi.ac.uk/pub/databases/spot/pgs/scores/PGS000044/ScoringFiles/PGS000044.txt.gz	Prostate	Known susceptibility loci (genome-wide significant SNPs)	NR	GRCh38	NR	Not East Asian	0
PGS000045	SD_PGS000045	0.58 (0.56 – 0.61)	1.18 (0.85 – 1.65)	3.22E-01	1.28 (0.92 – 1.77)	1.41E-01	1.87 (1.38 – 2.54)	5.89E-05	2.02 (1.50 – 2.73)	4.26E-06	0.99 (0.98 – 1.01)	4.15E-01	1.73E-08	0.940	0.073	3.349E-01	12084	0.583539158195401	0.557772981119248	0.609305335271553	64	77	82	115	128	FEMALE	Breast	59	BCPRS_Overall	Breast cancer	88	33	28376175	10.1093/jnci/djw302	TRUE	European:100		European:100	https://ftp.ebi.ac.uk/pub/databases/spot/pgs/scores/PGS000045/ScoringFiles/PGS000045.txt.gz	Breast	Known susceptibility loci (genome-wide significant SNPs)	NR	GRCh37	NR	Not East Asian	0
PGS000046	SD_PGS000046	0.58 (0.55 – 0.60)	1.12 (0.80 – 1.57)	5.06E-01	1.39 (1.01 – 1.91)	4.47E-02	1.76 (1.29 – 2.39)	3.52E-04	1.98 (1.47 – 2.67)	8.30E-06	0.99 (0.98 – 1.01)	4.17E-01	5.61E-08	0.524	-0.070	3.571E-01	12084	0.578840219076954	0.552932934452041	0.604747503701867	64	74	92	109	127	FEMALE	Breast	58	BCPRS_ER+	Estrogen receptor [ER]-positive breast cancer	87	33.3	28376175	10.1093/jnci/djw302	TRUE	European:100		European:100	https://ftp.ebi.ac.uk/pub/databases/spot/pgs/scores/PGS000046/ScoringFiles/PGS000046.txt.gz	Breast	Known susceptibility loci (genome-wide significant SNPs)	NR	GRCh37	NR	Not East Asian	0
PGS000047	SD_PGS000047	0.55 (0.52 – 0.58)	1.22 (0.89 – 1.66)	2.10E-01	1.27 (0.93 – 1.73)	1.28E-01	1.37 (1.02 – 1.86)	3.93E-02	1.61 (1.21 – 2.16)	1.29E-03	0.99 (0.98 – 1.01)	3.90E-01	1.07E-03	0.967	0.786	2.893E-01	12084	0.549541668729225	0.523084552180082	0.575998785278369	74	88	89	99	116	FEMALE	Breast	32	BCPRS_ER-	Estrogen receptor [ER]-negative breast cancer	53	39.6	28376175	10.1093/jnci/djw302	TRUE	European:100		European:100	https://ftp.ebi.ac.uk/pub/databases/spot/pgs/scores/PGS000047/ScoringFiles/PGS000047.txt.gz	Breast	Known susceptibility loci (genome-wide significant SNPs)	NR	GRCh37	NR	Not East Asian	0
PGS000049	SD_PGS000049	0.70 (0.67 – 0.73)	2.08 (1.22 – 3.55)	6.90E-03	2.81 (1.69 – 4.70)	7.70E-05	2.80 (1.68 – 4.67)	8.19E-05	6.26 (3.90 – 10.06)	3.29E-14	1.08 (1.06 – 1.09)	2.76E-21	2.07E-18	0.223	1.063	7.091E-01	9610	0.699543464937045	0.669367394582888	0.729719535291203	20	42	54	55	118	MALE	Prostate	93	PRS103_PrCa	Prostate Cancer	103	9.7	28448241	10.1200/JCO.2016.69.4935	TRUE	European:77.6|African:12|East Asian:8|Hispanic or Latin American:2.4		European:100	https://ftp.ebi.ac.uk/pub/databases/spot/pgs/scores/PGS000049/ScoringFiles/PGS000049.txt.gz	Prostate	Known susceptibility loci (genome-wide significant SNPs)	log(OR)	GRCh37	Beta/log(OR)	Not East Asian	0
PGS000050	SD_PGS000050	0.61 (0.58 – 0.63)	1.36 (0.96 – 1.92)	7.96E-02	1.61 (1.15 – 2.26)	5.65E-03	1.73 (1.24 – 2.41)	1.26E-03	2.89 (2.13 – 3.91)	9.00E-12	0.99 (0.98 – 1.01)	4.00E-01	1.88E-13	0.420	3.387	3.911E-01	12084	0.606984537091697	0.581142657428419	0.632826416754974	56	76	84	91	159	FEMALE	Breast	44	PRS44	Breast cancer	44	0	27931260	10.1186/s13058-016-0786-1	TRUE	East Asian:100		East Asian:100	https://ftp.ebi.ac.uk/pub/databases/spot/pgs/scores/PGS000050/ScoringFiles/PGS000050.txt.gz	Breast	Genome-wide significant SNPs	NR	hg19	NR	East Asian	100
PGS000051	SD_PGS000051	0.58 (0.55 – 0.60)	1.54 (1.10 – 2.16)	1.22E-02	1.70 (1.22 – 2.36)	1.58E-03	1.88 (1.36 – 2.60)	1.49E-04	2.38 (1.74 – 3.26)	6.22E-08	0.99 (0.98 – 1.01)	3.72E-01	3.20E-08	0.966	4.907	4.007E-01	12084	0.579577475975196	0.554195583210274	0.604959368740118	56	83	96	103	128	FEMALE	Breast	64	PRS67	Breast Cancer	67	4.5	30180161	10.1371/journal.pmed.1002644	TRUE	European:100		Multi-ancestry (including European):100	https://ftp.ebi.ac.uk/pub/databases/spot/pgs/scores/PGS000051/ScoringFiles/PGS000051.txt.gz	Breast	Hard thresholding	NR	NR	NR	Not East Asian	0
PGS000052	SD_PGS000052	0.60 (0.57 – 0.62)	1.16 (0.82 – 1.64)	4.01E-01	1.51 (1.09 – 2.09)	1.38E-02	1.86 (1.36 – 2.56)	1.26E-04	2.43 (1.80 – 3.28)	6.98E-09	1.00 (0.98 – 1.01)	4.47E-01	9.20E-12	0.349	0.962	5.149E-01	12084	0.597226296031687	0.571630824626991	0.622821767436383	60	68	89	103	146	FEMALE	Breast	155	sPRS161	Breast cancer	161	3.7	31186341	10.1136/jmedgenet-2019-106072	TRUE	European:100	European:100	European:100	https://ftp.ebi.ac.uk/pub/databases/spot/pgs/scores/PGS000052/ScoringFiles/PGS000052.txt.gz	Breast	Genome-wide significant SNPs	NR	GRCh37	NR	Not East Asian	0
PGS000055	SD_PGS000055	0.65 (0.62 – 0.69)	0.95 (0.63 – 1.43)	7.97E-01	1.18 (0.80 – 1.75)	3.97E-01	1.50 (1.03 – 2.18)	3.31E-02	2.27 (1.60 – 3.21)	3.55E-06	1.07 (1.05 – 1.08)	3.68E-20	3.35E-08	0.194	-0.907	5.013E-01	12084	0.653613484057272	0.62124319308062	0.685983775033924	47	43	53	66	101	FEMALE	Colorectal	75	PRS_CRC	Colorectal cancer	76	1.3	29917119	10.1093/jnci/djy099	TRUE	European:91.1|African:8.9		East Asian:50|European:50	https://ftp.ebi.ac.uk/pub/databases/spot/pgs/scores/PGS000055/ScoringFiles/PGS000055.txt.gz	Colorectal	Known susceptibility variants (genome-wide significant SNPs)	NR	hg19	NR	East Asian	50
PGS000055	SD_PGS000055	0.65 (0.62 – 0.68)	1.35 (0.93 – 1.96)	1.17E-01	1.40 (0.96 – 2.03)	7.87E-02	1.99 (1.40 – 2.83)	1.24E-04	2.46 (1.76 – 3.45)	1.58E-07	1.07 (1.06 – 1.08)	2.99E-24	2.31E-09	0.635	-0.908	4.976E-01	9610	0.649521333663448	0.621131499592373	0.677911167734523	48	64	64	88	114	MALE	Colorectal	75	PRS_CRC	Colorectal cancer	76	1.3	29917119	10.1093/jnci/djy099	TRUE	European:91.1|African:8.9		East Asian:50|European:50	https://ftp.ebi.ac.uk/pub/databases/spot/pgs/scores/PGS000055/ScoringFiles/PGS000055.txt.gz	Colorectal	Known susceptibility variants (genome-wide significant SNPs)	NR	hg19	NR	East Asian	50
PGS000067	SD_PGS000067	0.65 (0.62 – 0.68)	1.12 (0.74 – 1.69)	5.96E-01	1.11 (0.74 – 1.67)	6.21E-01	1.74 (1.21 – 2.51)	2.93E-03	1.59 (1.09 – 2.32)	1.66E-02	1.07 (1.06 – 1.09)	1.03E-20	9.77E-04	0.576	0.437	1.953E-01	9610	0.646200175293427	0.616854333984415	0.675546016602439	44	46	48	82	69	MALE	Prostate	22	PCa_PHS	Prostate cancer	54	59.3	29321194	10.1136/bmj.j5757	TRUE		European:100	European:50|African:20|Multi-ancestry (including European):20|Additional Asian Ancestries:10	https://ftp.ebi.ac.uk/pub/databases/spot/pgs/scores/PGS000067/ScoringFiles/PGS000067.txt.gz	Prostate	Polygenic Hazard Score	beta_Cox	GRCh37	Beta/log(OR)	Not East Asian	0
PGS000070	SD_PGS000070	0.68 (0.64 – 0.73)	1.04 (0.62 – 1.75)	8.82E-01	1.26 (0.76 – 2.08)	3.63E-01	1.18 (0.71 – 1.96)	5.17E-01	1.68 (1.05 – 2.70)	3.07E-02	1.09 (1.07 – 1.11)	7.43E-19	2.56E-02	0.534	1.838	3.388E-01	12084	0.684954902571972	0.644756059016569	0.725153746127375	28	29	34	32	45	FEMALE	Lung	19	PRS_LC_C	Lung cancer	19	0	31326317	10.1016/S2213-2600(19)30144-4	TRUE	European:51.1|East Asian:48.9		East Asian:100	https://ftp.ebi.ac.uk/pub/databases/spot/pgs/scores/PGS000070/ScoringFiles/PGS000070.txt.gz	Lung	Genomewide-significant SNPs, filtered to be specific to Chinese ancestry individuals	ln(OR)	GRCh37	Beta/log(OR)	East Asian	100
PGS000070	SD_PGS000070	0.68 (0.65 – 0.71)	1.09 (0.75 – 1.60)	6.37E-01	1.38 (0.96 – 1.99)	8.12E-02	1.57 (1.11 – 2.24)	1.14E-02	2.01 (1.44 – 2.81)	4.56E-05	1.09 (1.07 – 1.10)	4.16E-35	2.16E-06	0.390	1.843	3.375E-01	9610	0.679455855855856	0.653551956685557	0.705359755026154	51	58	68	80	103	MALE	Lung	19	PRS_LC_C	Lung cancer	19	0	31326317	10.1016/S2213-2600(19)30144-4	TRUE	European:51.1|East Asian:48.9		East Asian:100	https://ftp.ebi.ac.uk/pub/databases/spot/pgs/scores/PGS000070/ScoringFiles/PGS000070.txt.gz	Lung	Genomewide-significant SNPs, filtered to be specific to Chinese ancestry individuals	ln(OR)	GRCh37	Beta/log(OR)	East Asian	100
PGS000072	SD_PGS000072	0.57 (0.54 – 0.59)	0.98 (0.71 – 1.35)	9.18E-01	1.22 (0.89 – 1.66)	2.14E-01	1.48 (1.10 – 1.98)	8.88E-03	1.64 (1.23 – 2.18)	7.43E-04	0.99 (0.98 – 1.01)	3.93E-01	1.77E-05	0.832	19.100	1.326E+00	12084	0.56532901439752	0.538940318368403	0.591717710426636	76	74	84	109	123	FEMALE	Breast	178	CC_Breast	Breast cancer	187	4.8	33579919	10.1038/s41467-021-21288-z	TRUE	European:98.1|East Asian:1|African:0.9		European:100	https://ftp.ebi.ac.uk/pub/databases/spot/pgs/scores/PGS000072/ScoringFiles/PGS000072.txt.gz	Breast	Genome-wide significant SNPs	log(OR)	GRCh37	Beta/log(OR)	Not East Asian	0
PGS000074	SD_PGS000074	0.64 (0.61 – 0.67)	1.48 (1.02 – 2.16)	4.02E-02	1.69 (1.17 – 2.44)	4.84E-03	1.85 (1.29 – 2.66)	8.24E-04	2.39 (1.69 – 3.38)	7.32E-07	1.07 (1.06 – 1.08)	2.36E-24	2.60E-07	0.971	8.838	5.793E-01	9610	0.642835507734771	0.614373075047526	0.671297940422016	46	66	77	81	108	MALE	Colorectal	96	CC_Colorectal	Colorectal cancer	103	6.8	33579919	10.1038/s41467-021-21288-z	TRUE	European:96.6|African:1.7|East Asian:1.4|Additional Diverse Ancestries:0.3		European:100	https://ftp.ebi.ac.uk/pub/databases/spot/pgs/scores/PGS000074/ScoringFiles/PGS000074.txt.gz	Colorectal	Genome-wide significant SNPs	NR	GRCh37	NR	Not East Asian	0
PGS000074	SD_PGS000074	0.63 (0.60 – 0.66)	0.86 (0.59 – 1.25)	4.17E-01	1.13 (0.79 – 1.61)	5.08E-01	1.05 (0.73 – 1.51)	7.75E-01	1.39 (0.99 – 1.96)	5.46E-02	1.07 (1.05 – 1.08)	1.45E-19	2.34E-02	0.998	8.828	5.836E-01	12084	0.630317347682428	0.597692296792495	0.66294239857236	58	50	64	59	79	FEMALE	Colorectal	96	CC_Colorectal	Colorectal cancer	103	6.8	33579919	10.1038/s41467-021-21288-z	TRUE	European:96.6|African:1.7|East Asian:1.4|Additional Diverse Ancestries:0.3		European:100	https://ftp.ebi.ac.uk/pub/databases/spot/pgs/scores/PGS000074/ScoringFiles/PGS000074.txt.gz	Colorectal	Genome-wide significant SNPs	NR	GRCh37	NR	Not East Asian	0
PGS000078	SD_PGS000078	0.68 (0.64 – 0.72)	0.92 (0.57 – 1.49)	7.47E-01	1.20 (0.76 – 1.87)	4.33E-01	0.86 (0.52 – 1.40)	5.40E-01	0.82 (0.50 – 1.34)	4.25E-01	1.09 (1.07 – 1.11)	1.23E-18	4.13E-01	0.375	10.164	8.172E-01	12084	0.684036519525568	0.6444817170192	0.723591322031936	35	33	42	29	29	FEMALE	Lung	103	CC_Lung	Lung cancer	109	5.5	33579919	10.1038/s41467-021-21288-z	TRUE	European:100		European:100	https://ftp.ebi.ac.uk/pub/databases/spot/pgs/scores/PGS000078/ScoringFiles/PGS000078.txt.gz	Lung	Genome-wide significant SNPs	NR	GRCh37	NR	Not East Asian	0
PGS000078	SD_PGS000078	0.67 (0.64 – 0.69)	0.99 (0.69 – 1.43)	9.68E-01	1.48 (1.06 – 2.06)	2.20E-02	1.50 (1.07 – 2.11)	1.81E-02	1.40 (1.00 – 1.95)	5.18E-02	1.09 (1.08 – 1.11)	1.42E-35	6.05E-03	0.794	10.183	8.169E-01	9610	0.668172972972973	0.642474314673158	0.693871631272788	59	57	84	79	81	MALE	Lung	103	CC_Lung	Lung cancer	109	5.5	33579919	10.1038/s41467-021-21288-z	TRUE	European:100		European:100	https://ftp.ebi.ac.uk/pub/databases/spot/pgs/scores/PGS000078/ScoringFiles/PGS000078.txt.gz	Lung	Genome-wide significant SNPs	NR	GRCh37	NR	Not East Asian	0
PGS000084	SD_PGS000084	0.66 (0.63 – 0.69)	1.36 (0.87 – 2.13)	1.75E-01	1.38 (0.89 – 2.15)	1.54E-01	2.07 (1.38 – 3.10)	4.25E-04	2.78 (1.89 – 4.10)	2.24E-07	1.07 (1.06 – 1.09)	3.72E-20	2.91E-09	0.470	17.717	1.483E+00	9610	0.663423255668916	0.632158045259104	0.694688466078728	35	43	45	71	95	MALE	Prostate	149	CC_Prostate	Prostate cancer	161	7.5	33579919	10.1038/s41467-021-21288-z	TRUE	European:93.4|African:2.8|East Asian:2.5|Hispanic or Latin American:1.2|Not Reported:0.1		European:100	https://ftp.ebi.ac.uk/pub/databases/spot/pgs/scores/PGS000084/ScoringFiles/PGS000084.txt.gz	Prostate	Genome-wide significant SNPs	log(OR)	GRCh37	Beta/log(OR)	Not East Asian	0
PGS000146	SD_PGS000146	0.63 (0.61 – 0.66)	0.93 (0.66 – 1.32)	6.93E-01	1.25 (0.90 – 1.73)	1.81E-01	1.09 (0.77 – 1.53)	6.37E-01	1.61 (1.18 – 2.20)	2.93E-03	1.07 (1.06 – 1.08)	9.70E-24	1.45E-03	0.933	2.263	3.319E-01	9610	0.633721246779089	0.60536651298669	0.662075980571488	64	61	82	69	102	MALE	Colorectal	27	CRC_GRS_27	Colorectal cancer risk	27	0	25683114	10.1053/j.gastro.2015.02.010	TRUE	European:90.5|East Asian:7.4|Not Reported:2.1		European:100	https://ftp.ebi.ac.uk/pub/databases/spot/pgs/scores/PGS000146/ScoringFiles/PGS000146.txt.gz	Colorectal	GWAS-significant variants	log(OR)	hg19	Beta/log(OR)	Not East Asian	0
PGS000146	SD_PGS000146	0.64 (0.60 – 0.67)	0.80 (0.54 – 1.19)	2.65E-01	1.11 (0.77 – 1.59)	5.76E-01	1.00 (0.69 – 1.46)	9.87E-01	1.76 (1.26 – 2.44)	8.59E-04	1.07 (1.05 – 1.08)	1.44E-19	2.06E-04	0.823	2.263	3.350E-01	12084	0.637224447525165	0.603952146777735	0.670496748272595	56	44	61	55	94	FEMALE	Colorectal	27	CRC_GRS_27	Colorectal cancer risk	27	0	25683114	10.1053/j.gastro.2015.02.010	TRUE	European:90.5|East Asian:7.4|Not Reported:2.1		European:100	https://ftp.ebi.ac.uk/pub/databases/spot/pgs/scores/PGS000146/ScoringFiles/PGS000146.txt.gz	Colorectal	GWAS-significant variants	log(OR)	hg19	Beta/log(OR)	Not East Asian	0
PGS000148	SD_PGS000148	0.64 (0.61 – 0.67)	0.85 (0.58 – 1.23)	3.82E-01	1.39 (1.00 – 1.93)	5.12E-02	1.36 (0.98 – 1.90)	7.01E-02	1.78 (1.30 – 2.45)	3.43E-04	1.07 (1.06 – 1.08)	3.68E-24	9.15E-06	0.558	2.800	3.070E-01	9610	0.639484069672544	0.611418393891467	0.667549745453622	61	50	83	81	103	MALE	Colorectal	61	CRC63	Colorectal cancer	63	3.2	29458155	10.1053/j.gastro.2018.02.021	TRUE	European:100	European:100	European:100	https://ftp.ebi.ac.uk/pub/databases/spot/pgs/scores/PGS000148/ScoringFiles/PGS000148.txt.gz	Colorectal	GWAS significant variants	log(OR)	NR	Beta/log(OR)	Not East Asian	0
PGS000148	SD_PGS000148	0.65 (0.61 – 0.68)	1.79 (1.19 – 2.68)	5.13E-03	1.42 (0.93 – 2.17)	1.02E-01	2.11 (1.42 – 3.14)	2.02E-04	2.40 (1.63 – 3.53)	8.84E-06	1.07 (1.05 – 1.08)	8.07E-20	7.29E-06	0.176	2.802	3.107E-01	12084	0.646060483186025	0.613631543017925	0.678489423354125	37	63	51	74	85	FEMALE	Colorectal	61	CRC63	Colorectal cancer	63	3.2	29458155	10.1053/j.gastro.2018.02.021	TRUE	European:100	European:100	European:100	https://ftp.ebi.ac.uk/pub/databases/spot/pgs/scores/PGS000148/ScoringFiles/PGS000148.txt.gz	Colorectal	GWAS significant variants	log(OR)	NR	Beta/log(OR)	Not East Asian	0
PGS000149	SD_PGS000149	0.64 (0.61 – 0.68)	1.28 (0.85 – 1.92)	2.34E-01	1.34 (0.90 – 2.00)	1.52E-01	1.65 (1.12 – 2.42)	1.08E-02	2.27 (1.58 – 3.28)	1.13E-05	1.07 (1.05 – 1.08)	5.62E-20	2.13E-06	0.277	3.657	4.546E-01	12084	0.643270437322257	0.611069855009153	0.675471019635361	42	53	56	69	90	FEMALE	Colorectal	39	CRC41	Colorectal cancer	41	4.9	30323197	10.1038/s41416-018-0282-8	TRUE			European:100	https://ftp.ebi.ac.uk/pub/databases/spot/pgs/scores/PGS000149/ScoringFiles/PGS000149.txt.gz	Colorectal	GWAS-significant SNPs	log(OR)	NR	Beta/log(OR)	Not East Asian	0
PGS000149	SD_PGS000149	0.63 (0.60 – 0.66)	1.26 (0.89 – 1.78)	1.99E-01	1.38 (0.98 – 1.95)	6.75E-02	1.57 (1.13 – 2.20)	7.96E-03	1.56 (1.12 – 2.18)	9.01E-03	1.07 (1.06 – 1.08)	5.02E-24	3.38E-03	0.418	3.656	4.571E-01	9610	0.631254412991848	0.602547589954292	0.659961236029404	57	72	75	87	87	MALE	Colorectal	39	CRC41	Colorectal cancer	41	4.9	30323197	10.1038/s41416-018-0282-8	TRUE			European:100	https://ftp.ebi.ac.uk/pub/databases/spot/pgs/scores/PGS000149/ScoringFiles/PGS000149.txt.gz	Colorectal	GWAS-significant SNPs	log(OR)	NR	Beta/log(OR)	Not East Asian	0
PGS000150	SD_PGS000150	0.64 (0.61 – 0.67)	1.53 (1.07 – 2.18)	1.89E-02	1.34 (0.94 – 1.92)	1.08E-01	1.65 (1.17 – 2.34)	4.37E-03	2.01 (1.44 – 2.82)	4.78E-05	1.07 (1.06 – 1.08)	5.80E-24	8.92E-05	0.343	34.640	4.039E+00	9610	0.637248201562543	0.609112014337136	0.66538438878795	52	75	70	84	97	MALE	Colorectal	44	GRS48	Colorectal cancer	48	8.3	29574091	10.1053/j.gastro.2018.03.030	TRUE	European:91.9|East Asian:6.3|Not Reported:1.2|Additional Diverse Ancestries:0.5		European:100	https://ftp.ebi.ac.uk/pub/databases/spot/pgs/scores/PGS000150/ScoringFiles/PGS000150.txt.gz	Colorectal	GWAS-significant SNPs	NR	NR	NR	Not East Asian	0
PGS000150	SD_PGS000150	0.64 (0.60 – 0.67)	1.39 (0.96 – 2.01)	8.44E-02	1.02 (0.68 – 1.53)	9.27E-01	1.43 (0.99 – 2.05)	5.42E-02	1.82 (1.28 – 2.60)	9.35E-04	1.07 (1.05 – 1.08)	1.22E-19	1.86E-03	0.155	34.650	4.096E+00	12084	0.636238951873181	0.603696672902033	0.66878123084433	49	65	44	72	80	FEMALE	Colorectal	44	GRS48	Colorectal cancer	48	8.3	29574091	10.1053/j.gastro.2018.03.030	TRUE	European:91.9|East Asian:6.3|Not Reported:1.2|Additional Diverse Ancestries:0.5		European:100	https://ftp.ebi.ac.uk/pub/databases/spot/pgs/scores/PGS000150/ScoringFiles/PGS000150.txt.gz	Colorectal	GWAS-significant SNPs	NR	NR	NR	Not East Asian	0
PGS000212	SD_PGS000212	0.59 (0.57 – 0.62)	1.31 (0.93 – 1.86)	1.23E-01	1.70 (1.22 – 2.36)	1.82E-03	1.91 (1.38 – 2.65)	8.90E-05	2.54 (1.86 – 3.46)	3.94E-09	0.99 (0.98 – 1.01)	4.32E-01	4.49E-11	0.151	0.302	7.372E-01	12084	0.594683807943424	0.569138969261357	0.62022864662549	56	74	92	105	139	FEMALE	Breast	306	PRS330_LumA	Breast cancer intrinsic-like subtype (luminal A-like)	330	7.3	32424353	10.1038/s41588-020-0609-2	TRUE	European:100		European:100	https://ftp.ebi.ac.uk/pub/databases/spot/pgs/scores/PGS000212/ScoringFiles/PGS000212.txt.gz	Breast	Fixed-effects two-stage polytomous model	log(OR)	GRCh37	Beta/log(OR)	Not East Asian	0
PGS000213	SD_PGS000213	0.60 (0.57 – 0.63)	1.31 (0.92 – 1.87)	1.34E-01	2.10 (1.52 – 2.91)	7.93E-06	1.82 (1.30 – 2.54)	4.69E-04	2.67 (1.95 – 3.66)	8.98E-10	0.99 (0.98 – 1.01)	4.01E-01	4.00E-11	0.503	0.169	6.650E-01	12084	0.599893276453513	0.574678520756961	0.625108032150064	54	71	109	93	139	FEMALE	Breast	306	PRS330_LumBHER2neg	Breast cancer intrinsic-like subtype (luminal B/HER2-negative-like)	330	7.3	32424353	10.1038/s41588-020-0609-2	TRUE	European:100		European:100	https://ftp.ebi.ac.uk/pub/databases/spot/pgs/scores/PGS000213/ScoringFiles/PGS000213.txt.gz	Breast	Fixed-effects two-stage polytomous model	log(OR)	GRCh37	Beta/log(OR)	Not East Asian	0
PGS000214	SD_PGS000214	0.60 (0.58 – 0.63)	1.35 (0.95 – 1.91)	9.35E-02	1.55 (1.10 – 2.17)	1.13E-02	1.99 (1.43 – 2.75)	3.82E-05	2.66 (1.95 – 3.63)	6.14E-10	0.99 (0.98 – 1.01)	4.33E-01	2.20E-12	0.682	0.762	6.902E-01	12084	0.601088698386476	0.575451360334861	0.626726036438091	55	75	87	104	145	FEMALE	Breast	306	PRS330_LumB	Breast cancer intrinsic-like subtype (luminal B-like)	330	7.3	32424353	10.1038/s41588-020-0609-2	TRUE	European:100		European:100	https://ftp.ebi.ac.uk/pub/databases/spot/pgs/scores/PGS000214/ScoringFiles/PGS000214.txt.gz	Breast	Fixed-effects two-stage polytomous model	log(OR)	GRCh37	Beta/log(OR)	Not East Asian	0
PGS000216	SD_PGS000216	0.58 (0.55 – 0.61)	1.39 (1.00 – 1.92)	4.68E-02	1.52 (1.10 – 2.09)	1.10E-02	1.41 (1.02 – 1.95)	3.68E-02	2.25 (1.67 – 3.04)	9.14E-08	0.99 (0.98 – 1.01)	4.07E-01	3.61E-07	0.909	-0.025	5.837E-01	12084	0.580091422441276	0.553704408845341	0.606478436037211	63	87	91	87	138	FEMALE	Breast	306	PRS330_TN	Breast cancer intrinsic-like subtype (triple negative)	330	7.3	32424353	10.1038/s41588-020-0609-2	TRUE	European:100		European:100	https://ftp.ebi.ac.uk/pub/databases/spot/pgs/scores/PGS000216/ScoringFiles/PGS000216.txt.gz	Breast	Fixed-effects two-stage polytomous model	log(OR)	GRCh37	Beta/log(OR)	Not East Asian	0
PGS000317	SD_PGS000317	0.59 (0.57 – 0.62)	1.03 (0.73 – 1.47)	8.53E-01	1.61 (1.17 – 2.21)	3.31E-03	1.76 (1.29 – 2.40)	4.05E-04	2.27 (1.68 – 3.05)	7.73E-08	0.99 (0.98 – 1.01)	4.32E-01	1.15E-10	0.544	10.806	4.664E-01	12084	0.594379965378571	0.569313024144101	0.619446906613042	63	63	97	106	137	FEMALE	Breast	172	PRS180	Breast cancer	180	4.4	31553449	10.1093/jnci/djz174	TRUE	European:91.2|Hispanic or Latin American:8.8		Hispanic or Latin American:100	https://ftp.ebi.ac.uk/pub/databases/spot/pgs/scores/PGS000317/ScoringFiles/PGS000317.txt.gz	Breast	Likelihood ratios for genomewide-significant SNPs	log(OR)	NR	Beta/log(OR)	Not East Asian	0
PGS000344	SD_PGS000344	0.60 (0.58 – 0.63)	1.41 (1.00 – 2.00)	5.29E-02	1.70 (1.21 – 2.39)	2.27E-03	1.82 (1.30 – 2.55)	4.46E-04	2.87 (2.10 – 3.92)	4.23E-11	1.00 (0.98 – 1.01)	4.57E-01	1.24E-12	0.046	0.660	5.284E-01	12084	0.601269064504761	0.57530269915484	0.627235429854681	53	77	89	96	151	FEMALE	Breast	270	PRS287_BC	Breast cancer	287	5.9	32737321	10.1038/s41467-020-17680-w	TRUE	European:100	European:100	Additional Asian Ancestries:66.7|Multi-ancestry (excluding European):33.3	https://ftp.ebi.ac.uk/pub/databases/spot/pgs/scores/PGS000344/ScoringFiles/PGS000344.txt.gz	Breast	313 variants from Mavaddatt et al (PGS000004)	beta	GRCh37	Beta/log(OR)	Not East Asian	0
PGS000345	SD_PGS000345	0.60 (0.57 – 0.63)	1.45 (1.02 – 2.05)	3.71E-02	1.52 (1.08 – 2.15)	1.75E-02	2.05 (1.48 – 2.85)	1.84E-05	2.78 (2.03 – 3.80)	1.94E-10	1.00 (0.98 – 1.01)	4.38E-01	1.12E-12	0.022	0.821	5.188E-01	12084	0.600326229020086	0.574552561535049	0.626099896505124	53	78	82	107	146	FEMALE	Breast	229	PRS229_BC	Breast cancer	229	0	32737321	10.1038/s41467-020-17680-w	TRUE	European:100	European:100	Additional Asian Ancestries:66.7|East Asian:33.3	https://ftp.ebi.ac.uk/pub/databases/spot/pgs/scores/PGS000345/ScoringFiles/PGS000345.txt.gz	Breast	313 variants from Mavaddatt et al (PGS000004)	beta	GRCh37	Beta/log(OR)	East Asian	33.3
PGS000346	SD_PGS000346	0.59 (0.57 – 0.62)	1.20 (0.86 – 1.68)	2.92E-01	1.37 (0.98 – 1.91)	6.18E-02	1.74 (1.27 – 2.39)	5.68E-04	2.35 (1.74 – 3.17)	2.47E-08	1.00 (0.98 – 1.01)	4.65E-01	1.50E-10	0.589	1.102	5.067E-01	12084	0.592226839069462	0.565913795480005	0.618539882658919	61	76	83	104	142	FEMALE	Breast	270	PRS287_ERneg	Estrogen receptor negative breast cancer	287	5.9	32737321	10.1038/s41467-020-17680-w	TRUE	European:100	European:100	Additional Asian Ancestries:66.7|Multi-ancestry (excluding European):33.3	https://ftp.ebi.ac.uk/pub/databases/spot/pgs/scores/PGS000346/ScoringFiles/PGS000346.txt.gz	Breast	313 variants from Mavaddatt et al (PGS000006)	beta	GRCh37	Beta/log(OR)	Not East Asian	0
PGS000347	SD_PGS000347	0.60 (0.58 – 0.63)	1.34 (0.94 – 1.90)	1.05E-01	1.65 (1.18 – 2.31)	3.48E-03	1.89 (1.36 – 2.62)	1.60E-04	2.79 (2.05 – 3.80)	7.34E-11	1.00 (0.98 – 1.01)	4.48E-01	5.02E-13	0.194	0.552	5.630E-01	12084	0.602688997463607	0.57689809024599	0.628479904681224	55	72	90	99	150	FEMALE	Breast	270	PRS287_ERpos	Estrogen receptor positive breast cancer	287	5.9	32737321	10.1038/s41467-020-17680-w	TRUE	European:100	European:100	Additional Asian Ancestries:66.7|Multi-ancestry (excluding European):33.3	https://ftp.ebi.ac.uk/pub/databases/spot/pgs/scores/PGS000347/ScoringFiles/PGS000347.txt.gz	Breast	313 variants from Mavaddatt et al (PGS000005)	beta	GRCh37	Beta/log(OR)	Not East Asian	0
PGS000348	SD_PGS000348	0.70 (0.67 – 0.73)	2.53 (1.50 – 4.25)	4.75E-04	2.83 (1.69 – 4.74)	8.16E-05	3.08 (1.84 – 5.15)	1.72E-05	6.08 (3.78 – 9.78)	9.14E-14	1.07 (1.06 – 1.09)	9.41E-21	1.28E-16	0.178	6.572	7.424E-01	9610	0.696465249989884	0.666940760794925	0.725989739184843	20	49	51	54	115	MALE	Prostate	69	PRS_PrCa	Prostate cancer	72	4.2	33258481	10.1002/pros.24058	TRUE	European:88.9|African:4.9|East Asian:3.9|Hispanic or Latin American:2.2		European:100	https://ftp.ebi.ac.uk/pub/databases/spot/pgs/scores/PGS000348/ScoringFiles/PGS000348.txt.gz	Prostate	GWAS-significant variants	log(OR)	GRCh37	Beta/log(OR)	Not East Asian	0
PGS000367	SD_PGS000367	0.65 (0.63 – 0.68)	1.84 (1.26 – 2.70)	1.67E-03	1.59 (1.08 – 2.34)	2.00E-02	1.99 (1.37 – 2.90)	3.00E-04	2.84 (1.99 – 4.06)	1.03E-08	1.07 (1.06 – 1.08)	5.06E-24	2.06E-08	0.552	5.687	3.715E-01	9610	0.654935558856703	0.627768456798479	0.682102660914926	41	74	67	83	113	MALE	Colorectal	73	PRSWEB_PHECODE153_CRC-Huyghe_P_5e-08_MGI_20200608	Colorectal cancer	74	1.4	32991828	10.1016/j.ajhg.2020.08.025	TRUE	European:100	European:100	European:100	https://ftp.ebi.ac.uk/pub/databases/spot/pgs/scores/PGS000367/ScoringFiles/PGS000367.txt.gz	Colorectal	GWAS Hits	NR	GRCh37	NR	Not East Asian	0
PGS000367	SD_PGS000367	0.64 (0.60 – 0.67)	1.29 (0.87 – 1.92)	2.08E-01	1.47 (1.00 – 2.15)	5.08E-02	1.41 (0.96 – 2.08)	7.91E-02	2.02 (1.40 – 2.90)	1.49E-04	1.07 (1.05 – 1.08)	1.52E-19	1.98E-04	0.515	5.682	3.785E-01	12084	0.637953911571149	0.60491637027006	0.670991452872238	44	54	64	62	86	FEMALE	Colorectal	73	PRSWEB_PHECODE153_CRC-Huyghe_P_5e-08_MGI_20200608	Colorectal cancer	74	1.4	32991828	10.1016/j.ajhg.2020.08.025	TRUE	European:100	European:100	European:100	https://ftp.ebi.ac.uk/pub/databases/spot/pgs/scores/PGS000367/ScoringFiles/PGS000367.txt.gz	Colorectal	GWAS Hits	NR	GRCh37	NR	Not East Asian	0
PGS000368	SD_PGS000368	0.65 (0.63 – 0.68)	1.84 (1.26 – 2.70)	1.67E-03	1.59 (1.08 – 2.34)	2.00E-02	1.99 (1.37 – 2.90)	3.00E-04	2.84 (1.99 – 4.06)	1.03E-08	1.07 (1.06 – 1.08)	5.06E-24	2.06E-08	0.552	5.687	3.715E-01	9610	0.654935558856703	0.627768456798479	0.682102660914926	41	74	67	83	113	MALE	Colorectal	73	PRSWEB_PHECODE153_CRC-Huyghe_P_5e-08_UKB_20200608	Colorectal cancer	74	1.4	32991828	10.1016/j.ajhg.2020.08.025	TRUE	European:100	European:100	European:100	https://ftp.ebi.ac.uk/pub/databases/spot/pgs/scores/PGS000368/ScoringFiles/PGS000368.txt.gz	Colorectal	GWAS Hits	NR	GRCh37	NR	Not East Asian	0
PGS000368	SD_PGS000368	0.64 (0.60 – 0.67)	1.29 (0.87 – 1.92)	2.08E-01	1.47 (1.00 – 2.15)	5.08E-02	1.41 (0.96 – 2.08)	7.91E-02	2.02 (1.40 – 2.90)	1.49E-04	1.07 (1.05 – 1.08)	1.52E-19	1.98E-04	0.515	5.682	3.785E-01	12084	0.637953911571149	0.60491637027006	0.670991452872238	44	54	64	62	86	FEMALE	Colorectal	73	PRSWEB_PHECODE153_CRC-Huyghe_P_5e-08_UKB_20200608	Colorectal cancer	74	1.4	32991828	10.1016/j.ajhg.2020.08.025	TRUE	European:100	European:100	European:100	https://ftp.ebi.ac.uk/pub/databases/spot/pgs/scores/PGS000368/ScoringFiles/PGS000368.txt.gz	Colorectal	GWAS Hits	NR	GRCh37	NR	Not East Asian	0
PGS000369	SD_PGS000369	0.64 (0.61 – 0.67)	1.44 (0.98 – 2.13)	6.44E-02	1.30 (0.88 – 1.92)	1.93E-01	1.50 (1.02 – 2.19)	3.94E-02	2.00 (1.39 – 2.88)	2.01E-04	1.07 (1.05 – 1.08)	1.53E-19	4.38E-04	0.840	6.022	3.840E-01	12084	0.63802761141279	0.605054955649117	0.671000267176463	44	60	57	65	84	FEMALE	Colorectal	80	PRSWEB_PHECODE153_CRC-Huyghe_PT_MGI_20200608	Colorectal cancer	81	1.2	32991828	10.1016/j.ajhg.2020.08.025	TRUE	European:100	European:100	European:100	https://ftp.ebi.ac.uk/pub/databases/spot/pgs/scores/PGS000369/ScoringFiles/PGS000369.txt.gz	Colorectal	P&T	NR	GRCh37	NR	Not East Asian	0
PGS000369	SD_PGS000369	0.66 (0.63 – 0.68)	1.31 (0.87 – 1.95)	1.92E-01	1.95 (1.35 – 2.82)	3.71E-04	2.00 (1.39 – 2.89)	2.05E-04	2.75 (1.93 – 3.90)	1.65E-08	1.07 (1.06 – 1.08)	6.29E-24	2.69E-10	0.662	6.026	3.779E-01	9610	0.657551402758292	0.630303737519273	0.684799067997311	43	53	83	85	114	MALE	Colorectal	80	PRSWEB_PHECODE153_CRC-Huyghe_PT_MGI_20200608	Colorectal cancer	81	1.2	32991828	10.1016/j.ajhg.2020.08.025	TRUE	European:100	European:100	European:100	https://ftp.ebi.ac.uk/pub/databases/spot/pgs/scores/PGS000369/ScoringFiles/PGS000369.txt.gz	Colorectal	P&T	NR	GRCh37	NR	Not East Asian	0
PGS000370	SD_PGS000370	0.66 (0.63 – 0.68)	1.51 (1.02 – 2.23)	4.13E-02	1.83 (1.26 – 2.66)	1.58E-03	1.96 (1.35 – 2.84)	3.98E-04	2.83 (1.98 – 4.02)	8.34E-09	1.07 (1.06 – 1.08)	3.07E-24	1.03E-09	0.856	6.284	3.832E-01	9610	0.655346912739677	0.627810980917952	0.682882844561402	42	61	78	82	115	MALE	Colorectal	85	PRSWEB_PHECODE153_CRC-Huyghe_PT_UKB_20200608	Colorectal cancer	87	2.3	32991828	10.1016/j.ajhg.2020.08.025	TRUE	European:100	European:100	European:100	https://ftp.ebi.ac.uk/pub/databases/spot/pgs/scores/PGS000370/ScoringFiles/PGS000370.txt.gz	Colorectal	P&T	NR	GRCh37	NR	Not East Asian	0
PGS000370	SD_PGS000370	0.64 (0.61 – 0.67)	1.46 (0.99 – 2.16)	5.85E-02	1.37 (0.92 – 2.03)	1.20E-01	1.64 (1.12 – 2.40)	1.06E-02	1.93 (1.33 – 2.80)	5.07E-04	1.07 (1.05 – 1.08)	1.51E-19	5.75E-04	0.889	6.280	3.890E-01	12084	0.639276810029754	0.606635595515224	0.671918024544284	43	59	58	70	80	FEMALE	Colorectal	85	PRSWEB_PHECODE153_CRC-Huyghe_PT_UKB_20200608	Colorectal cancer	87	2.3	32991828	10.1016/j.ajhg.2020.08.025	TRUE	European:100	European:100	European:100	https://ftp.ebi.ac.uk/pub/databases/spot/pgs/scores/PGS000370/ScoringFiles/PGS000370.txt.gz	Colorectal	P&T	NR	GRCh37	NR	Not East Asian	0
PGS000371	SD_PGS000371	0.65 (0.62 – 0.68)	1.41 (0.97 – 2.06)	7.30E-02	1.47 (1.02 – 2.14)	4.09E-02	1.92 (1.34 – 2.75)	3.59E-04	2.41 (1.71 – 3.40)	5.44E-07	1.07 (1.06 – 1.08)	1.20E-23	3.41E-08	0.457	1.956	3.353E-01	9610	0.649012406811367	0.620623070844412	0.677401742778322	46	66	70	85	111	MALE	Colorectal	18	PRSWEB_PHECODE153_GWAS-Catalog-r2019-05-03-X153_P_5e-08_UKB_20200608	Colorectal cancer	18	0	32991828	10.1016/j.ajhg.2020.08.025	TRUE	European:100	European:100	European:100	https://ftp.ebi.ac.uk/pub/databases/spot/pgs/scores/PGS000371/ScoringFiles/PGS000371.txt.gz	Colorectal	GWAS Hits	NR	GRCh37	NR	Not East Asian	0
PGS000371	SD_PGS000371	0.63 (0.60 – 0.66)	1.14 (0.78 – 1.66)	5.05E-01	1.26 (0.87 – 1.82)	2.23E-01	1.30 (0.90 – 1.89)	1.65E-01	1.54 (1.08 – 2.21)	1.74E-02	1.07 (1.05 – 1.08)	1.64E-19	1.30E-02	0.197	1.957	3.443E-01	12084	0.629865559433854	0.596738749867283	0.662992369000424	50	58	64	63	75	FEMALE	Colorectal	18	PRSWEB_PHECODE153_GWAS-Catalog-r2019-05-03-X153_P_5e-08_UKB_20200608	Colorectal cancer	18	0	32991828	10.1016/j.ajhg.2020.08.025	TRUE	European:100	European:100	European:100	https://ftp.ebi.ac.uk/pub/databases/spot/pgs/scores/PGS000371/ScoringFiles/PGS000371.txt.gz	Colorectal	GWAS Hits	NR	GRCh37	NR	Not East Asian	0
PGS000372	SD_PGS000372	0.65 (0.62 – 0.68)	1.13 (0.78 – 1.64)	5.14E-01	1.24 (0.86 – 1.79)	2.50E-01	1.80 (1.28 – 2.52)	7.62E-04	2.24 (1.61 – 3.11)	1.56E-06	1.07 (1.06 – 1.08)	5.38E-24	7.74E-09	0.499	2.445	3.656E-01	9610	0.651530821022805	0.623395257276059	0.679666384769552	52	59	63	91	113	MALE	Colorectal	27	PRSWEB_PHECODE153_GWAS-Catalog-r2019-05-03-X153_PT_UKB_20200608	Colorectal cancer	27	0	32991828	10.1016/j.ajhg.2020.08.025	TRUE	European:100	European:100	European:100	https://ftp.ebi.ac.uk/pub/databases/spot/pgs/scores/PGS000372/ScoringFiles/PGS000372.txt.gz	Colorectal	P&T	NR	GRCh37	NR	Not East Asian	0
PGS000372	SD_PGS000372	0.63 (0.60 – 0.66)	1.21 (0.83 – 1.76)	3.14E-01	1.15 (0.79 – 1.69)	4.70E-01	1.30 (0.89 – 1.88)	1.69E-01	1.62 (1.14 – 2.30)	7.65E-03	1.07 (1.05 – 1.08)	2.11E-19	8.66E-03	0.343	2.450	3.746E-01	12084	0.630660640996838	0.597582262057966	0.66373901993571	50	62	56	62	80	FEMALE	Colorectal	27	PRSWEB_PHECODE153_GWAS-Catalog-r2019-05-03-X153_PT_UKB_20200608	Colorectal cancer	27	0	32991828	10.1016/j.ajhg.2020.08.025	TRUE	European:100	European:100	European:100	https://ftp.ebi.ac.uk/pub/databases/spot/pgs/scores/PGS000372/ScoringFiles/PGS000372.txt.gz	Colorectal	P&T	NR	GRCh37	NR	Not East Asian	0
PGS000374	SD_PGS000374	0.63 (0.60 – 0.66)	1.19 (0.84 – 1.69)	3.18E-01	1.40 (1.00 – 1.97)	4.84E-02	1.45 (1.04 – 2.03)	3.08E-02	1.65 (1.19 – 2.29)	2.48E-03	1.07 (1.06 – 1.08)	4.53E-24	1.21E-03	0.009	0.019	3.888E-01	9610	0.632660409388096	0.603957230190173	0.661363588586019	59	68	79	79	93	MALE	Colorectal	31	PRSWEB_PHECODE153_UKBB-SAIGE-HRC-X153_PT_MGI_20200608	Colorectal cancer	41	24.4	32991828	10.1016/j.ajhg.2020.08.025	TRUE	European:100	European:100	European:100	https://ftp.ebi.ac.uk/pub/databases/spot/pgs/scores/PGS000374/ScoringFiles/PGS000374.txt.gz	Colorectal	P&T	NR	GRCh37	NR	Not East Asian	0
PGS000374	SD_PGS000374	0.64 (0.60 – 0.67)	1.34 (0.91 – 1.98)	1.36E-01	1.62 (1.11 – 2.36)	1.21E-02	1.41 (0.96 – 2.08)	8.06E-02	1.64 (1.12 – 2.38)	1.00E-02	1.07 (1.05 – 1.08)	1.73E-19	1.76E-02	0.984	0.013	3.920E-01	12084	0.63535893740719	0.603886090455333	0.666831784359048	44	61	71	62	72	FEMALE	Colorectal	31	PRSWEB_PHECODE153_UKBB-SAIGE-HRC-X153_PT_MGI_20200608	Colorectal cancer	41	24.4	32991828	10.1016/j.ajhg.2020.08.025	TRUE	European:100	European:100	European:100	https://ftp.ebi.ac.uk/pub/databases/spot/pgs/scores/PGS000374/ScoringFiles/PGS000374.txt.gz	Colorectal	P&T	NR	GRCh37	NR	Not East Asian	0
PGS000375	SD_PGS000375	0.63 (0.60 – 0.67)	1.42 (0.97 – 2.06)	6.97E-02	1.36 (0.93 – 1.99)	1.16E-01	1.38 (0.94 – 2.02)	1.03E-01	1.64 (1.14 – 2.36)	8.12E-03	1.07 (1.05 – 1.08)	2.77E-19	2.25E-02	0.637	-0.028	3.700E-02	12084	0.633191915483542	0.600606106240564	0.665777724726521	46	66	62	60	76	FEMALE	Colorectal	304	PRSWEB_PHECODE153_UKBB-SAIGE-HRC-X153_LASSOSUM_MGI_20200608	Colorectal cancer	370	17.8	32991828	10.1016/j.ajhg.2020.08.025	TRUE	European:100	European:100	European:100	https://ftp.ebi.ac.uk/pub/databases/spot/pgs/scores/PGS000375/ScoringFiles/PGS000375.txt.gz	Colorectal	Lassosum	NR	GRCh37	NR	Not East Asian	0
PGS000375	SD_PGS000375	0.64 (0.61 – 0.67)	1.31 (0.92 – 1.87)	1.34E-01	1.42 (1.00 – 2.01)	5.06E-02	1.65 (1.18 – 2.32)	3.51E-03	1.80 (1.29 – 2.52)	5.10E-04	1.07 (1.06 – 1.08)	6.13E-24	1.74E-04	0.144	-0.029	3.667E-02	9610	0.63823353094367	0.610370264244915	0.666096797642424	55	68	74	87	94	MALE	Colorectal	304	PRSWEB_PHECODE153_UKBB-SAIGE-HRC-X153_LASSOSUM_MGI_20200608	Colorectal cancer	370	17.8	32991828	10.1016/j.ajhg.2020.08.025	TRUE	European:100	European:100	European:100	https://ftp.ebi.ac.uk/pub/databases/spot/pgs/scores/PGS000375/ScoringFiles/PGS000375.txt.gz	Colorectal	Lassosum	NR	GRCh37	NR	Not East Asian	0
PGS000389	SD_PGS000389	0.69 (0.65 – 0.73)	1.50 (0.91 – 2.47)	1.08E-01	1.28 (0.75 – 2.18)	3.73E-01	1.70 (1.00 – 2.88)	5.00E-02	1.66 (1.00 – 2.77)	5.07E-02	1.09 (1.07 – 1.11)	8.78E-19	6.18E-02	0.891	1.570	4.364E-01	12084	0.687593911347688	0.648890688319043	0.726297134376332	24	44	30	32	38	FEMALE	Lung	20	PRSWEB_PHECODE165.1_GWAS-Catalog-r2019-05-03-X165.1_P_5e-08_MGI_20200608	Cancer of bronchus; lung	21	4.8	32991828	10.1016/j.ajhg.2020.08.025	TRUE	European:100	European:100	European:100	https://ftp.ebi.ac.uk/pub/databases/spot/pgs/scores/PGS000389/ScoringFiles/PGS000389.txt.gz	Lung	GWAS Hits	NR	GRCh37	NR	Not East Asian	0
PGS000389	SD_PGS000389	0.67 (0.64 – 0.69)	1.06 (0.76 – 1.48)	7.31E-01	1.20 (0.86 – 1.69)	2.86E-01	1.17 (0.82 – 1.67)	3.84E-01	1.43 (1.03 – 1.99)	3.12E-02	1.09 (1.07 – 1.10)	4.41E-35	2.28E-02	0.805	1.573	4.363E-01	9610	0.666901801801802	0.641542665387935	0.692260938215668	61	80	73	60	86	MALE	Lung	20	PRSWEB_PHECODE165.1_GWAS-Catalog-r2019-05-03-X165.1_P_5e-08_MGI_20200608	Cancer of bronchus; lung	21	4.8	32991828	10.1016/j.ajhg.2020.08.025	TRUE	European:100	European:100	European:100	https://ftp.ebi.ac.uk/pub/databases/spot/pgs/scores/PGS000389/ScoringFiles/PGS000389.txt.gz	Lung	GWAS Hits	NR	GRCh37	NR	Not East Asian	0
PGS000390	SD_PGS000390	0.67 (0.64 – 0.69)	1.06 (0.76 – 1.48)	7.31E-01	1.20 (0.86 – 1.69)	2.86E-01	1.17 (0.82 – 1.67)	3.84E-01	1.43 (1.03 – 1.99)	3.12E-02	1.09 (1.07 – 1.10)	4.41E-35	2.28E-02	0.805	1.573	4.363E-01	9610	0.666901801801802	0.641542665387935	0.692260938215668	61	80	73	60	86	MALE	Lung	20	PRSWEB_PHECODE165.1_GWAS-Catalog-r2019-05-03-X165.1_P_5e-08_UKB_20200608	Cancer of bronchus; lung	21	4.8	32991828	10.1016/j.ajhg.2020.08.025	TRUE	European:100	European:100	European:100	https://ftp.ebi.ac.uk/pub/databases/spot/pgs/scores/PGS000390/ScoringFiles/PGS000390.txt.gz	Lung	GWAS Hits	NR	GRCh37	NR	Not East Asian	0
PGS000390	SD_PGS000390	0.69 (0.65 – 0.73)	1.50 (0.91 – 2.47)	1.08E-01	1.28 (0.75 – 2.18)	3.73E-01	1.70 (1.00 – 2.88)	5.00E-02	1.66 (1.00 – 2.77)	5.07E-02	1.09 (1.07 – 1.11)	8.78E-19	6.18E-02	0.891	1.570	4.364E-01	12084	0.687593911347688	0.648890688319043	0.726297134376332	24	44	30	32	38	FEMALE	Lung	20	PRSWEB_PHECODE165.1_GWAS-Catalog-r2019-05-03-X165.1_P_5e-08_UKB_20200608	Cancer of bronchus; lung	21	4.8	32991828	10.1016/j.ajhg.2020.08.025	TRUE	European:100	European:100	European:100	https://ftp.ebi.ac.uk/pub/databases/spot/pgs/scores/PGS000390/ScoringFiles/PGS000390.txt.gz	Lung	GWAS Hits	NR	GRCh37	NR	Not East Asian	0
PGS000391	SD_PGS000391	0.68 (0.64 – 0.72)	1.21 (0.73 – 1.98)	4.59E-01	1.10 (0.66 – 1.82)	7.16E-01	1.34 (0.82 – 2.17)	2.43E-01	1.41 (0.87 – 2.29)	1.66E-01	1.09 (1.07 – 1.11)	8.73E-19	1.51E-01	0.670	1.135	2.774E-01	12084	0.68330695823143	0.643627212403519	0.722986704059341	29	34	31	37	37	FEMALE	Lung	14	PRSWEB_PHECODE165.1_GWAS-Catalog-r2019-05-03-X165.1_PT_MGI_20200608	Cancer of bronchus; lung	14	0	32991828	10.1016/j.ajhg.2020.08.025	TRUE	European:100	European:100	European:100	https://ftp.ebi.ac.uk/pub/databases/spot/pgs/scores/PGS000391/ScoringFiles/PGS000391.txt.gz	Lung	P&T	NR	GRCh37	NR	Not East Asian	0
PGS000391	SD_PGS000391	0.67 (0.64 – 0.69)	1.14 (0.81 – 1.62)	4.53E-01	1.13 (0.80 – 1.59)	4.85E-01	1.44 (1.03 – 2.00)	3.20E-02	1.29 (0.92 – 1.81)	1.40E-01	1.09 (1.07 – 1.10)	4.24E-35	5.18E-02	0.232	1.135	2.782E-01	9610	0.667592942942943	0.641845151829177	0.693340734056708	60	68	72	84	76	MALE	Lung	14	PRSWEB_PHECODE165.1_GWAS-Catalog-r2019-05-03-X165.1_PT_MGI_20200608	Cancer of bronchus; lung	14	0	32991828	10.1016/j.ajhg.2020.08.025	TRUE	European:100	European:100	European:100	https://ftp.ebi.ac.uk/pub/databases/spot/pgs/scores/PGS000391/ScoringFiles/PGS000391.txt.gz	Lung	P&T	NR	GRCh37	NR	Not East Asian	0
PGS000392	SD_PGS000392	0.69 (0.65 – 0.73)	1.06 (0.64 – 1.76)	8.27E-01	1.32 (0.82 – 2.15)	2.55E-01	0.90 (0.52 – 1.55)	7.03E-01	1.68 (1.06 – 2.68)	2.86E-02	1.09 (1.07 – 1.11)	6.05E-19	6.37E-02	0.173	1.390	3.132E-01	12084	0.687978298486229	0.648560567715751	0.727396029256707	29	31	38	24	46	FEMALE	Lung	18	PRSWEB_PHECODE165.1_GWAS-Catalog-r2019-05-03-X165.1_PT_UKB_20200608	Cancer of bronchus; lung	19	5.3	32991828	10.1016/j.ajhg.2020.08.025	TRUE	European:100	European:100	European:100	https://ftp.ebi.ac.uk/pub/databases/spot/pgs/scores/PGS000392/ScoringFiles/PGS000392.txt.gz	Lung	P&T	NR	GRCh37	NR	Not East Asian	0
PGS000392	SD_PGS000392	0.67 (0.65 – 0.70)	1.15 (0.81 – 1.65)	4.35E-01	1.44 (1.03 – 2.03)	3.52E-02	1.46 (1.03 – 2.06)	3.27E-02	1.54 (1.10 – 2.16)	1.18E-02	1.09 (1.07 – 1.10)	5.27E-35	4.54E-03	0.892	1.389	3.116E-01	9610	0.671965015015015	0.64700581204833	0.6969242179817	56	64	79	75	86	MALE	Lung	18	PRSWEB_PHECODE165.1_GWAS-Catalog-r2019-05-03-X165.1_PT_UKB_20200608	Cancer of bronchus; lung	19	5.3	32991828	10.1016/j.ajhg.2020.08.025	TRUE	European:100	European:100	European:100	https://ftp.ebi.ac.uk/pub/databases/spot/pgs/scores/PGS000392/ScoringFiles/PGS000392.txt.gz	Lung	P&T	NR	GRCh37	NR	Not East Asian	0
PGS000396	SD_PGS000396	0.68 (0.64 – 0.72)	1.16 (0.73 – 1.85)	5.28E-01	0.93 (0.57 – 1.53)	7.83E-01	1.03 (0.63 – 1.66)	9.19E-01	1.01 (0.62 – 1.63)	9.77E-01	1.09 (1.07 – 1.11)	1.15E-18	8.24E-01	0.730	-0.653	6.025E-01	12084	0.679942384389137	0.640148406584715	0.719736362193559	33	39	30	33	33	FEMALE	Lung	42	PRSWEB_PHECODE165.1_UKBB-SAIGE-HRC-X165.1_PT_MGI_20200608	Cancer of bronchus; lung	75	44	32991828	10.1016/j.ajhg.2020.08.025	TRUE	European:100	European:100	European:100	https://ftp.ebi.ac.uk/pub/databases/spot/pgs/scores/PGS000396/ScoringFiles/PGS000396.txt.gz	Lung	P&T	NR	GRCh37	NR	Not East Asian	0
PGS000396	SD_PGS000396	0.67 (0.64 – 0.69)	0.93 (0.68 – 1.28)	6.64E-01	1.10 (0.81 – 1.49)	5.57E-01	0.78 (0.55 – 1.09)	1.49E-01	0.91 (0.66 – 1.26)	5.76E-01	1.09 (1.07 – 1.10)	3.12E-35	3.53E-01	0.735	-0.655	5.960E-01	9610	0.667932882882883	0.643130638893785	0.692735126871981	78	71	84	58	69	MALE	Lung	42	PRSWEB_PHECODE165.1_UKBB-SAIGE-HRC-X165.1_PT_MGI_20200608	Cancer of bronchus; lung	75	44	32991828	10.1016/j.ajhg.2020.08.025	TRUE	European:100	European:100	European:100	https://ftp.ebi.ac.uk/pub/databases/spot/pgs/scores/PGS000396/ScoringFiles/PGS000396.txt.gz	Lung	P&T	NR	GRCh37	NR	Not East Asian	0
PGS000397	SD_PGS000397	0.66 (0.64 – 0.69)	0.95 (0.68 – 1.35)	7.92E-01	1.13 (0.82 – 1.57)	4.49E-01	1.22 (0.88 – 1.68)	2.34E-01	1.08 (0.77 – 1.51)	6.52E-01	1.09 (1.07 – 1.10)	2.90E-35	2.89E-01	0.488	0.803	2.932E-01	9610	0.664917867867868	0.639524398675719	0.690311337060017	67	64	77	82	70	MALE	Lung	27426	PRSWEB_PHECODE165.1_UKBB-SAIGE-HRC-X165.1_LASSOSUM_MGI_20200608	Cancer of bronchus; lung	46920	41.5	32991828	10.1016/j.ajhg.2020.08.025	TRUE	European:100	European:100	European:100	https://ftp.ebi.ac.uk/pub/databases/spot/pgs/scores/PGS000397/ScoringFiles/PGS000397.txt.gz	Lung	Lassosum	NR	GRCh37	NR	Not East Asian	0
PGS000397	SD_PGS000397	0.69 (0.65 – 0.73)	1.45 (0.85 – 2.47)	1.70E-01	1.78 (1.07 – 2.97)	2.69E-02	1.35 (0.79 – 2.32)	2.70E-01	1.71 (1.02 – 2.85)	4.13E-02	1.09 (1.07 – 1.11)	1.09E-18	9.81E-02	0.541	0.805	2.911E-01	12084	0.685683964337665	0.646038937338674	0.725328991336657	23	33	41	31	40	FEMALE	Lung	27426	PRSWEB_PHECODE165.1_UKBB-SAIGE-HRC-X165.1_LASSOSUM_MGI_20200608	Cancer of bronchus; lung	46920	41.5	32991828	10.1016/j.ajhg.2020.08.025	TRUE	European:100	European:100	European:100	https://ftp.ebi.ac.uk/pub/databases/spot/pgs/scores/PGS000397/ScoringFiles/PGS000397.txt.gz	Lung	Lassosum	NR	GRCh37	NR	Not East Asian	0
PGS000472	SD_PGS000472	0.56 (0.54 – 0.59)	1.13 (0.83 – 1.56)	4.31E-01	1.41 (1.04 – 1.90)	2.72E-02	1.67 (1.24 – 2.24)	7.04E-04	1.58 (1.18 – 2.12)	2.26E-03	0.99 (0.98 – 1.01)	3.93E-01	1.13E-04	0.937	-0.001	2.034E-02	12084	0.561596645578084	0.535463068022076	0.587730223134093	75	80	96	106	109	FEMALE	Breast	21	PRSWEB_PHECODE174.1_20001-1002_P_5e-08_MGI_20200608	Breast cancer (female)	22	4.5	32991828	10.1016/j.ajhg.2020.08.025	TRUE	European:100	European:100	European:100	https://ftp.ebi.ac.uk/pub/databases/spot/pgs/scores/PGS000472/ScoringFiles/PGS000472.txt.gz	Breast	GWAS Hits	NR	GRCh37	NR	Not East Asian	0
PGS000474	SD_PGS000474	0.57 (0.54 – 0.59)	1.56 (1.14 – 2.15)	6.02E-03	1.43 (1.03 – 1.99)	3.34E-02	1.96 (1.44 – 2.69)	2.48E-05	1.91 (1.40 – 2.60)	5.06E-05	0.99 (0.98 – 1.01)	3.86E-01	1.94E-05	0.531	0.020	2.378E-02	12084	0.568761973613536	0.543175647462176	0.594348299764895	61	100	85	108	112	FEMALE	Breast	56	PRSWEB_PHECODE174.1_20001-1002_PT_MGI_20200608	Breast cancer (female)	68	17.6	32991828	10.1016/j.ajhg.2020.08.025	TRUE	European:100	European:100	European:100	https://ftp.ebi.ac.uk/pub/databases/spot/pgs/scores/PGS000474/ScoringFiles/PGS000474.txt.gz	Breast	P&T	NR	GRCh37	NR	Not East Asian	0
PGS000475	SD_PGS000475	0.55 (0.53 – 0.58)	1.09 (0.79 – 1.48)	6.09E-01	1.41 (1.04 – 1.90)	2.54E-02	1.28 (0.95 – 1.74)	1.08E-01	1.52 (1.13 – 2.03)	5.45E-03	0.99 (0.98 – 1.01)	4.03E-01	2.79E-03	0.843	0.443	1.736E-01	12084	0.551635227119085	0.525481185449114	0.577789268789055	74	83	102	94	113	FEMALE	Breast	20751	PRSWEB_PHECODE174.1_20001-1002_LASSOSUM_MGI_20200608	Breast cancer (female)	30041	30.9	32991828	10.1016/j.ajhg.2020.08.025	TRUE	European:100	European:100	European:100	https://ftp.ebi.ac.uk/pub/databases/spot/pgs/scores/PGS000475/ScoringFiles/PGS000475.txt.gz	Breast	Lassosum	NR	GRCh37	NR	Not East Asian	0
PGS000476	SD_PGS000476	0.56 (0.54 – 0.59)	1.16 (0.85 – 1.58)	3.53E-01	1.50 (1.11 – 2.04)	9.31E-03	1.53 (1.12 – 2.08)	6.73E-03	1.77 (1.32 – 2.37)	1.23E-04	0.99 (0.98 – 1.01)	3.88E-01	1.79E-05	0.867	-0.015	2.865E-02	12084	0.562225664334683	0.536564997103551	0.587886331565814	73	86	94	93	120	FEMALE	Breast	28	PRSWEB_PHECODE174.1_C3-BREAST-3_P_5e-08_MGI_20200608	Breast cancer (female)	32	12.5	32991828	10.1016/j.ajhg.2020.08.025	TRUE	European:100	European:100	European:100	https://ftp.ebi.ac.uk/pub/databases/spot/pgs/scores/PGS000476/ScoringFiles/PGS000476.txt.gz	Breast	GWAS Hits	NR	GRCh37	NR	Not East Asian	0
PGS000478	SD_PGS000478	0.56 (0.54 – 0.59)	1.04 (0.75 – 1.43)	8.29E-01	1.30 (0.96 – 1.76)	8.96E-02	1.61 (1.19 – 2.17)	1.74E-03	1.60 (1.19 – 2.14)	1.73E-03	0.99 (0.98 – 1.01)	4.10E-01	3.96E-05	0.366	-0.019	3.654E-02	12084	0.564019813121123	0.539169827048205	0.58886979919404	74	76	96	105	115	FEMALE	Breast	93	PRSWEB_PHECODE174.1_C3-BREAST-3_PT_MGI_20200608	Breast cancer (female)	120	22.5	32991828	10.1016/j.ajhg.2020.08.025	TRUE	European:100	European:100	European:100	https://ftp.ebi.ac.uk/pub/databases/spot/pgs/scores/PGS000478/ScoringFiles/PGS000478.txt.gz	Breast	P&T	NR	GRCh37	NR	Not East Asian	0
PGS000479	SD_PGS000479	0.57 (0.55 – 0.60)	1.10 (0.79 – 1.52)	5.75E-01	1.26 (0.92 – 1.73)	1.56E-01	1.75 (1.30 – 2.36)	2.50E-04	1.77 (1.32 – 2.38)	1.36E-04	0.99 (0.98 – 1.01)	3.96E-01	1.10E-06	0.573	0.074	9.046E-02	12084	0.573233261691751	0.547488787981296	0.598977735402206	70	77	85	112	122	FEMALE	Breast	1788	PRSWEB_PHECODE174.1_C3-BREAST-3_LASSOSUM_MGI_20200608	Breast cancer (female)	2267	21.1	32991828	10.1016/j.ajhg.2020.08.025	TRUE	European:100	European:100	European:100	https://ftp.ebi.ac.uk/pub/databases/spot/pgs/scores/PGS000479/ScoringFiles/PGS000479.txt.gz	Breast	Lassosum	NR	GRCh37	NR	Not East Asian	0
PGS000480	SD_PGS000480	0.58 (0.55 – 0.60)	1.09 (0.79 – 1.50)	5.96E-01	1.42 (1.04 – 1.94)	2.79E-02	1.94 (1.45 – 2.61)	1.06E-05	1.67 (1.24 – 2.24)	7.79E-04	0.99 (0.98 – 1.01)	3.73E-01	2.28E-06	0.887	0.000	2.100E-02	12084	0.576552995684512	0.550198170524266	0.602907820844758	71	78	90	116	111	FEMALE	Breast	17	PRSWEB_PHECODE174.1_C50_P_5e-08_MGI_20200608	Breast cancer (female)	20	15	32991828	10.1016/j.ajhg.2020.08.025	TRUE	European:100	European:100	European:100	https://ftp.ebi.ac.uk/pub/databases/spot/pgs/scores/PGS000480/ScoringFiles/PGS000480.txt.gz	Breast	GWAS Hits	NR	GRCh37	NR	Not East Asian	0
PGS000482	SD_PGS000482	0.58 (0.55 – 0.60)	1.25 (0.91 – 1.72)	1.75E-01	1.34 (0.97 – 1.85)	7.19E-02	1.84 (1.35 – 2.50)	1.06E-04	1.99 (1.48 – 2.68)	4.90E-06	0.99 (0.98 – 1.01)	3.95E-01	9.70E-08	0.381	-0.018	2.379E-02	12084	0.576866904765951	0.550724528832348	0.603009280699554	67	85	84	103	127	FEMALE	Breast	35	PRSWEB_PHECODE174.1_C50_PT_MGI_20200608	Breast cancer (female)	42	16.7	32991828	10.1016/j.ajhg.2020.08.025	TRUE	European:100	European:100	European:100	https://ftp.ebi.ac.uk/pub/databases/spot/pgs/scores/PGS000482/ScoringFiles/PGS000482.txt.gz	Breast	P&T	NR	GRCh37	NR	Not East Asian	0
PGS000483	SD_PGS000483	0.58 (0.55 – 0.60)	1.13 (0.81 – 1.57)	4.62E-01	1.40 (1.02 – 1.92)	3.61E-02	1.52 (1.11 – 2.08)	8.38E-03	2.03 (1.51 – 2.72)	2.25E-06	0.99 (0.98 – 1.01)	3.89E-01	1.34E-07	0.759	0.141	9.505E-02	12084	0.577603976957466	0.551602521974252	0.603605431940681	67	76	92	97	134	FEMALE	Breast	3006	PRSWEB_PHECODE174.1_C50_LASSOSUM_MGI_20200608	Breast cancer (female)	4047	25.7	32991828	10.1016/j.ajhg.2020.08.025	TRUE	European:100	European:100	European:100	https://ftp.ebi.ac.uk/pub/databases/spot/pgs/scores/PGS000483/ScoringFiles/PGS000483.txt.gz	Breast	Lassosum	NR	GRCh37	NR	Not East Asian	0
PGS000484	SD_PGS000484	0.54 (0.51 – 0.57)	1.15 (0.85 – 1.55)	3.76E-01	1.24 (0.92 – 1.67)	1.64E-01	1.24 (0.92 – 1.68)	1.57E-01	1.44 (1.08 – 1.93)	1.36E-02	0.99 (0.98 – 1.01)	3.50E-01	1.36E-02	0.537	0.002	3.390E-03	12084	0.541110083731253	0.514159301888979	0.568060865573527	78	92	95	92	109	FEMALE	Breast	12	PRSWEB_PHECODE174.1_D05_PT_MGI_20200608	Breast cancer (female)	25	52	32991828	10.1016/j.ajhg.2020.08.025	TRUE	European:100	European:100	European:100	https://ftp.ebi.ac.uk/pub/databases/spot/pgs/scores/PGS000484/ScoringFiles/PGS000484.txt.gz	Breast	P&T	NR	GRCh37	NR	Not East Asian	0
PGS000485	SD_PGS000485	0.60 (0.57 – 0.62)	1.36 (0.96 – 1.92)	8.47E-02	1.82 (1.31 – 2.53)	3.20E-04	1.63 (1.17 – 2.28)	4.08E-03	2.66 (1.96 – 3.62)	4.93E-10	0.99 (0.98 – 1.01)	4.04E-01	1.31E-10	0.813	5.467	4.085E-01	12084	0.597559876379482	0.571849850539868	0.623269902219097	56	75	100	90	145	FEMALE	Breast	62	PRSWEB_PHECODE174.1_GWAS-Catalog-r2019-05-03-X174.1_P_5e-08_MGI_20200608	Breast cancer (female)	62	0	32991828	10.1016/j.ajhg.2020.08.025	TRUE	European:100	European:100	European:100	https://ftp.ebi.ac.uk/pub/databases/spot/pgs/scores/PGS000485/ScoringFiles/PGS000485.txt.gz	Breast	GWAS Hits	NR	GRCh37	NR	Not East Asian	0
PGS000486	SD_PGS000486	0.60 (0.58 – 0.63)	1.01 (0.71 – 1.44)	9.54E-01	1.71 (1.24 – 2.36)	9.89E-04	1.74 (1.27 – 2.40)	6.09E-04	2.42 (1.79 – 3.28)	9.31E-09	0.99 (0.98 – 1.01)	3.92E-01	5.93E-12	0.933	7.479	4.930E-01	12084	0.60181875172239	0.576542000250495	0.627095503194285	60	62	100	103	141	FEMALE	Breast	86	PRSWEB_PHECODE174.1_GWAS-Catalog-r2019-05-03-X174.1_P_5e-08_UKB_20200608	Breast cancer (female)	86	0	32991828	10.1016/j.ajhg.2020.08.025	TRUE	European:100	European:100	European:100	https://ftp.ebi.ac.uk/pub/databases/spot/pgs/scores/PGS000486/ScoringFiles/PGS000486.txt.gz	Breast	GWAS Hits	NR	GRCh37	NR	Not East Asian	0
PGS000487	SD_PGS000487	0.60 (0.57 – 0.62)	1.36 (0.96 – 1.92)	8.47E-02	1.82 (1.31 – 2.53)	3.20E-04	1.63 (1.17 – 2.28)	4.08E-03	2.66 (1.96 – 3.62)	4.93E-10	0.99 (0.98 – 1.01)	4.04E-01	1.31E-10	0.813	5.467	4.085E-01	12084	0.597559876379482	0.571849850539868	0.623269902219097	56	75	100	90	145	FEMALE	Breast	62	PRSWEB_PHECODE174.1_GWAS-Catalog-r2019-05-03-X174.1_PT_MGI_20200608	Breast cancer (female)	62	0	32991828	10.1016/j.ajhg.2020.08.025	TRUE	European:100	European:100	European:100	https://ftp.ebi.ac.uk/pub/databases/spot/pgs/scores/PGS000487/ScoringFiles/PGS000487.txt.gz	Breast	P&T	NR	GRCh37	NR	Not East Asian	0
PGS000488	SD_PGS000488	0.59 (0.56 – 0.61)	1.23 (0.88 – 1.72)	2.22E-01	1.43 (1.03 – 1.99)	3.21E-02	1.72 (1.25 – 2.36)	8.08E-04	2.31 (1.71 – 3.12)	4.78E-08	0.99 (0.98 – 1.01)	4.07E-01	8.86E-10	0.553	6.488	4.416E-01	12084	0.588196076533602	0.562124246630313	0.61426790643689	61	77	85	103	140	FEMALE	Breast	79	PRSWEB_PHECODE174.1_GWAS-Catalog-r2019-05-03-X174.1_PT_UKB_20200608	Breast cancer (female)	79	0	32991828	10.1016/j.ajhg.2020.08.025	TRUE	European:100	European:100	European:100	https://ftp.ebi.ac.uk/pub/databases/spot/pgs/scores/PGS000488/ScoringFiles/PGS000488.txt.gz	Breast	P&T	NR	GRCh37	NR	Not East Asian	0
PGS000489	SD_PGS000489	0.56 (0.54 – 0.59)	1.22 (0.89 – 1.69)	2.16E-01	1.45 (1.06 – 1.98)	2.03E-02	1.66 (1.22 – 2.25)	1.17E-03	1.73 (1.28 – 2.35)	3.63E-04	0.99 (0.98 – 1.01)	4.11E-01	4.06E-05	0.639	-0.365	4.017E-01	12084	0.561094612695854	0.535108100185574	0.587081125206134	67	84	96	106	113	FEMALE	Breast	46	PRSWEB_PHECODE174.1_Onco-iCOGS-ER-negative-BRCA_P_5e-08_MGI_20200608	Breast cancer (female)	49	6.1	32991828	10.1016/j.ajhg.2020.08.025	TRUE	European:100	European:100	European:100	https://ftp.ebi.ac.uk/pub/databases/spot/pgs/scores/PGS000489/ScoringFiles/PGS000489.txt.gz	Breast	GWAS Hits	NR	GRCh37	NR	Not East Asian	0
PGS000490	SD_PGS000490	0.56 (0.54 – 0.59)	1.22 (0.89 – 1.69)	2.16E-01	1.45 (1.06 – 1.98)	2.03E-02	1.66 (1.22 – 2.25)	1.17E-03	1.73 (1.28 – 2.35)	3.63E-04	0.99 (0.98 – 1.01)	4.11E-01	4.06E-05	0.639	-0.365	4.017E-01	12084	0.561094612695854	0.535108100185574	0.587081125206134	67	84	96	106	113	FEMALE	Breast	46	PRSWEB_PHECODE174.1_Onco-iCOGS-ER-negative-BRCA_P_5e-08_UKB_20200608	Breast cancer (female)	49	6.1	32991828	10.1016/j.ajhg.2020.08.025	TRUE	European:100	European:100	European:100	https://ftp.ebi.ac.uk/pub/databases/spot/pgs/scores/PGS000490/ScoringFiles/PGS000490.txt.gz	Breast	GWAS Hits	NR	GRCh37	NR	Not East Asian	0
PGS000493	SD_PGS000493	0.58 (0.56 – 0.61)	1.06 (0.76 – 1.48)	7.27E-01	1.20 (0.87 – 1.64)	2.65E-01	1.58 (1.17 – 2.14)	2.72E-03	1.93 (1.45 – 2.58)	8.56E-06	0.99 (0.98 – 1.01)	3.91E-01	1.01E-07	0.928	-0.886	6.093E-01	12084	0.581884370633995	0.555681755918354	0.608086985349635	70	71	85	109	131	FEMALE	Breast	188	PRSWEB_PHECODE174.1_Onco-iCOGS-ER-negative-BRCA_PT_MGI_20200608	Breast cancer (female)	217	13.4	32991828	10.1016/j.ajhg.2020.08.025	TRUE	European:100	European:100	European:100	https://ftp.ebi.ac.uk/pub/databases/spot/pgs/scores/PGS000493/ScoringFiles/PGS000493.txt.gz	Breast	P&T	NR	GRCh37	NR	Not East Asian	0
PGS000494	SD_PGS000494	0.56 (0.54 – 0.59)	1.22 (0.89 – 1.69)	2.16E-01	1.45 (1.06 – 1.98)	2.03E-02	1.66 (1.22 – 2.25)	1.17E-03	1.73 (1.28 – 2.35)	3.63E-04	0.99 (0.98 – 1.01)	4.11E-01	4.06E-05	0.639	-0.365	4.017E-01	12084	0.561094612695854	0.535108100185574	0.587081125206134	67	84	96	106	113	FEMALE	Breast	46	PRSWEB_PHECODE174.1_Onco-iCOGS-ER-negative-BRCA_PT_UKB_20200608	Breast cancer (female)	49	6.1	32991828	10.1016/j.ajhg.2020.08.025	TRUE	European:100	European:100	European:100	https://ftp.ebi.ac.uk/pub/databases/spot/pgs/scores/PGS000494/ScoringFiles/PGS000494.txt.gz	Breast	P&T	NR	GRCh37	NR	Not East Asian	0
PGS000495	SD_PGS000495	0.58 (0.55 – 0.60)	1.33 (0.97 – 1.84)	7.90E-02	1.47 (1.07 – 2.02)	1.84E-02	1.43 (1.04 – 1.97)	2.77E-02	2.09 (1.55 – 2.82)	1.38E-06	0.99 (0.98 – 1.01)	4.05E-01	2.47E-06	0.138	0.293	8.549E-02	12084	0.575634726194443	0.549258577153915	0.602010875234971	64	88	93	90	131	FEMALE	Breast	14078	PRSWEB_PHECODE174.1_Onco-iCOGS-ER-negative-BRCA_LASSOSUM_MGI_20200608	Breast cancer (female)	18866	25.4	32991828	10.1016/j.ajhg.2020.08.025	TRUE	European:100	European:100	European:100	https://ftp.ebi.ac.uk/pub/databases/spot/pgs/scores/PGS000495/ScoringFiles/PGS000495.txt.gz	Breast	Lassosum	NR	GRCh37	NR	Not East Asian	0
PGS000496	SD_PGS000496	0.57 (0.54 – 0.60)	1.19 (0.86 – 1.63)	2.88E-01	1.25 (0.91 – 1.72)	1.61E-01	1.46 (1.07 – 1.98)	1.63E-02	1.94 (1.45 – 2.60)	8.85E-06	0.99 (0.98 – 1.01)	3.95E-01	1.92E-06	0.351	0.794	3.052E-01	12084	0.570261792231531	0.543624361894199	0.596899222568862	69	84	85	98	130	FEMALE	Breast	34032	PRSWEB_PHECODE174.1_Onco-iCOGS-ER-negative-BRCA_LASSOSUM_UKB_20200608	Breast cancer (female)	41744	18.5	32991828	10.1016/j.ajhg.2020.08.025	TRUE	European:100	European:100	European:100	https://ftp.ebi.ac.uk/pub/databases/spot/pgs/scores/PGS000496/ScoringFiles/PGS000496.txt.gz	Breast	Lassosum	NR	GRCh37	NR	Not East Asian	0
PGS000497	SD_PGS000497	0.60 (0.57 – 0.62)	1.24 (0.87 – 1.77)	2.38E-01	1.86 (1.34 – 2.59)	2.32E-04	1.99 (1.43 – 2.77)	4.25E-05	2.58 (1.88 – 3.53)	3.50E-09	0.99 (0.98 – 1.01)	4.13E-01	7.82E-12	0.525	0.263	6.953E-01	12084	0.598371293028355	0.573187803848164	0.623554782208546	54	69	101	102	140	FEMALE	Breast	225	PRSWEB_PHECODE174.1_Onco-iCOGS-ER-positive-BRCA_P_5e-08_MGI_20200608	Breast cancer (female)	257	12.5	32991828	10.1016/j.ajhg.2020.08.025	TRUE	European:100	European:100	European:100	https://ftp.ebi.ac.uk/pub/databases/spot/pgs/scores/PGS000497/ScoringFiles/PGS000497.txt.gz	Breast	GWAS Hits	NR	GRCh37	NR	Not East Asian	0
PGS000498	SD_PGS000498	0.60 (0.57 – 0.62)	1.24 (0.87 – 1.77)	2.38E-01	1.86 (1.34 – 2.59)	2.32E-04	1.99 (1.43 – 2.77)	4.25E-05	2.58 (1.88 – 3.53)	3.50E-09	0.99 (0.98 – 1.01)	4.13E-01	7.82E-12	0.525	0.263	6.953E-01	12084	0.598371293028355	0.573187803848164	0.623554782208546	54	69	101	102	140	FEMALE	Breast	225	PRSWEB_PHECODE174.1_Onco-iCOGS-ER-positive-BRCA_P_5e-08_UKB_20200608	Breast cancer (female)	257	12.5	32991828	10.1016/j.ajhg.2020.08.025	TRUE	European:100	European:100	European:100	https://ftp.ebi.ac.uk/pub/databases/spot/pgs/scores/PGS000498/ScoringFiles/PGS000498.txt.gz	Breast	GWAS Hits	NR	GRCh37	NR	Not East Asian	0
PGS000501	SD_PGS000501	0.59 (0.56 – 0.61)	1.04 (0.74 – 1.46)	8.29E-01	1.43 (1.04 – 1.97)	2.78E-02	1.77 (1.30 – 2.40)	2.89E-04	2.07 (1.54 – 2.79)	1.79E-06	0.99 (0.98 – 1.01)	4.10E-01	2.53E-09	0.592	0.144	9.667E-01	12084	0.588073708327392	0.56217328992348	0.613974126731304	64	68	91	111	132	FEMALE	Breast	913	PRSWEB_PHECODE174.1_Onco-iCOGS-ER-positive-BRCA_PT_MGI_20200608	Breast cancer (female)	1142	20.1	32991828	10.1016/j.ajhg.2020.08.025	TRUE	European:100	European:100	European:100	https://ftp.ebi.ac.uk/pub/databases/spot/pgs/scores/PGS000501/ScoringFiles/PGS000501.txt.gz	Breast	P&T	NR	GRCh37	NR	Not East Asian	0
PGS000502	SD_PGS000502	0.60 (0.57 – 0.62)	0.91 (0.64 – 1.29)	5.96E-01	1.57 (1.15 – 2.14)	4.37E-03	1.47 (1.08 – 2.01)	1.54E-02	2.18 (1.62 – 2.92)	1.95E-07	0.99 (0.98 – 1.01)	3.72E-01	6.66E-10	0.871	-0.090	8.830E-01	12084	0.597876556061816	0.571851359280832	0.6239017528428	66	61	102	98	139	FEMALE	Breast	609	PRSWEB_PHECODE174.1_Onco-iCOGS-ER-positive-BRCA_PT_UKB_20200608	Breast cancer (female)	747	18.5	32991828	10.1016/j.ajhg.2020.08.025	TRUE	European:100	European:100	European:100	https://ftp.ebi.ac.uk/pub/databases/spot/pgs/scores/PGS000502/ScoringFiles/PGS000502.txt.gz	Breast	P&T	NR	GRCh37	NR	Not East Asian	0
PGS000503	SD_PGS000503	0.61 (0.58 – 0.63)	1.39 (0.98 – 1.97)	6.70E-02	1.56 (1.11 – 2.21)	1.06E-02	1.98 (1.43 – 2.75)	3.96E-05	2.85 (2.09 – 3.90)	4.08E-11	0.99 (0.98 – 1.01)	3.87E-01	1.81E-13	0.417	0.276	3.105E-01	12084	0.605157695214692	0.579260894401835	0.631054496027549	54	73	82	108	149	FEMALE	Breast	44969	PRSWEB_PHECODE174.1_Onco-iCOGS-ER-positive-BRCA_LASSOSUM_MGI_20200608	Breast cancer (female)	61635	27	32991828	10.1016/j.ajhg.2020.08.025	TRUE	European:100	European:100	European:100	https://ftp.ebi.ac.uk/pub/databases/spot/pgs/scores/PGS000503/ScoringFiles/PGS000503.txt.gz	Breast	Lassosum	NR	GRCh37	NR	Not East Asian	0
PGS000505	SD_PGS000505	0.60 (0.58 – 0.63)	1.77 (1.23 – 2.53)	1.96E-03	1.96 (1.38 – 2.79)	1.88E-04	2.34 (1.65 – 3.31)	1.62E-06	3.11 (2.23 – 4.34)	2.37E-11	0.99 (0.98 – 1.01)	4.09E-01	1.29E-12	0.682	0.861	7.041E-01	12084	0.601327524183652	0.576001781074386	0.626653267292917	46	83	93	104	140	FEMALE	Breast	294	PRSWEB_PHECODE174.1_Onco-iCOGS-Overall-BRCA_P_5e-08_MGI_20200608	Breast cancer (female)	334	12	32991828	10.1016/j.ajhg.2020.08.025	TRUE	European:100	European:100	European:100	https://ftp.ebi.ac.uk/pub/databases/spot/pgs/scores/PGS000505/ScoringFiles/PGS000505.txt.gz	Breast	GWAS Hits	NR	GRCh37	NR	Not East Asian	0
PGS000506	SD_PGS000506	0.60 (0.58 – 0.63)	1.77 (1.23 – 2.53)	1.96E-03	1.96 (1.38 – 2.79)	1.88E-04	2.34 (1.65 – 3.31)	1.62E-06	3.11 (2.23 – 4.34)	2.37E-11	0.99 (0.98 – 1.01)	4.09E-01	1.29E-12	0.682	0.861	7.041E-01	12084	0.601327524183652	0.576001781074386	0.626653267292917	46	83	93	104	140	FEMALE	Breast	294	PRSWEB_PHECODE174.1_Onco-iCOGS-Overall-BRCA_P_5e-08_UKB_20200608	Breast cancer (female)	334	12	32991828	10.1016/j.ajhg.2020.08.025	TRUE	European:100	European:100	European:100	https://ftp.ebi.ac.uk/pub/databases/spot/pgs/scores/PGS000506/ScoringFiles/PGS000506.txt.gz	Breast	GWAS Hits	NR	GRCh37	NR	Not East Asian	0
PGS000509	SD_PGS000509	0.60 (0.57 – 0.63)	1.56 (1.10 – 2.20)	1.20E-02	1.52 (1.08 – 2.15)	1.69E-02	1.92 (1.38 – 2.68)	1.14E-04	2.84 (2.08 – 3.89)	6.86E-11	0.99 (0.98 – 1.01)	4.06E-01	5.30E-12	0.369	0.784	1.148E+00	12084	0.599004929453113	0.572838696047427	0.625171162858798	53	83	82	101	147	FEMALE	Breast	2293	PRSWEB_PHECODE174.1_Onco-iCOGS-Overall-BRCA_PT_MGI_20200608	Breast cancer (female)	3038	24.5	32991828	10.1016/j.ajhg.2020.08.025	TRUE	European:100	European:100	European:100	https://ftp.ebi.ac.uk/pub/databases/spot/pgs/scores/PGS000509/ScoringFiles/PGS000509.txt.gz	Breast	P&T	NR	GRCh37	NR	Not East Asian	0
PGS000510	SD_PGS000510	0.60 (0.58 – 0.63)	1.36 (0.96 – 1.93)	8.55E-02	1.70 (1.22 – 2.37)	1.74E-03	1.65 (1.17 – 2.31)	3.81E-03	2.93 (2.15 – 3.98)	7.70E-12	1.00 (0.98 – 1.01)	4.57E-01	4.30E-13	0.664	0.563	9.714E-01	12084	0.602759463079711	0.576415829584535	0.629103096574888	55	74	95	86	156	FEMALE	Breast	1343	PRSWEB_PHECODE174.1_Onco-iCOGS-Overall-BRCA_PT_UKB_20200608	Breast cancer (female)	1682	20.2	32991828	10.1016/j.ajhg.2020.08.025	TRUE	European:100	European:100	European:100	https://ftp.ebi.ac.uk/pub/databases/spot/pgs/scores/PGS000510/ScoringFiles/PGS000510.txt.gz	Breast	P&T	NR	GRCh37	NR	Not East Asian	0
PGS000513	SD_PGS000513	0.58 (0.56 – 0.61)	1.59 (1.16 – 2.19)	4.18E-03	1.27 (0.90 – 1.79)	1.69E-01	1.98 (1.45 – 2.72)	1.98E-05	2.20 (1.62 – 2.98)	4.50E-07	0.99 (0.98 – 1.01)	4.21E-01	1.35E-07	0.263	0.149	5.974E-01	12084	0.583746583849096	0.558212023728016	0.609281143970176	61	99	72	107	127	FEMALE	Breast	37	PRSWEB_PHECODE174.1_UKBB-SAIGE-HRC-X174.1_P_5e-08_MGI_20200608	Breast cancer (female)	41	9.8	32991828	10.1016/j.ajhg.2020.08.025	TRUE	European:100	European:100	European:100	https://ftp.ebi.ac.uk/pub/databases/spot/pgs/scores/PGS000513/ScoringFiles/PGS000513.txt.gz	Breast	GWAS Hits	NR	GRCh37	NR	Not East Asian	0
PGS000515	SD_PGS000515	0.59 (0.56 – 0.61)	1.79 (1.28 – 2.51)	6.07E-04	1.61 (1.15 – 2.27)	6.14E-03	2.07 (1.48 – 2.88)	1.76E-05	2.62 (1.91 – 3.59)	2.23E-09	0.99 (0.98 – 1.01)	4.11E-01	2.90E-09	0.855	-0.237	6.926E-01	12084	0.589515436679948	0.564206350881674	0.614824522478222	54	95	83	99	135	FEMALE	Breast	75	PRSWEB_PHECODE174.1_UKBB-SAIGE-HRC-X174.1_PT_MGI_20200608	Breast cancer (female)	84	10.7	32991828	10.1016/j.ajhg.2020.08.025	TRUE	European:100	European:100	European:100	https://ftp.ebi.ac.uk/pub/databases/spot/pgs/scores/PGS000515/ScoringFiles/PGS000515.txt.gz	Breast	P&T	NR	GRCh37	NR	Not East Asian	0
PGS000516	SD_PGS000516	0.59 (0.56 – 0.61)	1.36 (0.98 – 1.89)	6.86E-02	1.52 (1.10 – 2.10)	1.19E-02	1.44 (1.04 – 2.00)	2.86E-02	2.44 (1.82 – 3.29)	3.57E-09	0.99 (0.98 – 1.01)	4.00E-01	4.43E-09	0.119	0.206	1.140E-01	12084	0.587463344950155	0.56133683216249	0.613589857737819	62	83	89	84	148	FEMALE	Breast	5290	PRSWEB_PHECODE174.1_UKBB-SAIGE-HRC-X174.1_LASSOSUM_MGI_20200608	Breast cancer (female)	6977	24.2	32991828	10.1016/j.ajhg.2020.08.025	TRUE	European:100	European:100	European:100	https://ftp.ebi.ac.uk/pub/databases/spot/pgs/scores/PGS000516/ScoringFiles/PGS000516.txt.gz	Breast	Lassosum	NR	GRCh37	NR	Not East Asian	0
PGS000517	SD_PGS000517	0.58 (0.55 – 0.60)	1.37 (1.00 – 1.88)	5.35E-02	1.40 (1.02 – 1.92)	3.59E-02	1.69 (1.24 – 2.32)	1.03E-03	2.09 (1.56 – 2.79)	6.11E-07	0.99 (0.98 – 1.01)	4.27E-01	1.79E-07	0.793	0.043	3.113E-01	12084	0.575307795288796	0.54921814681475	0.601397443762842	69	83	88	89	137	FEMALE	Breast	10	PRSWEB_PHECODE174.1_iCOGS-ER-negative-BRCA_P_5e-08_MGI_20200608	Breast cancer (female)	10	0	32991828	10.1016/j.ajhg.2020.08.025	TRUE	European:100	European:100	European:100	https://ftp.ebi.ac.uk/pub/databases/spot/pgs/scores/PGS000517/ScoringFiles/PGS000517.txt.gz	Breast	GWAS Hits	NR	GRCh37	NR	Not East Asian	0
PGS000518	SD_PGS000518	0.58 (0.55 – 0.60)	1.37 (1.00 – 1.88)	5.35E-02	1.40 (1.02 – 1.92)	3.59E-02	1.69 (1.24 – 2.32)	1.03E-03	2.09 (1.56 – 2.79)	6.11E-07	0.99 (0.98 – 1.01)	4.27E-01	1.79E-07	0.793	0.043	3.113E-01	12084	0.575307795288796	0.54921814681475	0.601397443762842	69	83	88	89	137	FEMALE	Breast	10	PRSWEB_PHECODE174.1_iCOGS-ER-negative-BRCA_P_5e-08_UKB_20200608	Breast cancer (female)	10	0	32991828	10.1016/j.ajhg.2020.08.025	TRUE	European:100	European:100	European:100	https://ftp.ebi.ac.uk/pub/databases/spot/pgs/scores/PGS000518/ScoringFiles/PGS000518.txt.gz	Breast	GWAS Hits	NR	GRCh37	NR	Not East Asian	0
PGS000521	SD_PGS000521	0.58 (0.55 – 0.60)	1.46 (1.06 – 2.01)	1.97E-02	1.32 (0.94 – 1.84)	1.10E-01	1.74 (1.27 – 2.39)	5.97E-04	2.11 (1.57 – 2.85)	9.09E-07	0.99 (0.98 – 1.01)	4.24E-01	4.05E-07	0.851	0.070	3.070E-01	12084	0.576385004916893	0.550350285037526	0.60241972479626	63	96	73	98	136	FEMALE	Breast	9	PRSWEB_PHECODE174.1_iCOGS-ER-negative-BRCA_PT_MGI_20200608	Breast cancer (female)	9	0	32991828	10.1016/j.ajhg.2020.08.025	TRUE	European:100	European:100	European:100	https://ftp.ebi.ac.uk/pub/databases/spot/pgs/scores/PGS000521/ScoringFiles/PGS000521.txt.gz	Breast	P&T	NR	GRCh37	NR	Not East Asian	0
PGS000522	SD_PGS000522	0.57 (0.54 – 0.59)	1.19 (0.87 – 1.63)	2.89E-01	1.33 (0.97 – 1.83)	7.88E-02	1.40 (1.03 – 1.91)	3.02E-02	1.94 (1.46 – 2.59)	6.44E-06	1.00 (0.98 – 1.01)	4.41E-01	2.57E-06	0.753	-0.007	3.279E-01	12084	0.568091949963687	0.541644127027982	0.594539772899391	71	85	82	96	132	FEMALE	Breast	14	PRSWEB_PHECODE174.1_iCOGS-ER-negative-BRCA_PT_UKB_20200608	Breast cancer (female)	14	0	32991828	10.1016/j.ajhg.2020.08.025	TRUE	European:100	European:100	European:100	https://ftp.ebi.ac.uk/pub/databases/spot/pgs/scores/PGS000522/ScoringFiles/PGS000522.txt.gz	Breast	P&T	NR	GRCh37	NR	Not East Asian	0
PGS000523	SD_PGS000523	0.56 (0.54 – 0.59)	1.21 (0.89 – 1.65)	2.16E-01	1.30 (0.95 – 1.78)	9.78E-02	1.43 (1.07 – 1.91)	1.50E-02	1.81 (1.37 – 2.39)	2.49E-05	0.99 (0.98 – 1.01)	4.03E-01	1.58E-05	0.835	0.065	5.097E-02	12084	0.564675706706406	0.538201111536055	0.591150301876756	83	79	74	103	127	FEMALE	Breast	263	PRSWEB_PHECODE174.1_iCOGS-ER-negative-BRCA_LASSOSUM_MGI_20200608	Breast cancer (female)	270	2.6	32991828	10.1016/j.ajhg.2020.08.025	TRUE	European:100	European:100	European:100	https://ftp.ebi.ac.uk/pub/databases/spot/pgs/scores/PGS000523/ScoringFiles/PGS000523.txt.gz	Breast	Lassosum	NR	GRCh37	NR	Not East Asian	0
PGS000524	SD_PGS000524	0.57 (0.54 – 0.60)	1.36 (0.98 – 1.89)	6.24E-02	1.56 (1.14 – 2.15)	5.52E-03	1.70 (1.25 – 2.32)	8.04E-04	2.02 (1.50 – 2.72)	3.58E-06	0.99 (0.98 – 1.01)	4.10E-01	1.24E-06	0.081	0.045	8.331E-02	12084	0.570301873591149	0.544423748506328	0.596179998675971	66	81	92	101	126	FEMALE	Breast	2196	PRSWEB_PHECODE174.1_iCOGS-ER-negative-BRCA_LASSOSUM_UKB_20200608	Breast cancer (female)	2708	18.9	32991828	10.1016/j.ajhg.2020.08.025	TRUE	European:100	European:100	European:100	https://ftp.ebi.ac.uk/pub/databases/spot/pgs/scores/PGS000524/ScoringFiles/PGS000524.txt.gz	Breast	Lassosum	NR	GRCh37	NR	Not East Asian	0
PGS000525	SD_PGS000525	0.58 (0.55 – 0.61)	1.21 (0.88 – 1.66)	2.51E-01	1.04 (0.75 – 1.45)	8.10E-01	1.75 (1.30 – 2.36)	2.27E-04	1.85 (1.38 – 2.48)	3.85E-05	0.99 (0.98 – 1.01)	4.00E-01	6.11E-07	0.770	0.015	4.565E-01	12084	0.580479398919983	0.554306334531131	0.606652463308834	69	83	72	116	126	FEMALE	Breast	74	PRSWEB_PHECODE174.1_iCOGS-ER-positive-BRCA_P_5e-08_MGI_20200608	Breast cancer (female)	86	14	32991828	10.1016/j.ajhg.2020.08.025	TRUE	European:100	European:100	European:100	https://ftp.ebi.ac.uk/pub/databases/spot/pgs/scores/PGS000525/ScoringFiles/PGS000525.txt.gz	Breast	GWAS Hits	NR	GRCh37	NR	Not East Asian	0
PGS000526	SD_PGS000526	0.58 (0.55 – 0.61)	1.21 (0.88 – 1.66)	2.51E-01	1.04 (0.75 – 1.45)	8.10E-01	1.75 (1.30 – 2.36)	2.27E-04	1.85 (1.38 – 2.48)	3.85E-05	0.99 (0.98 – 1.01)	4.00E-01	6.11E-07	0.770	0.015	4.565E-01	12084	0.580479398919983	0.554306334531131	0.606652463308834	69	83	72	116	126	FEMALE	Breast	74	PRSWEB_PHECODE174.1_iCOGS-ER-positive-BRCA_P_5e-08_UKB_20200608	Breast cancer (female)	86	14	32991828	10.1016/j.ajhg.2020.08.025	TRUE	European:100	European:100	European:100	https://ftp.ebi.ac.uk/pub/databases/spot/pgs/scores/PGS000526/ScoringFiles/PGS000526.txt.gz	Breast	GWAS Hits	NR	GRCh37	NR	Not East Asian	0
PGS000529	SD_PGS000529	0.56 (0.53 – 0.59)	1.22 (0.89 – 1.68)	2.23E-01	1.41 (1.03 – 1.92)	3.20E-02	1.54 (1.13 – 2.10)	5.66E-03	1.74 (1.29 – 2.35)	2.54E-04	0.99 (0.98 – 1.01)	3.88E-01	6.55E-05	0.661	1.149	6.685E-01	12084	0.560376657650516	0.534575079393147	0.586178235907885	68	82	95	102	119	FEMALE	Breast	241	PRSWEB_PHECODE174.1_iCOGS-ER-positive-BRCA_PT_MGI_20200608	Breast cancer (female)	310	22.3	32991828	10.1016/j.ajhg.2020.08.025	TRUE	European:100	European:100	European:100	https://ftp.ebi.ac.uk/pub/databases/spot/pgs/scores/PGS000529/ScoringFiles/PGS000529.txt.gz	Breast	P&T	NR	GRCh37	NR	Not East Asian	0
PGS000530	SD_PGS000530	0.58 (0.55 – 0.60)	1.04 (0.75 – 1.43)	8.24E-01	1.11 (0.81 – 1.53)	5.13E-01	1.45 (1.08 – 1.96)	1.38E-02	1.83 (1.37 – 2.43)	3.65E-05	0.99 (0.98 – 1.01)	4.11E-01	1.07E-06	0.764	0.135	5.746E-01	12084	0.575113483812672	0.548636879410112	0.601590088215232	73	75	81	106	131	FEMALE	Breast	138	PRSWEB_PHECODE174.1_iCOGS-ER-positive-BRCA_PT_UKB_20200608	Breast cancer (female)	174	20.7	32991828	10.1016/j.ajhg.2020.08.025	TRUE	European:100	European:100	European:100	https://ftp.ebi.ac.uk/pub/databases/spot/pgs/scores/PGS000530/ScoringFiles/PGS000530.txt.gz	Breast	P&T	NR	GRCh37	NR	Not East Asian	0
PGS000531	SD_PGS000531	0.59 (0.57 – 0.62)	1.09 (0.77 – 1.54)	6.26E-01	1.54 (1.12 – 2.13)	7.98E-03	1.85 (1.35 – 2.52)	1.11E-04	2.21 (1.64 – 2.99)	2.32E-07	0.99 (0.98 – 1.01)	3.96E-01	3.47E-10	0.743	0.876	6.277E-01	12084	0.59063291237439	0.565042752155464	0.616223072593316	62	66	93	111	134	FEMALE	Breast	75411	PRSWEB_PHECODE174.1_iCOGS-ER-positive-BRCA_LASSOSUM_MGI_20200608	Breast cancer (female)	98026	23.1	32991828	10.1016/j.ajhg.2020.08.025	TRUE	European:100	European:100	European:100	https://ftp.ebi.ac.uk/pub/databases/spot/pgs/scores/PGS000531/ScoringFiles/PGS000531.txt.gz	Breast	Lassosum	NR	GRCh37	NR	Not East Asian	0
PGS000532	SD_PGS000532	0.57 (0.55 – 0.60)	1.41 (1.01 – 1.95)	4.07E-02	1.44 (1.04 – 1.99)	2.96E-02	1.73 (1.26 – 2.36)	6.71E-04	2.09 (1.54 – 2.83)	2.07E-06	0.99 (0.98 – 1.01)	3.89E-01	6.93E-07	0.940	0.209	1.347E-01	12084	0.57183761766742	0.54570476007867	0.59797047525617	62	86	87	104	127	FEMALE	Breast	9010	PRSWEB_PHECODE174.1_iCOGS-ER-positive-BRCA_LASSOSUM_UKB_20200608	Breast cancer (female)	12277	26.6	32991828	10.1016/j.ajhg.2020.08.025	TRUE	European:100	European:100	European:100	https://ftp.ebi.ac.uk/pub/databases/spot/pgs/scores/PGS000532/ScoringFiles/PGS000532.txt.gz	Breast	Lassosum	NR	GRCh37	NR	Not East Asian	0
PGS000533	SD_PGS000533	0.58 (0.55 – 0.61)	0.95 (0.68 – 1.32)	7.63E-01	1.35 (0.99 – 1.84)	5.47E-02	1.42 (1.05 – 1.93)	2.28E-02	1.91 (1.43 – 2.54)	9.68E-06	0.99 (0.98 – 1.01)	3.88E-01	1.46E-07	0.817	-0.271	4.850E-01	12084	0.579210925476747	0.552851849334956	0.605570001618537	72	68	94	99	133	FEMALE	Breast	90	PRSWEB_PHECODE174.1_iCOGS-Overall-BRCA_P_5e-08_MGI_20200608	Breast cancer (female)	110	18.2	32991828	10.1016/j.ajhg.2020.08.025	TRUE	European:100	European:100	European:100	https://ftp.ebi.ac.uk/pub/databases/spot/pgs/scores/PGS000533/ScoringFiles/PGS000533.txt.gz	Breast	GWAS Hits	NR	GRCh37	NR	Not East Asian	0
PGS000534	SD_PGS000534	0.58 (0.55 – 0.61)	0.95 (0.68 – 1.32)	7.63E-01	1.35 (0.99 – 1.84)	5.47E-02	1.42 (1.05 – 1.93)	2.28E-02	1.91 (1.43 – 2.54)	9.68E-06	0.99 (0.98 – 1.01)	3.88E-01	1.46E-07	0.817	-0.271	4.850E-01	12084	0.579210925476747	0.552851849334956	0.605570001618537	72	68	94	99	133	FEMALE	Breast	90	PRSWEB_PHECODE174.1_iCOGS-Overall-BRCA_P_5e-08_UKB_20200608	Breast cancer (female)	110	18.2	32991828	10.1016/j.ajhg.2020.08.025	TRUE	European:100	European:100	European:100	https://ftp.ebi.ac.uk/pub/databases/spot/pgs/scores/PGS000534/ScoringFiles/PGS000534.txt.gz	Breast	GWAS Hits	NR	GRCh37	NR	Not East Asian	0
PGS000537	SD_PGS000537	0.58 (0.55 – 0.60)	1.33 (0.95 – 1.87)	1.01E-01	1.82 (1.32 – 2.52)	2.71E-04	1.96 (1.42 – 2.70)	3.80E-05	2.05 (1.49 – 2.82)	8.63E-06	0.99 (0.98 – 1.01)	3.59E-01	3.76E-07	0.590	-0.277	6.704E-01	12084	0.577017256041203	0.551613600626994	0.602420911455411	57	78	104	110	117	FEMALE	Breast	280	PRSWEB_PHECODE174.1_iCOGS-Overall-BRCA_PT_MGI_20200608	Breast cancer (female)	363	22.9	32991828	10.1016/j.ajhg.2020.08.025	TRUE	European:100	European:100	European:100	https://ftp.ebi.ac.uk/pub/databases/spot/pgs/scores/PGS000537/ScoringFiles/PGS000537.txt.gz	Breast	P&T	NR	GRCh37	NR	Not East Asian	0
PGS000538	SD_PGS000538	0.58 (0.55 – 0.60)	1.02 (0.74 – 1.41)	8.80E-01	1.23 (0.90 – 1.67)	1.94E-01	1.17 (0.85 – 1.60)	3.31E-01	1.99 (1.50 – 2.64)	1.45E-06	0.99 (0.98 – 1.01)	4.04E-01	4.48E-07	0.688	-0.416	4.566E-01	12084	0.577686263804057	0.550707928262891	0.604664599345223	74	77	87	84	144	FEMALE	Breast	70	PRSWEB_PHECODE174.1_iCOGS-Overall-BRCA_PT_UKB_20200608	Breast cancer (female)	85	17.6	32991828	10.1016/j.ajhg.2020.08.025	TRUE	European:100	European:100	European:100	https://ftp.ebi.ac.uk/pub/databases/spot/pgs/scores/PGS000538/ScoringFiles/PGS000538.txt.gz	Breast	P&T	NR	GRCh37	NR	Not East Asian	0
PGS000539	SD_PGS000539	0.58 (0.56 – 0.61)	1.21 (0.86 – 1.69)	2.76E-01	1.53 (1.11 – 2.11)	8.69E-03	1.59 (1.16 – 2.18)	4.30E-03	2.24 (1.66 – 3.02)	1.15E-07	0.99 (0.98 – 1.01)	4.15E-01	8.65E-09	0.535	0.192	1.323E-01	12084	0.582929810705159	0.556700537077175	0.609159084333143	63	74	95	96	138	FEMALE	Breast	13697	PRSWEB_PHECODE174.1_iCOGS-Overall-BRCA_LASSOSUM_MGI_20200608	Breast cancer (female)	18356	25.4	32991828	10.1016/j.ajhg.2020.08.025	TRUE	European:100	European:100	European:100	https://ftp.ebi.ac.uk/pub/databases/spot/pgs/scores/PGS000539/ScoringFiles/PGS000539.txt.gz	Breast	Lassosum	NR	GRCh37	NR	Not East Asian	0
PGS000540	SD_PGS000540	0.58 (0.56 – 0.61)	1.39 (1.00 – 1.94)	5.00E-02	1.39 (1.00 – 1.94)	5.27E-02	1.97 (1.44 – 2.68)	2.00E-05	2.13 (1.57 – 2.89)	1.23E-06	0.99 (0.98 – 1.01)	4.07E-01	4.01E-08	0.394	0.123	7.874E-02	12084	0.582122827017718	0.556340256955118	0.607905397080317	61	83	80	114	128	FEMALE	Breast	5658	PRSWEB_PHECODE174.1_iCOGS-Overall-BRCA_LASSOSUM_UKB_20200608	Breast cancer (female)	7118	20.5	32991828	10.1016/j.ajhg.2020.08.025	TRUE	European:100	European:100	European:100	https://ftp.ebi.ac.uk/pub/databases/spot/pgs/scores/PGS000540/ScoringFiles/PGS000540.txt.gz	Breast	Lassosum	NR	GRCh37	NR	Not East Asian	0
PGS000565	SD_PGS000565	0.65 (0.62 – 0.69)	1.71 (1.08 – 2.70)	2.12E-02	2.00 (1.28 – 3.11)	2.33E-03	1.95 (1.26 – 3.04)	2.92E-03	3.04 (2.00 – 4.62)	2.10E-07	1.07 (1.06 – 1.09)	1.39E-20	1.94E-07	0.850	-0.027	8.922E-03	9610	0.654805961461432	0.623951681077687	0.685660241845177	29	51	59	62	88	MALE	Prostate	19	PRSWEB_PHECODE185_20001-1044_P_5e-08_MGI_20200608	Cancer of prostate	21	9.5	32991828	10.1016/j.ajhg.2020.08.025	TRUE	European:100	European:100	European:100	https://ftp.ebi.ac.uk/pub/databases/spot/pgs/scores/PGS000565/ScoringFiles/PGS000565.txt.gz	Prostate	GWAS Hits	NR	GRCh37	NR	Not East Asian	0
PGS000567	SD_PGS000567	0.66 (0.63 – 0.69)	1.22 (0.78 – 1.92)	3.83E-01	1.47 (0.95 – 2.26)	8.44E-02	1.88 (1.24 – 2.85)	3.12E-03	2.85 (1.93 – 4.22)	1.37E-07	1.07 (1.06 – 1.09)	2.12E-20	8.06E-10	0.531	-0.014	1.272E-02	9610	0.662348553272385	0.630994342857531	0.693702763687239	34	43	51	63	98	MALE	Prostate	66	PRSWEB_PHECODE185_20001-1044_PT_MGI_20200608	Cancer of prostate	78	15.4	32991828	10.1016/j.ajhg.2020.08.025	TRUE	European:100	European:100	European:100	https://ftp.ebi.ac.uk/pub/databases/spot/pgs/scores/PGS000567/ScoringFiles/PGS000567.txt.gz	Prostate	P&T	NR	GRCh37	NR	Not East Asian	0
PGS000568	SD_PGS000568	0.67 (0.64 – 0.70)	1.68 (1.06 – 2.68)	2.85E-02	2.16 (1.37 – 3.39)	9.01E-04	2.80 (1.80 – 4.37)	5.34E-06	3.36 (2.20 – 5.12)	1.95E-08	1.07 (1.06 – 1.09)	2.48E-20	1.26E-10	0.210	0.157	2.490E-01	9610	0.666938776116289	0.636130744112768	0.69774680811981	28	48	56	64	93	MALE	Prostate	1173	PRSWEB_PHECODE185_20001-1044_LASSOSUM_MGI_20200608	Cancer of prostate	1401	16.3	32991828	10.1016/j.ajhg.2020.08.025	TRUE	European:100	European:100	European:100	https://ftp.ebi.ac.uk/pub/databases/spot/pgs/scores/PGS000568/ScoringFiles/PGS000568.txt.gz	Prostate	Lassosum	NR	GRCh37	NR	Not East Asian	0
PGS000569	SD_PGS000569	0.68 (0.65 – 0.71)	1.18 (0.74 – 1.88)	4.97E-01	1.63 (1.05 – 2.54)	2.97E-02	1.87 (1.22 – 2.87)	4.00E-03	3.43 (2.31 – 5.09)	9.53E-10	1.07 (1.06 – 1.09)	2.22E-20	8.40E-13	0.048	-0.069	2.359E-02	9610	0.678425841265528	0.64805981843399	0.708791864097066	32	38	51	61	107	MALE	Prostate	46	PRSWEB_PHECODE185_C3-PROSTATE_P_5e-08_MGI_20200608	Cancer of prostate	49	6.1	32991828	10.1016/j.ajhg.2020.08.025	TRUE	European:100	European:100	European:100	https://ftp.ebi.ac.uk/pub/databases/spot/pgs/scores/PGS000569/ScoringFiles/PGS000569.txt.gz	Prostate	GWAS Hits	NR	GRCh37	NR	Not East Asian	0
PGS000571	SD_PGS000571	0.67 (0.64 – 0.70)	1.18 (0.74 – 1.90)	4.83E-01	1.79 (1.16 – 2.76)	8.32E-03	2.08 (1.36 – 3.18)	6.97E-04	3.15 (2.11 – 4.69)	1.81E-08	1.07 (1.06 – 1.09)	1.60E-20	2.72E-11	0.573	-0.092	2.822E-02	9610	0.670264599525795	0.639856705279989	0.7006724937716	32	37	57	65	98	MALE	Prostate	86	PRSWEB_PHECODE185_C3-PROSTATE_PT_MGI_20200608	Cancer of prostate	100	14	32991828	10.1016/j.ajhg.2020.08.025	TRUE	European:100	European:100	European:100	https://ftp.ebi.ac.uk/pub/databases/spot/pgs/scores/PGS000571/ScoringFiles/PGS000571.txt.gz	Prostate	P&T	NR	GRCh37	NR	Not East Asian	0
PGS000572	SD_PGS000572	0.69 (0.66 – 0.71)	1.83 (1.10 – 3.03)	1.98E-02	3.00 (1.87 – 4.81)	5.40E-06	2.35 (1.44 – 3.84)	6.72E-04	4.52 (2.88 – 7.11)	5.73E-11	1.07 (1.06 – 1.09)	1.59E-20	1.27E-12	0.382	-0.102	9.691E-02	9610	0.685587739705966	0.656380198830639	0.714795280581293	23	43	68	51	104	MALE	Prostate	1468	PRSWEB_PHECODE185_C3-PROSTATE_LASSOSUM_MGI_20200608	Cancer of prostate	1809	18.9	32991828	10.1016/j.ajhg.2020.08.025	TRUE	European:100	European:100	European:100	https://ftp.ebi.ac.uk/pub/databases/spot/pgs/scores/PGS000572/ScoringFiles/PGS000572.txt.gz	Prostate	Lassosum	NR	GRCh37	NR	Not East Asian	0
PGS000573	SD_PGS000573	0.69 (0.66 – 0.72)	1.21 (0.73 – 2.00)	4.62E-01	1.90 (1.19 – 3.03)	7.37E-03	2.73 (1.75 – 4.25)	8.89E-06	4.11 (2.70 – 6.27)	5.26E-11	1.07 (1.06 – 1.09)	8.60E-21	8.43E-17	0.286	-0.046	1.445E-02	9610	0.689781492028455	0.659538817231425	0.720024166825486	27	34	50	71	107	MALE	Prostate	28	PRSWEB_PHECODE185_C61_P_5e-08_MGI_20200608	Cancer of prostate	31	9.7	32991828	10.1016/j.ajhg.2020.08.025	TRUE	European:100	European:100	European:100	https://ftp.ebi.ac.uk/pub/databases/spot/pgs/scores/PGS000573/ScoringFiles/PGS000573.txt.gz	Prostate	GWAS Hits	NR	GRCh37	NR	Not East Asian	0
PGS000575	SD_PGS000575	0.67 (0.64 – 0.70)	1.36 (0.83 – 2.24)	2.17E-01	2.17 (1.38 – 3.40)	7.88E-04	2.64 (1.71 – 4.08)	1.25E-05	3.52 (2.31 – 5.37)	5.02E-09	1.07 (1.06 – 1.09)	1.06E-20	2.88E-12	0.825	-0.068	1.814E-02	9610	0.6720368376056	0.641832131905176	0.702241543306025	28	36	58	73	94	MALE	Prostate	42	PRSWEB_PHECODE185_C61_PT_MGI_20200608	Cancer of prostate	47	10.6	32991828	10.1016/j.ajhg.2020.08.025	TRUE	European:100	European:100	European:100	https://ftp.ebi.ac.uk/pub/databases/spot/pgs/scores/PGS000575/ScoringFiles/PGS000575.txt.gz	Prostate	P&T	NR	GRCh37	NR	Not East Asian	0
PGS000576	SD_PGS000576	0.67 (0.64 – 0.70)	1.51 (0.97 – 2.36)	7.01E-02	1.32 (0.83 – 2.10)	2.42E-01	2.22 (1.46 – 3.38)	1.95E-04	3.19 (2.14 – 4.75)	1.15E-08	1.07 (1.06 – 1.09)	2.01E-20	6.23E-11	0.654	-0.148	8.089E-02	9610	0.669354350725693	0.639260741370096	0.699447960081291	32	49	40	68	100	MALE	Prostate	732	PRSWEB_PHECODE185_C61_LASSOSUM_MGI_20200608	Cancer of prostate	905	19.1	32991828	10.1016/j.ajhg.2020.08.025	TRUE	European:100	European:100	European:100	https://ftp.ebi.ac.uk/pub/databases/spot/pgs/scores/PGS000576/ScoringFiles/PGS000576.txt.gz	Prostate	Lassosum	NR	GRCh37	NR	Not East Asian	0
PGS000577	SD_PGS000577	0.68 (0.65 – 0.71)	1.81 (1.11 – 2.95)	1.72E-02	1.93 (1.19 – 3.13)	7.70E-03	2.74 (1.72 – 4.35)	2.15E-05	4.48 (2.90 – 6.92)	1.36E-11	1.07 (1.06 – 1.09)	1.72E-20	5.37E-15	0.406	8.885	6.481E-01	9610	0.684802965658897	0.654844040354892	0.714761890962902	25	45	48	62	109	MALE	Prostate	105	PRSWEB_PHECODE185_GWAS-Catalog-r2019-05-03-X185_P_5e-08_MGI_20200608	Cancer of prostate	117	10.3	32991828	10.1016/j.ajhg.2020.08.025	TRUE	European:100	European:100	European:100	https://ftp.ebi.ac.uk/pub/databases/spot/pgs/scores/PGS000577/ScoringFiles/PGS000577.txt.gz	Prostate	GWAS Hits	NR	GRCh37	NR	Not East Asian	0
PGS000578	SD_PGS000578	0.68 (0.65 – 0.71)	1.81 (1.11 – 2.95)	1.72E-02	1.93 (1.19 – 3.13)	7.70E-03	2.74 (1.72 – 4.35)	2.15E-05	4.48 (2.90 – 6.92)	1.36E-11	1.07 (1.06 – 1.09)	1.72E-20	5.37E-15	0.406	8.885	6.481E-01	9610	0.684802965658897	0.654844040354892	0.714761890962902	25	45	48	62	109	MALE	Prostate	105	PRSWEB_PHECODE185_GWAS-Catalog-r2019-05-03-X185_P_5e-08_UKB_20200608	Cancer of prostate	117	10.3	32991828	10.1016/j.ajhg.2020.08.025	TRUE	European:100	European:100	European:100	https://ftp.ebi.ac.uk/pub/databases/spot/pgs/scores/PGS000578/ScoringFiles/PGS000578.txt.gz	Prostate	GWAS Hits	NR	GRCh37	NR	Not East Asian	0
PGS000579	SD_PGS000579	0.68 (0.65 – 0.71)	1.81 (1.12 – 2.94)	1.56E-02	1.84 (1.14 – 2.99)	1.34E-02	2.96 (1.88 – 4.65)	2.49E-06	4.42 (2.88 – 6.78)	1.16E-11	1.07 (1.06 – 1.09)	1.18E-20	2.69E-15	0.544	9.301	7.577E-01	9610	0.684547747041413	0.654337116228624	0.714758377854202	26	45	44	68	106	MALE	Prostate	110	PRSWEB_PHECODE185_GWAS-Catalog-r2019-05-03-X185_PT_MGI_20200608	Cancer of prostate	122	9.8	32991828	10.1016/j.ajhg.2020.08.025	TRUE	European:100	European:100	European:100	https://ftp.ebi.ac.uk/pub/databases/spot/pgs/scores/PGS000579/ScoringFiles/PGS000579.txt.gz	Prostate	P&T	NR	GRCh37	NR	Not East Asian	0
PGS000580	SD_PGS000580	0.69 (0.66 – 0.72)	1.86 (1.14 – 3.03)	1.24E-02	1.89 (1.16 – 3.07)	1.01E-02	2.77 (1.74 – 4.40)	1.74E-05	4.46 (2.89 – 6.89)	1.58E-11	1.07 (1.06 – 1.09)	2.08E-20	8.54E-15	0.214	8.909	6.485E-01	9610	0.685494747322432	0.655335416657032	0.715654077987832	25	46	47	62	109	MALE	Prostate	106	PRSWEB_PHECODE185_GWAS-Catalog-r2019-05-03-X185_PT_UKB_20200608	Cancer of prostate	118	10.2	32991828	10.1016/j.ajhg.2020.08.025	TRUE	European:100	European:100	European:100	https://ftp.ebi.ac.uk/pub/databases/spot/pgs/scores/PGS000580/ScoringFiles/PGS000580.txt.gz	Prostate	P&T	NR	GRCh37	NR	Not East Asian	0
PGS000581	SD_PGS000581	0.70 (0.67 – 0.73)	1.55 (0.91 – 2.64)	1.03E-01	2.28 (1.39 – 3.73)	1.05E-03	3.45 (2.16 – 5.51)	2.01E-07	4.74 (3.02 – 7.44)	1.32E-11	1.07 (1.06 – 1.09)	1.55E-20	2.74E-17	0.849	2.514	9.104E-01	9610	0.696872114869538	0.667499257741696	0.72624497199738	23	34	51	75	106	MALE	Prostate	303	PRSWEB_PHECODE185_Pca-PRACTICAL_P_5e-08_MGI_20200608	Cancer of prostate	377	19.6	32991828	10.1016/j.ajhg.2020.08.025	TRUE	European:100	European:100	European:100	https://ftp.ebi.ac.uk/pub/databases/spot/pgs/scores/PGS000581/ScoringFiles/PGS000581.txt.gz	Prostate	GWAS Hits	NR	GRCh37	NR	Not East Asian	0
PGS000582	SD_PGS000582	0.70 (0.67 – 0.73)	1.55 (0.91 – 2.64)	1.03E-01	2.28 (1.39 – 3.73)	1.05E-03	3.45 (2.16 – 5.51)	2.01E-07	4.74 (3.02 – 7.44)	1.32E-11	1.07 (1.06 – 1.09)	1.55E-20	2.74E-17	0.849	2.514	9.104E-01	9610	0.696872114869538	0.667499257741696	0.72624497199738	23	34	51	75	106	MALE	Prostate	303	PRSWEB_PHECODE185_Pca-PRACTICAL_P_5e-08_UKB_20200608	Cancer of prostate	377	19.6	32991828	10.1016/j.ajhg.2020.08.025	TRUE	European:100	European:100	European:100	https://ftp.ebi.ac.uk/pub/databases/spot/pgs/scores/PGS000582/ScoringFiles/PGS000582.txt.gz	Prostate	GWAS Hits	NR	GRCh37	NR	Not East Asian	0
PGS000585	SD_PGS000585	0.70 (0.67 – 0.72)	1.73 (1.03 – 2.93)	3.98E-02	2.49 (1.52 – 4.09)	3.09E-04	2.97 (1.83 – 4.80)	1.01E-05	5.07 (3.21 – 8.02)	3.76E-12	1.07 (1.06 – 1.09)	2.85E-20	1.70E-16	0.194	1.696	1.165E+00	9610	0.695392032501673	0.665949841245519	0.724834223757827	22	38	54	66	109	MALE	Prostate	973	PRSWEB_PHECODE185_Pca-PRACTICAL_PT_MGI_20200608	Cancer of prostate	1301	25.2	32991828	10.1016/j.ajhg.2020.08.025	TRUE	European:100	European:100	European:100	https://ftp.ebi.ac.uk/pub/databases/spot/pgs/scores/PGS000585/ScoringFiles/PGS000585.txt.gz	Prostate	P&T	NR	GRCh37	NR	Not East Asian	0
PGS000586	SD_PGS000586	0.70 (0.67 – 0.73)	1.18 (0.68 – 2.05)	5.54E-01	2.82 (1.77 – 4.49)	1.28E-05	2.51 (1.56 – 4.04)	1.42E-04	4.72 (3.04 – 7.34)	5.46E-12	1.07 (1.06 – 1.09)	2.98E-20	7.30E-17	0.650	1.307	1.099E+00	9610	0.701600434187193	0.672399996600901	0.730800871773485	24	27	68	59	111	MALE	Prostate	780	PRSWEB_PHECODE185_Pca-PRACTICAL_PT_UKB_20200608	Cancer of prostate	1023	23.8	32991828	10.1016/j.ajhg.2020.08.025	TRUE	European:100	European:100	European:100	https://ftp.ebi.ac.uk/pub/databases/spot/pgs/scores/PGS000586/ScoringFiles/PGS000586.txt.gz	Prostate	P&T	NR	GRCh37	NR	Not East Asian	0
PGS000589	SD_PGS000589	0.67 (0.64 – 0.70)	1.34 (0.84 – 2.13)	2.22E-01	1.76 (1.13 – 2.74)	1.26E-02	2.20 (1.43 – 3.38)	3.35E-04	3.42 (2.29 – 5.11)	2.15E-09	1.07 (1.06 – 1.09)	7.78E-21	3.06E-12	0.417	-1.148	5.959E-01	9610	0.672716925616116	0.642303891343905	0.703129959888327	31	41	53	63	101	MALE	Prostate	40	PRSWEB_PHECODE185_UKBB-SAIGE-HRC-X185_P_5e-08_MGI_20200608	Cancer of prostate	42	4.8	32991828	10.1016/j.ajhg.2020.08.025	TRUE	European:100	European:100	European:100	https://ftp.ebi.ac.uk/pub/databases/spot/pgs/scores/PGS000589/ScoringFiles/PGS000589.txt.gz	Prostate	GWAS Hits	NR	GRCh37	NR	Not East Asian	0
PGS000591	SD_PGS000591	0.67 (0.64 – 0.70)	1.21 (0.76 – 1.94)	4.20E-01	1.92 (1.24 – 2.95)	3.14E-03	2.33 (1.54 – 3.55)	7.20E-05	2.94 (1.97 – 4.40)	1.55E-07	1.07 (1.06 – 1.09)	7.70E-21	2.07E-10	0.894	-2.673	7.548E-01	9610	0.66630175044705	0.636531420945974	0.696072079948127	32	38	58	70	91	MALE	Prostate	69	PRSWEB_PHECODE185_UKBB-SAIGE-HRC-X185_PT_MGI_20200608	Cancer of prostate	80	13.8	32991828	10.1016/j.ajhg.2020.08.025	TRUE	European:100	European:100	European:100	https://ftp.ebi.ac.uk/pub/databases/spot/pgs/scores/PGS000591/ScoringFiles/PGS000591.txt.gz	Prostate	P&T	NR	GRCh37	NR	Not East Asian	0
PGS000592	SD_PGS000592	0.66 (0.63 – 0.69)	1.55 (1.00 – 2.39)	4.82E-02	1.27 (0.81 – 2.00)	3.00E-01	2.06 (1.36 – 3.12)	6.00E-04	2.94 (1.99 – 4.35)	6.53E-08	1.07 (1.06 – 1.09)	7.71E-21	2.80E-09	0.642	-0.174	8.264E-02	9610	0.664393457642433	0.63418533417228	0.694601581112587	34	51	42	66	96	MALE	Prostate	1117	PRSWEB_PHECODE185_UKBB-SAIGE-HRC-X185_LASSOSUM_MGI_20200608	Cancer of prostate	1334	16.3	32991828	10.1016/j.ajhg.2020.08.025	TRUE	European:100	European:100	European:100	https://ftp.ebi.ac.uk/pub/databases/spot/pgs/scores/PGS000592/ScoringFiles/PGS000592.txt.gz	Prostate	Lassosum	NR	GRCh37	NR	Not East Asian	0
PGS000662	SD_PGS000662	0.72 (0.70 – 0.75)	2.03 (1.10 – 3.76)	2.43E-02	3.57 (2.02 – 6.32)	1.26E-05	3.96 (2.25 – 6.98)	1.97E-06	8.99 (5.27 – 15.35)	8.29E-16	1.07 (1.06 – 1.09)	3.59E-20	1.35E-25	0.804	21.579	7.525E-01	9610	0.724175495374696	0.695311793117252	0.753039197632141	15	31	55	59	129	MALE	Prostate	242	GRS.PCa.269	Prostate Cancer	269	10	33398198	10.1038/s41588-020-00748-0	TRUE	European:75.8|East Asian:11.7|Multi-ancestry (excluding European):9.1|Hispanic or Latin American:3.4		European:60|African:40	https://ftp.ebi.ac.uk/pub/databases/spot/pgs/scores/PGS000662/ScoringFiles/PGS000662.txt.gz	Prostate	Independent genome-wide significant variants identified by fine-mapping using JAM (Joint Analysis of Marginal summary statistics)	beta	GRCh37	Beta/log(OR)	Not East Asian	0
PGS000714	SD_PGS000714	0.65 (0.62 – 0.68)	1.28 (0.80 – 2.06)	2.99E-01	1.27 (0.70 – 2.31)	4.40E-01	2.26 (1.17 – 4.35)	1.53E-02	2.25 (1.39 – 3.62)	8.85E-04	1.07 (1.06 – 1.09)	2.24E-20	8.24E-07	0.976	3.064	2.111E+00	9610	0.653504068091956	0.622667171426906	0.684340964757006	20	122	23	16	108	MALE	Prostate	33	PRS55_PC	Prostate cancer	55	40	33051487	10.1038/s41598-020-74172-z	TRUE	European:100		European:100	https://ftp.ebi.ac.uk/pub/databases/spot/pgs/scores/PGS000714/ScoringFiles/PGS000714.txt.gz	Prostate	Genome-wide significant SNPs	log(OR)	NR	Beta/log(OR)	Not East Asian	0
PGS000719	SD_PGS000719	0.69 (0.66 – 0.72)	1.61 (0.98 – 2.64)	6.02E-02	2.17 (1.36 – 3.48)	1.26E-03	2.25 (1.40 – 3.62)	7.96E-04	4.40 (2.85 – 6.79)	2.14E-11	1.07 (1.06 – 1.09)	2.42E-20	1.69E-14	0.274	10.195	6.296E-01	9610	0.685464306701874	0.655255033198549	0.715673580205198	25	42	56	54	112	MALE	Prostate	127	PRS_Prostate	Prostate cancer	134	5.2	32596635	10.1093/jncics/pkaa021	TRUE	European:100		European:100	https://ftp.ebi.ac.uk/pub/databases/spot/pgs/scores/PGS000719/ScoringFiles/PGS000719.txt.gz	Prostate	Genome-wide significant SNPs	beta	hg19	Beta/log(OR)	Not East Asian	0
PGS000720	SD_PGS000720	0.65 (0.62 – 0.68)	1.41 (0.96 – 2.08)	8.07E-02	1.78 (1.23 – 2.58)	2.31E-03	2.08 (1.45 – 2.99)	7.28E-05	2.52 (1.78 – 3.58)	2.27E-07	1.07 (1.06 – 1.08)	3.40E-24	7.16E-09	0.733	6.357	3.953E-01	9610	0.648093702144829	0.620057814177464	0.676129590112194	44	62	76	88	108	MALE	Colorectal	92	PRS_Colorectal	Colorectal cancer	95	3.2	32596635	10.1093/jncics/pkaa021	TRUE	European:91.1|African:8.9		European:100	https://ftp.ebi.ac.uk/pub/databases/spot/pgs/scores/PGS000720/ScoringFiles/PGS000720.txt.gz	Colorectal	Genome-wide significant SNPs	beta	hg19	Beta/log(OR)	Not East Asian	0
PGS000720	SD_PGS000720	0.66 (0.63 – 0.69)	0.78 (0.51 – 1.17)	2.30E-01	0.85 (0.57 – 1.27)	4.18E-01	1.65 (1.17 – 2.33)	4.42E-03	1.79 (1.27 – 2.52)	7.98E-04	1.07 (1.05 – 1.08)	9.57E-20	6.01E-07	0.091	6.350	3.968E-01	12084	0.657733825761519	0.626245625740612	0.689222025782427	52	40	43	85	90	FEMALE	Colorectal	92	PRS_Colorectal	Colorectal cancer	95	3.2	32596635	10.1093/jncics/pkaa021	TRUE	European:91.1|African:8.9		European:100	https://ftp.ebi.ac.uk/pub/databases/spot/pgs/scores/PGS000720/ScoringFiles/PGS000720.txt.gz	Colorectal	Genome-wide significant SNPs	beta	hg19	Beta/log(OR)	Not East Asian	0
PGS000721	SD_PGS000721	0.69 (0.65 – 0.73)	0.99 (0.57 – 1.71)	9.68E-01	1.78 (1.08 – 2.93)	2.27E-02	1.59 (0.95 – 2.64)	7.59E-02	1.69 (1.03 – 2.79)	3.86E-02	1.09 (1.07 – 1.11)	8.24E-19	8.15E-03	0.933	1.022	2.762E-01	12084	0.69162310778625	0.652015926019832	0.731230289552667	25	26	41	36	40	FEMALE	Lung	17	PRS_Lung	Lung cancer	19	10.5	32596635	10.1093/jncics/pkaa021	TRUE	European:100		European:100	https://ftp.ebi.ac.uk/pub/databases/spot/pgs/scores/PGS000721/ScoringFiles/PGS000721.txt.gz	Lung	Genome-wide significant SNPs	beta	hg19	Beta/log(OR)	Not East Asian	0
PGS000721	SD_PGS000721	0.67 (0.65 – 0.70)	1.41 (0.98 – 2.04)	6.44E-02	1.42 (0.98 – 2.06)	6.59E-02	1.96 (1.37 – 2.81)	2.49E-04	2.04 (1.43 – 2.90)	7.13E-05	1.09 (1.08 – 1.11)	1.18E-35	8.34E-06	0.086	1.019	2.744E-01	9610	0.674520870870871	0.648079406342833	0.700962335398909	47	74	66	81	92	MALE	Lung	17	PRS_Lung	Lung cancer	19	10.5	32596635	10.1093/jncics/pkaa021	TRUE	European:100		European:100	https://ftp.ebi.ac.uk/pub/databases/spot/pgs/scores/PGS000721/ScoringFiles/PGS000721.txt.gz	Lung	Genome-wide significant SNPs	beta	hg19	Beta/log(OR)	Not East Asian	0
PGS000733	SD_PGS000733	0.64 (0.61 – 0.67)	1.46 (1.02 – 2.09)	3.68E-02	1.05 (0.71 – 1.56)	8.05E-01	1.19 (0.81 – 1.74)	3.79E-01	1.25 (0.86 – 1.80)	2.45E-01	1.07 (1.06 – 1.09)	1.03E-20	6.49E-01	0.616	-0.227	2.095E-01	9610	0.636262797589548	0.60630354447339	0.666222050705706	51	73	48	55	62	MALE	Prostate	22	PHS46+African	Prostate cancer	49	55.1	32930425	10.1002/ijc.33282	TRUE	European:100	African:100	African:100	https://ftp.ebi.ac.uk/pub/databases/spot/pgs/scores/PGS000733/ScoringFiles/PGS000733.txt.gz	Prostate	46 variants from Seibert et al (PGS000067). Effect weights from Huynh-Le et al (DOI: 10.1101/19012237)	beta	GRCh37	Beta/log(OR)	Not East Asian	0
PGS000734	SD_PGS000734	0.66 (0.63 – 0.69)	1.94 (1.30 – 2.90)	1.21E-03	1.94 (1.30 – 2.90)	1.16E-03	2.51 (1.70 – 3.69)	3.59E-06	3.25 (2.24 – 4.73)	6.92E-10	1.07 (1.06 – 1.08)	2.80E-24	9.72E-11	0.396	5.712	3.693E-01	9610	0.661135382566275	0.63414318654801	0.68812757858454	36	70	71	87	114	MALE	Colorectal	91	PRS95_CRC	Colorectal cancer	95	4.2	31866242	10.1053/j.gastro.2019.12.012	TRUE	European:95.8|East Asian:4.2	European:100	European:100	https://ftp.ebi.ac.uk/pub/databases/spot/pgs/scores/PGS000734/ScoringFiles/PGS000734.txt.gz	Colorectal	Genome-wide significant SNPs	beta	GRCh37	Beta/log(OR)	Not East Asian	0
PGS000734	SD_PGS000734	0.64 (0.61 – 0.67)	1.38 (0.93 – 2.05)	1.12E-01	1.58 (1.08 – 2.31)	1.97E-02	1.36 (0.92 – 2.02)	1.25E-01	2.01 (1.39 – 2.91)	1.89E-04	1.07 (1.05 – 1.08)	1.42E-19	6.69E-04	0.860	5.710	3.752E-01	12084	0.639917231516135	0.607968835110945	0.671865627921324	43	57	68	58	84	FEMALE	Colorectal	91	PRS95_CRC	Colorectal cancer	95	4.2	31866242	10.1053/j.gastro.2019.12.012	TRUE	European:95.8|East Asian:4.2	European:100	European:100	https://ftp.ebi.ac.uk/pub/databases/spot/pgs/scores/PGS000734/ScoringFiles/PGS000734.txt.gz	Colorectal	Genome-wide significant SNPs	beta	GRCh37	Beta/log(OR)	Not East Asian	0
PGS000740	SD_PGS000740	0.69 (0.65 – 0.73)	1.47 (0.86 – 2.53)	1.59E-01	1.83 (1.08 – 3.08)	2.35E-02	1.67 (0.98 – 2.84)	6.03E-02	1.83 (1.08 – 3.09)	2.35E-02	1.09 (1.07 – 1.11)	1.05E-18	2.86E-02	0.327	0.299	3.618E-01	12084	0.691241967582602	0.652482103555129	0.730001831610075	22	33	39	35	39	FEMALE	Lung	106	PRS128_LC	Lung cancer	128	17.2	33472890	10.1158/0008-5472.can-20-1237	TRUE	European:100	European:100	European:100	https://ftp.ebi.ac.uk/pub/databases/spot/pgs/scores/PGS000740/ScoringFiles/PGS000740.txt.gz	Lung	Clumped lung cancer loci (35 SNP score) combined with LASSO penalized regression (93 SNP score)	log(OR)	NR	Beta/log(OR)	Not East Asian	0
PGS000740	SD_PGS000740	0.67 (0.64 – 0.69)	0.97 (0.68 – 1.38)	8.55E-01	1.38 (1.00 – 1.92)	5.01E-02	1.16 (0.82 – 1.63)	3.94E-01	1.28 (0.92 – 1.79)	1.46E-01	1.09 (1.07 – 1.10)	2.83E-35	7.96E-02	0.834	0.302	3.636E-01	9610	0.668145945945946	0.64235450388056	0.693937388011332	62	62	88	70	78	MALE	Lung	106	PRS128_LC	Lung cancer	128	17.2	33472890	10.1158/0008-5472.can-20-1237	TRUE	European:100	European:100	European:100	https://ftp.ebi.ac.uk/pub/databases/spot/pgs/scores/PGS000740/ScoringFiles/PGS000740.txt.gz	Lung	Clumped lung cancer loci (35 SNP score) combined with LASSO penalized regression (93 SNP score)	log(OR)	NR	Beta/log(OR)	Not East Asian	0
PGS000741	SD_PGS000741	0.64 (0.61 – 0.67)	1.46 (1.02 – 2.09)	3.68E-02	1.05 (0.71 – 1.56)	8.05E-01	1.19 (0.81 – 1.74)	3.79E-01	1.25 (0.86 – 1.80)	2.45E-01	1.07 (1.06 – 1.09)	1.03E-20	6.49E-01	0.616	-0.227	2.095E-01	9610	0.636262797589548	0.60630354447339	0.666222050705706	51	73	48	55	62	MALE	Prostate	22	PCa_PHS2	Prostate cancer	46	52.2	33623038	10.1038/s41467-021-21287-0	TRUE		European:100	Multi-ancestry (excluding European):60|Not Reported:20|Multi-ancestry (including European):20	https://ftp.ebi.ac.uk/pub/databases/spot/pgs/scores/PGS000741/ScoringFiles/PGS000741.txt.gz	Prostate	Cox proportional hazard regression - reestimated weights of 46 SNPs from Seibert et al (PGS000067)	PHS log(HR)	GRCh37	Beta/log(OR)	Not East Asian	0
PGS000742	SD_PGS000742	0.69 (0.66 – 0.72)	1.77 (1.06 – 2.98)	3.01E-02	2.36 (1.44 – 3.88)	7.08E-04	2.98 (1.84 – 4.83)	9.13E-06	4.80 (3.04 – 7.60)	2.04E-11	1.07 (1.06 – 1.09)	2.79E-20	1.60E-15	0.089	-0.319	2.852E-01	9610	0.690925428275401	0.661376838856704	0.720474017694099	22	41	53	66	107	MALE	Prostate	152	PHS166	Prostate cancer	166	8.4	33420416	10.1038/s41391-020-00311-2	TRUE	European:100	European:100	European:100	https://ftp.ebi.ac.uk/pub/databases/spot/pgs/scores/PGS000742/ScoringFiles/PGS000742.txt.gz	Prostate	LASSO-regularized Cox PH regression of 180 SNPs from Seibert et al (PGS000067) and Schumacher et al (PGS000030).	beta	NR	Beta/log(OR)	Not East Asian	0
PGS000751	SD_PGS000751	0.69 (0.66 – 0.72)	1.19 (0.73 – 1.93)	4.79E-01	1.24 (0.77 – 2.00)	3.69E-01	2.38 (1.55 – 3.65)	7.48E-05	3.87 (2.59 – 5.78)	4.13E-11	1.07 (1.06 – 1.09)	1.31E-20	5.89E-17	0.631	14.758	6.458E-01	9610	0.692591866637414	0.661569099997904	0.723614633276924	30	36	39	69	115	MALE	Prostate	144	PRS_PrCa_EuropeanWeighted	Prostate cancer	178	19.1	31226226	10.1002/ijc.32525	TRUE	European:93.5|African:2.9|Multi-ancestry (excluding European):1.9|East Asian:1.7		Hispanic or Latin American:100	https://ftp.ebi.ac.uk/pub/databases/spot/pgs/scores/PGS000751/ScoringFiles/PGS000751.txt.gz	Prostate	Known prostate cancer risk alleles	log(OR)	NR	Beta/log(OR)	Not East Asian	0
PGS000765	SD_PGS000765	0.66 (0.63 – 0.69)	1.94 (1.30 – 2.90)	1.21E-03	1.94 (1.30 – 2.90)	1.16E-03	2.51 (1.70 – 3.69)	3.59E-06	3.25 (2.24 – 4.73)	6.92E-10	1.07 (1.06 – 1.08)	2.80E-24	9.72E-11	0.396	5.712	3.693E-01	9610	0.661135382566275	0.63414318654801	0.68812757858454	36	70	71	87	114	MALE	Colorectal	91	PRS_CRC95	Colorectal cancer	95	4.2	30510241	10.1038/s41588-018-0286-6	TRUE	European:95.8|East Asian:4.2		Multi-ancestry (including European):100	https://ftp.ebi.ac.uk/pub/databases/spot/pgs/scores/PGS000765/ScoringFiles/PGS000765.txt.gz	Colorectal	SNPs associated with colorectal cancer	beta	GRCh37	Beta/log(OR)	Not East Asian	0
PGS000765	SD_PGS000765	0.64 (0.61 – 0.67)	1.38 (0.93 – 2.05)	1.12E-01	1.58 (1.08 – 2.31)	1.97E-02	1.36 (0.92 – 2.02)	1.25E-01	2.01 (1.39 – 2.91)	1.89E-04	1.07 (1.05 – 1.08)	1.42E-19	6.69E-04	0.860	5.710	3.752E-01	12084	0.639917231516135	0.607968835110945	0.671865627921324	43	57	68	58	84	FEMALE	Colorectal	91	PRS_CRC95	Colorectal cancer	95	4.2	30510241	10.1038/s41588-018-0286-6	TRUE	European:95.8|East Asian:4.2		Multi-ancestry (including European):100	https://ftp.ebi.ac.uk/pub/databases/spot/pgs/scores/PGS000765/ScoringFiles/PGS000765.txt.gz	Colorectal	SNPs associated with colorectal cancer	beta	GRCh37	Beta/log(OR)	Not East Asian	0
PGS000773	SD_PGS000773	0.60 (0.57 – 0.62)	1.38 (0.97 – 1.96)	7.29E-02	1.73 (1.23 – 2.42)	1.57E-03	1.89 (1.35 – 2.65)	1.91E-04	2.78 (2.03 – 3.80)	1.49E-10	1.00 (0.98 – 1.01)	4.76E-01	1.76E-12	0.396	10.594	5.388E-01	12084	0.599310249671776	0.573813183657489	0.624807315686064	53	75	91	96	151	FEMALE	Breast	177	PRS179_BC	Breast cancer	179	1.1	33769540	10.1093/jnci/djab050	TRUE	European:100		Multi-ancestry (excluding European):100	https://ftp.ebi.ac.uk/pub/databases/spot/pgs/scores/PGS000773/ScoringFiles/PGS000773.txt.gz	Breast	Genome-wide significant SNPs	log(OR)	GRCh37	Beta/log(OR)	Not East Asian	0
PGS000774	SD_PGS000774	0.60 (0.57 – 0.62)	1.16 (0.81 – 1.66)	4.08E-01	1.82 (1.32 – 2.52)	3.07E-04	1.87 (1.35 – 2.59)	1.63E-04	2.55 (1.88 – 3.46)	2.04E-09	1.00 (0.98 – 1.01)	4.66E-01	4.17E-12	0.169	11.092	5.805E-01	12084	0.599773955908288	0.574851446339629	0.624696465476946	57	65	99	99	146	FEMALE	Breast	177	PRS179_ERpos	Estrogen receptor positive breast cancer	179	1.1	33769540	10.1093/jnci/djab050	TRUE	European:100		Multi-ancestry (excluding European):100	https://ftp.ebi.ac.uk/pub/databases/spot/pgs/scores/PGS000774/ScoringFiles/PGS000774.txt.gz	Breast	Genome-wide significant SNPs	log(OR)	GRCh37	Beta/log(OR)	Not East Asian	0
PGS000775	SD_PGS000775	0.61 (0.59 – 0.64)	1.73 (1.22 – 2.46)	2.27E-03	1.51 (1.04 – 2.17)	2.82E-02	2.42 (1.73 – 3.39)	2.64E-07	3.08 (2.22 – 4.27)	1.55E-11	1.00 (0.98 – 1.01)	4.69E-01	8.60E-14	0.379	8.181	4.521E-01	12084	0.610530444470878	0.585047422945919	0.636013465995837	48	87	72	115	144	FEMALE	Breast	177	PRS179_ERneg	Estrogen receptor negative breast cancer	179	1.1	33769540	10.1093/jnci/djab050	TRUE	European:100		Multi-ancestry (excluding European):100	https://ftp.ebi.ac.uk/pub/databases/spot/pgs/scores/PGS000775/ScoringFiles/PGS000775.txt.gz	Breast	Genome-wide significant SNPs	log(OR)	GRCh37	Beta/log(OR)	Not East Asian	0
PGS000801	SD_PGS000801	0.65 (0.61 – 0.68)	1.59 (1.05 – 2.42)	2.87E-02	1.58 (1.04 – 2.40)	3.14E-02	2.12 (1.42 – 3.16)	2.27E-04	2.55 (1.73 – 3.75)	2.42E-06	1.07 (1.05 – 1.08)	7.44E-20	4.25E-07	0.571	2.421	2.764E-01	12084	0.646279801859757	0.613795114041415	0.678764489678098	36	57	57	73	87	FEMALE	Colorectal	39	GRS40_CRC	Colorectal cancer	40	2.5	31038671	10.1093/ije/dyz096	TRUE	European:77.2|East Asian:19.8|African:3		European:100	https://ftp.ebi.ac.uk/pub/databases/spot/pgs/scores/PGS000801/ScoringFiles/PGS000801.txt.gz	Colorectal	LD-clumping	beta	NR	Beta/log(OR)	Not East Asian	0
PGS000801	SD_PGS000801	0.64 (0.61 – 0.67)	1.01 (0.70 – 1.44)	9.70E-01	1.32 (0.95 – 1.84)	9.60E-02	1.29 (0.92 – 1.80)	1.41E-01	1.73 (1.27 – 2.37)	5.76E-04	1.07 (1.06 – 1.08)	8.91E-24	1.48E-04	0.809	2.419	2.725E-01	9610	0.637283304906788	0.608669089157521	0.665897520656056	63	58	80	73	104	MALE	Colorectal	39	GRS40_CRC	Colorectal cancer	40	2.5	31038671	10.1093/ije/dyz096	TRUE	European:77.2|East Asian:19.8|African:3		European:100	https://ftp.ebi.ac.uk/pub/databases/spot/pgs/scores/PGS000801/ScoringFiles/PGS000801.txt.gz	Colorectal	LD-clumping	beta	NR	Beta/log(OR)	Not East Asian	0
PGS000802	SD_PGS000802	0.62 (0.60 – 0.65)	1.00 (0.74 – 1.37)	9.79E-01	1.09 (0.80 – 1.49)	5.97E-01	0.88 (0.63 – 1.22)	4.33E-01	0.92 (0.66 – 1.27)	6.01E-01	1.07 (1.06 – 1.08)	4.61E-24	4.11E-01	0.909	3.624	5.358E-01	9610	0.624379172283202	0.595471323569114	0.65328702099729	77	81	81	68	71	MALE	Colorectal	18	CRC_19	Colorectal cancer	19	5.3	33545268	10.1016/j.ygeno.2021.01.025	TRUE	European:63.6|East Asian:36.4	East Asian:100	East Asian:100	https://ftp.ebi.ac.uk/pub/databases/spot/pgs/scores/PGS000802/ScoringFiles/PGS000802.txt.gz	Colorectal	LASSO penalized regression	NR	NR	NR	East Asian	100
PGS000802	SD_PGS000802	0.63 (0.60 – 0.66)	0.95 (0.68 – 1.33)	7.62E-01	1.03 (0.74 – 1.44)	8.61E-01	0.82 (0.57 – 1.17)	2.78E-01	0.71 (0.50 – 1.03)	7.15E-02	1.07 (1.05 – 1.08)	1.11E-19	5.34E-02	0.405	3.629	5.294E-01	12084	0.630377622645852	0.598467291174601	0.662287954117102	68	68	70	54	50	FEMALE	Colorectal	18	CRC_19	Colorectal cancer	19	5.3	33545268	10.1016/j.ygeno.2021.01.025	TRUE	European:63.6|East Asian:36.4	East Asian:100	East Asian:100	https://ftp.ebi.ac.uk/pub/databases/spot/pgs/scores/PGS000802/ScoringFiles/PGS000802.txt.gz	Colorectal	LASSO penalized regression	NR	NR	NR	East Asian	100
PGS000873	SD_PGS000873	0.60 (0.58 – 0.63)	1.31 (0.92 – 1.86)	1.30E-01	1.64 (1.17 – 2.30)	4.30E-03	2.05 (1.48 – 2.84)	1.49E-05	2.68 (1.97 – 3.66)	4.48E-10	1.00 (0.98 – 1.01)	4.47E-01	6.27E-13	0.826	0.411	4.736E-01	12084	0.602453496387506	0.576981835965296	0.627925156809715	55	73	86	107	145	FEMALE	Breast	140	SNP143	Breast cancer	143	2.1	31251818	10.1002/ijc.32541	TRUE	European:100		Not Reported:100	https://ftp.ebi.ac.uk/pub/databases/spot/pgs/scores/PGS000873/ScoringFiles/PGS000873.txt.gz	Breast	Genome-wide significant SNPs	log(OR)	GRCh37	Beta/log(OR)	Not East Asian	0
PGS000878	SD_PGS000878	0.66 (0.63 – 0.69)	0.85 (0.21 – 3.48)	8.20E-01	1.37 (1.00 – 1.87)	5.05E-02	1.35 (0.84 – 2.17)	2.16E-01	2.74 (1.97 – 3.81)	2.04E-09	1.07 (1.06 – 1.09)	2.12E-20	9.69E-09	0.995	0.642	2.958E-01	9610	0.662451011946459	0.631801396460608	0.69310062743231	59	2	116	24	88	MALE	Prostate	2	PRS4_PC	Prostate cancer	4	50	33194723	10.3389/fonc.2020.583625	TRUE	East Asian:100		East Asian:100	https://ftp.ebi.ac.uk/pub/databases/spot/pgs/scores/PGS000878/ScoringFiles/PGS000878.txt.gz	Prostate	Clumping of genome-wide significant SNPs	log(OR)	NR	Beta/log(OR)	East Asian	100
PGS000880	SD_PGS000880	0.68 (0.64 – 0.72)	1.48 (0.90 – 2.44)	1.24E-01	1.31 (0.78 – 2.20)	3.07E-01	1.69 (1.02 – 2.81)	4.07E-02	1.36 (0.80 – 2.29)	2.53E-01	1.09 (1.07 – 1.11)	1.03E-18	2.26E-01	0.110	1.684	1.838E-01	12084	0.68313911667386	0.642468881016545	0.723809352331175	25	40	33	38	32	FEMALE	Lung	16	PRS18_LC	Lung cancer	18	11.1	33823024	10.1093/sleep/zsab089	TRUE	European:100		European:100	https://ftp.ebi.ac.uk/pub/databases/spot/pgs/scores/PGS000880/ScoringFiles/PGS000880.txt.gz	Lung	Genome-wide significant SNPs	log(OR)	GRCh37	Beta/log(OR)	Not East Asian	0
PGS000880	SD_PGS000880	0.67 (0.64 – 0.70)	1.11 (0.78 – 1.58)	5.57E-01	1.28 (0.91 – 1.80)	1.57E-01	1.16 (0.81 – 1.66)	4.18E-01	1.70 (1.23 – 2.36)	1.36E-03	1.09 (1.07 – 1.10)	6.85E-35	1.81E-03	0.679	1.685	1.827E-01	9610	0.670095945945946	0.644278744961725	0.695913146930167	58	66	76	63	97	MALE	Lung	16	PRS18_LC	Lung cancer	18	11.1	33823024	10.1093/sleep/zsab089	TRUE	European:100		European:100	https://ftp.ebi.ac.uk/pub/databases/spot/pgs/scores/PGS000880/ScoringFiles/PGS000880.txt.gz	Lung	Genome-wide significant SNPs	log(OR)	GRCh37	Beta/log(OR)	Not East Asian	0
PGS000881	SD_PGS000881	0.69 (0.66 – 0.72)	1.12 (0.67 – 1.85)	6.71E-01	1.92 (1.22 – 3.04)	5.12E-03	2.53 (1.62 – 3.96)	4.45E-05	4.09 (2.70 – 6.18)	2.57E-11	1.07 (1.06 – 1.09)	9.15E-21	2.05E-17	0.621	6.399	7.163E-01	9610	0.693263230811551	0.663087792082021	0.72343866954108	28	33	53	62	113	MALE	Prostate	67	GRS72_PCa	Prostate cancer	72	6.9	33956350	10.1002/pros.24140	TRUE	European:92.4|Multi-ancestry (excluding European):2.8|East Asian:2.7|Hispanic or Latin American:1.5|African:0.6		European:100	https://ftp.ebi.ac.uk/pub/databases/spot/pgs/scores/PGS000881/ScoringFiles/PGS000881.txt.gz	Prostate	Variants associated with prostate cancer	log(OR)	NR	Beta/log(OR)	Not East Asian	0
PGS001291	SD_PGS001291	0.69 (0.66 – 0.72)	1.38 (0.83 – 2.29)	2.13E-01	2.07 (1.29 – 3.31)	2.38E-03	2.62 (1.67 – 4.12)	2.76E-05	4.30 (2.80 – 6.61)	2.56E-11	1.07 (1.06 – 1.09)	1.32E-20	8.71E-16	0.318	-1.175	3.578E-01	9610	0.686510610226786	0.656251143162604	0.716770077290968	26	35	53	69	106	MALE	Prostate	795	GBE_cancer1044	Prostate cancer	948	16.1	NA	10.1101/2021.09.02.21262942	TRUE		European:100	European:40|African:20|East Asian:20|South Asian:20	https://ftp.ebi.ac.uk/pub/databases/spot/pgs/scores/PGS001291/ScoringFiles/PGS001291.txt.gz	Prostate	snpnet	NR	GRCh37	NR	East Asian	20
PGS001336	SD_PGS001336	0.58 (0.55 – 0.60)	0.96 (0.70 – 1.33)	8.06E-01	1.32 (0.97 – 1.78)	7.62E-02	1.27 (0.93 – 1.73)	1.34E-01	1.89 (1.43 – 2.51)	8.36E-06	0.99 (0.98 – 1.01)	3.70E-01	5.02E-07	0.271	-0.259	2.396E-01	12084	0.577844834528632	0.551506689528355	0.60418297952891	75	73	93	86	139	FEMALE	Breast	514	GBE_cancer1002	Breast cancer	555	7.4	NA	10.1101/2021.09.02.21262942	TRUE		European:100	European:40|African:20|East Asian:20|South Asian:20	https://ftp.ebi.ac.uk/pub/databases/spot/pgs/scores/PGS001336/ScoringFiles/PGS001336.txt.gz	Breast	snpnet	NR	GRCh37	NR	East Asian	20
PGS001776	SD_PGS001776	0.63 (0.60 – 0.66)	0.97 (0.68 – 1.38)	8.67E-01	1.20 (0.86 – 1.68)	2.77E-01	1.19 (0.86 – 1.66)	2.97E-01	1.66 (1.22 – 2.27)	1.32E-03	1.07 (1.06 – 1.08)	6.21E-24	4.41E-04	0.584	5.123	5.886E-01	9610	0.632958429616792	0.60353335745845	0.662383501775134	65	60	74	75	104	MALE	Colorectal	45	PRS45_CC	Colorectal cancer	45	0	34525106	10.1371/journal.pone.0251469	TRUE	European:93.7|East Asian:4.9|Not Reported:0.9|Additional Diverse Ancestries:0.4|Multi-ancestry (excluding European):0.2		European:100	https://ftp.ebi.ac.uk/pub/databases/spot/pgs/scores/PGS001776/ScoringFiles/PGS001776.txt.gz	Colorectal	Independent variants associated with colorectal cancer	log(OR)	NR	Beta/log(OR)	Not East Asian	0
PGS001776	SD_PGS001776	0.63 (0.60 – 0.67)	1.35 (0.91 – 1.99)	1.38E-01	1.42 (0.96 – 2.09)	7.76E-02	1.60 (1.09 – 2.34)	1.58E-02	1.80 (1.24 – 2.62)	1.92E-03	1.07 (1.05 – 1.08)	2.43E-19	1.32E-03	0.485	5.121	6.027E-01	12084	0.632541356844222	0.599963914811396	0.665118798877049	43	59	62	68	78	FEMALE	Colorectal	45	PRS45_CC	Colorectal cancer	45	0	34525106	10.1371/journal.pone.0251469	TRUE	European:93.7|East Asian:4.9|Not Reported:0.9|Additional Diverse Ancestries:0.4|Multi-ancestry (excluding European):0.2		European:100	https://ftp.ebi.ac.uk/pub/databases/spot/pgs/scores/PGS001776/ScoringFiles/PGS001776.txt.gz	Colorectal	Independent variants associated with colorectal cancer	log(OR)	NR	Beta/log(OR)	Not East Asian	0
PGS001778	SD_PGS001778	0.55 (0.53 – 0.58)	0.93 (0.68 – 1.27)	6.60E-01	1.08 (0.80 – 1.46)	6.05E-01	1.27 (0.95 – 1.70)	1.05E-01	1.42 (1.08 – 1.88)	1.32E-02	0.99 (0.98 – 1.01)	3.57E-01	1.54E-03	0.807	0.570	2.670E-01	12084	0.552468993281847	0.52607260315262	0.578865383411074	85	76	87	100	118	FEMALE	Breast	15	PRS15_BC	Breast cancer	15	0	34572793	10.3390/cancers13184568	TRUE	Multi-ancestry (including European):70.9|European:26|East Asian:3.1	European:100	European:100	https://ftp.ebi.ac.uk/pub/databases/spot/pgs/scores/PGS001778/ScoringFiles/PGS001778.txt.gz	Breast	Variants significantly associated with breast cancer	log(OR)	GRCh37	Beta/log(OR)	Not East Asian	0
PGS001802	SD_PGS001802	0.65 (0.62 – 0.67)	1.80 (1.26 – 2.58)	1.37E-03	1.43 (0.98 – 2.08)	6.45E-02	1.73 (1.20 – 2.49)	3.47E-03	2.34 (1.66 – 3.31)	1.35E-06	1.07 (1.06 – 1.08)	6.38E-24	1.56E-05	0.845	-0.438	2.279E-01	9610	0.646701317249411	0.619017522481648	0.674385112017174	46	84	65	76	107	MALE	Colorectal	2708	portability-PLR_153	Colorectal cancer	2821	4	34995502	10.1016/j.ajhg.2021.11.008	TRUE		European:100	European:37.5|African:25|East Asian:12.5|Greater Middle Eastern:12.5|South Asian:12.5	https://ftp.ebi.ac.uk/pub/databases/spot/pgs/scores/PGS001802/ScoringFiles/PGS001802.txt.gz	Colorectal	Penalized regression (bigstatsr)	beta	GRCh37	Beta/log(OR)	East Asian	12.5
PGS001802	SD_PGS001802	0.64 (0.61 – 0.67)	0.89 (0.59 – 1.35)	5.93E-01	1.28 (0.88 – 1.87)	1.97E-01	1.57 (1.10 – 2.25)	1.38E-02	1.70 (1.19 – 2.42)	3.30E-03	1.07 (1.05 – 1.08)	2.52E-19	6.79E-05	0.662	-0.438	2.289E-01	12084	0.638610497706812	0.605939424834407	0.671281570579216	49	42	61	75	83	FEMALE	Colorectal	2708	portability-PLR_153	Colorectal cancer	2821	4	34995502	10.1016/j.ajhg.2021.11.008	TRUE		European:100	European:37.5|African:25|East Asian:12.5|Greater Middle Eastern:12.5|South Asian:12.5	https://ftp.ebi.ac.uk/pub/databases/spot/pgs/scores/PGS001802/ScoringFiles/PGS001802.txt.gz	Colorectal	Penalized regression (bigstatsr)	beta	GRCh37	Beta/log(OR)	East Asian	12.5
PGS001804	SD_PGS001804	0.60 (0.57 – 0.63)	1.59 (1.14 – 2.22)	5.85E-03	1.31 (0.92 – 1.85)	1.33E-01	1.78 (1.29 – 2.47)	5.32E-04	2.71 (2.00 – 3.68)	1.41E-10	0.99 (0.98 – 1.01)	3.94E-01	6.44E-11	0.599	0.684	3.781E-01	12084	0.600750038603706	0.574627586781542	0.62687249042587	57	90	72	97	150	FEMALE	Breast	2890	portability-PLR_174.1	Breast cancer [female]	2984	3.2	34995502	10.1016/j.ajhg.2021.11.008	TRUE		European:100	European:37.5|African:25|East Asian:12.5|Greater Middle Eastern:12.5|South Asian:12.5	https://ftp.ebi.ac.uk/pub/databases/spot/pgs/scores/PGS001804/ScoringFiles/PGS001804.txt.gz	Breast	Penalized regression (bigstatsr)	beta	GRCh37	Beta/log(OR)	East Asian	12.5
PGS001805	SD_PGS001805	0.69 (0.66 – 0.72)	1.49 (0.91 – 2.45)	1.16E-01	2.31 (1.44 – 3.69)	5.15E-04	2.24 (1.39 – 3.59)	8.83E-04	4.53 (2.94 – 6.99)	8.16E-12	1.07 (1.06 – 1.09)	1.09E-20	1.45E-15	0.346	-1.667	5.322E-01	9610	0.687194410508102	0.65657302052796	0.717815800488245	25	41	56	54	113	MALE	Prostate	2493	portability-PLR_185	Cancer of prostate	2579	3.3	34995502	10.1016/j.ajhg.2021.11.008	TRUE		European:100	European:37.5|African:25|East Asian:12.5|Greater Middle Eastern:12.5|South Asian:12.5	https://ftp.ebi.ac.uk/pub/databases/spot/pgs/scores/PGS001805/ScoringFiles/PGS001805.txt.gz	Prostate	Penalized regression (bigstatsr)	beta	GRCh37	Beta/log(OR)	East Asian	12.5
PGS002252	SD_PGS002252	0.65 (0.61 – 0.68)	0.89 (0.60 – 1.33)	5.79E-01	1.09 (0.75 – 1.61)	6.45E-01	1.50 (1.04 – 2.16)	2.83E-02	1.83 (1.29 – 2.60)	6.70E-04	1.07 (1.05 – 1.08)	1.22E-19	8.34E-06	0.782	8.487	4.737E-01	12084	0.645813218847433	0.614068418218498	0.677558019476368	49	46	56	71	88	FEMALE	Colorectal	124	PRS_CRC	Colorectal cancer	141	12.1	35026030	10.1093/jnci/djac003	TRUE	European:80.5|East Asian:18.5|African:1		European:100	https://ftp.ebi.ac.uk/pub/databases/spot/pgs/scores/PGS002252/ScoringFiles/PGS002252.txt.gz	Colorectal	Genome-wide significant SNPs	log(OR)	NR	Beta/log(OR)	Not East Asian	0
PGS002252	SD_PGS002252	0.64 (0.61 – 0.67)	1.41 (0.98 – 2.03)	6.78E-02	1.63 (1.14 – 2.33)	8.05E-03	1.77 (1.24 – 2.52)	1.61E-03	2.19 (1.55 – 3.09)	8.64E-06	1.07 (1.06 – 1.08)	2.33E-24	3.09E-06	0.434	8.491	4.693E-01	9610	0.639090052543259	0.611589739820708	0.66659036526581	48	71	77	84	98	MALE	Colorectal	124	PRS_CRC	Colorectal cancer	141	12.1	35026030	10.1093/jnci/djac003	TRUE	European:80.5|East Asian:18.5|African:1		European:100	https://ftp.ebi.ac.uk/pub/databases/spot/pgs/scores/PGS002252/ScoringFiles/PGS002252.txt.gz	Colorectal	Genome-wide significant SNPs	log(OR)	NR	Beta/log(OR)	Not East Asian	0
