# Supplementary material for: Polygenic risk scores for the prediction of common cancers in East Asians: A population-based prospective cohort study
Source: eLife. 2023 Mar 27;12:e82608. doi: 10.7554/eLife.82608 (PMC10159619; doi:10.7554/eLife.82608)
Supplement: Figure 1—source data 5. [file elife-82608-fig1-data5.zip › Figure 1 - Source Data 5/Calibration_Colorectal_FEMALE_5yr_revision.csv]

PGS	Decile	Order	Expected	Observed	Calibration	AUC	cal	cal.lower	cal.upper	auc	auc.lower	auc.upper	N	HL.p
SCORESUM_PGS000055	ALL	0	30.6837092586803	41	0.75 (0.55–1.02)	0.685 (0.596 – 0.775)	0.74838315265074	0.551047016194141	1.01638757984698	0.685458750735347	0.595938585648917	0.774978915821777	11567	0.4173945
SCORESUM_PGS000055	[0.0203,0.0814]	1	0.71136318488596	0	NA	NA	NA	NA	NA	NA	NA	NA	1157
SCORESUM_PGS000055	(0.0814,0.109]	2	1.11088801236594	3	0.37 (0.12–1.15)	62.522 (48.106 – 76.937)	0.370296004121981	0.119428392146698	1.14812841573115	62.5216637781629	48.1060085578145	76.9373189985113	1157
SCORESUM_PGS000055	(0.109,0.135]	3	1.41681939482748	4	0.35 (0.13–0.94)	63.801 (28.512 – 99.089)	0.35420484870687	0.132939404902021	0.943746325176679	63.8009540329575	28.512439933989	99.089468131926	1157
SCORESUM_PGS000055	(0.135,0.165]	4	1.73208265362485	1	1.73 (0.24–12.30)	NA (NA – NA)	1.73208265362485	0.243987214647848	12.2961784014716	NA	NA	NA	1156
SCORESUM_PGS000055	(0.165,0.2]	5	2.1066279632389	5	0.42 (0.18–1.01)	61.840 (36.584 – 87.096)	0.421325592647781	0.17536743009983	1.01224757025265	61.8402777777778	36.5843317456699	87.0962238098857	1157
SCORESUM_PGS000055	(0.2,0.244]	6	2.55981272803794	2	1.28 (0.32–5.12)	73.982 (50.239 – 97.725)	1.27990636401897	0.320101578033564	5.11762644445474	73.9818024263432	50.2385928010409	97.7250120516455	1156
SCORESUM_PGS000055	(0.244,0.302]	7	3.13689839563239	2	1.57 (0.39–6.27)	85.823 (80.191 – 91.455)	1.56844919781619	0.392265463631213	6.27134712130317	85.8225108225108	80.1905215772521	91.4545000677695	1157
SCORESUM_PGS000055	(0.302,0.38]	8	3.91956529547901	3	1.31 (0.42–4.05)	62.128 (40.319 – 83.936)	1.30652176515967	0.421381251703392	4.05096125168257	62.127782596126	40.319476249912	83.9360889423401	1156
SCORESUM_PGS000055	(0.38,0.523]	9	5.12922166022388	6	0.85 (0.38–1.90)	49.196 (31.203 – 67.190)	0.85487027670398	0.384059615107249	1.90283789611116	49.1963509991312	31.2031667456821	67.1895352525803	1157
SCORESUM_PGS000055	(0.523,3.18]	10	8.860429970364	15	0.59 (0.36–0.98)	57.507 (42.315 – 72.699)	0.5906953313576	0.356110061986049	0.979812175319364	57.5072971395213	42.3152050740585	72.6993892049841	1157
SCORESUM_PGS000074	ALL	0	30.8447432904416	41	0.75 (0.55–1.02)	0.656 (0.569 – 0.742)	0.752310811961989	0.553939017352138	1.02172177814859	0.655583558698679	0.569497072482589	0.74167004491477	11567	0.4289648
SCORESUM_PGS000074	[0.0152,0.0723]	1	0.615452760341203	0	NA	NA	NA	NA	NA	NA	NA	NA	1157
SCORESUM_PGS000074	(0.0723,0.0983]	2	0.994113119036333	3	0.33 (0.11–1.03)	48.902 (39.030 – 58.775)	0.331371039678778	0.106874257438056	1.02743886666476	48.9023685730791	39.0299147434086	58.7748224027497	1157
SCORESUM_PGS000074	(0.0983,0.126]	3	1.29387746991576	3	0.43 (0.14–1.34)	67.664 (55.010 – 80.318)	0.43129248997192	0.139101065225982	1.33725224608441	67.6640647586007	55.0103071994337	80.3178223177677	1156
SCORESUM_PGS000074	(0.126,0.157]	4	1.63257285935145	5	0.33 (0.14–0.78)	73.099 (55.943 – 90.254)	0.32651457187029	0.135904446248313	0.784461204814793	73.0989583333333	55.9434897212127	90.254426945454	1157
SCORESUM_PGS000074	(0.157,0.192]	5	2.00798062370589	1	2.01 (0.28–14.25)	NA (NA – NA)	2.00798062370589	0.282851166726691	14.2547977858415	NA	NA	NA	1157
SCORESUM_PGS000074	(0.192,0.237]	6	2.47256345952145	5	0.49 (0.21–1.19)	64.579 (49.865 – 79.292)	0.494512691904289	0.205829936382481	1.18808180555431	64.5786272806255	49.864832151603	79.2924224096481	1156
SCORESUM_PGS000074	(0.237,0.296]	7	3.06361274615025	4	0.77 (0.29–2.04)	76.137 (62.188 – 90.087)	0.765903186537563	0.287457142957203	2.04067877776037	76.1373483535529	62.1875887679345	90.0871079391712	1158
SCORESUM_PGS000074	(0.296,0.386]	8	3.90502728944572	4	0.98 (0.37–2.60)	55.387 (24.418 – 86.355)	0.976256822361429	0.366406618853688	2.60114674289717	55.3866203301477	24.4182701910579	86.3549704692375	1155
SCORESUM_PGS000074	(0.386,0.551]	9	5.27685659484377	3	1.76 (0.57–5.45)	49.711 (13.502 – 85.920)	1.75895219828126	0.567299756317192	5.45375315498739	49.7111496244945	13.5019392040125	85.9203600449765	1157
SCORESUM_PGS000074	(0.551,3.16]	10	9.58268636812974	13	0.74 (0.43–1.27)	61.848 (49.136 – 74.560)	0.737129720625365	0.428019041892456	1.26947675651718	61.8477676169984	49.1359023084278	74.559632925569	1157
SCORESUM_PGS000146	ALL	0	30.712600378349	41	0.75 (0.55–1.02)	0.668 (0.574 – 0.761)	0.749087814106073	0.551565870194278	1.01734458849777	0.66762420487297	0.574122775486052	0.761125634259889	11567	0.1267357
SCORESUM_PGS000146	[0.0349,0.097]	1	0.909230739859215	1	0.91 (0.13–6.45)	NA (NA – NA)	0.909230739859215	0.12807741895353	6.45469392699804	NA	NA	NA	1157
SCORESUM_PGS000146	(0.097,0.123]	2	1.27611828470399	1	1.28 (0.18–9.06)	NA (NA – NA)	1.27611828470399	0.179758480459648	9.0592547978365	NA	NA	NA	1157
SCORESUM_PGS000146	(0.123,0.151]	3	1.58870833938873	7	0.23 (0.11–0.48)	50.162 (27.836 – 72.487)	0.22695833419839	0.108198737302669	0.476069192175658	50.1616312321273	27.8361377902926	72.487124673962	1156
SCORESUM_PGS000146	(0.151,0.18]	4	1.91789954912346	3	0.64 (0.21–1.98)	61.857 (11.873 – 100.000)	0.639299849707819	0.206187893739948	1.98219347616943	61.8573079145003	11.8732117277638	100	1157
SCORESUM_PGS000146	(0.18,0.215]	5	2.28369738774965	1	2.28 (0.32–16.21)	NA (NA – NA)	2.28369738774965	0.321689593489969	16.2121307756174	NA	NA	NA	1157
SCORESUM_PGS000146	(0.215,0.255]	6	2.71569611545474	2	1.36 (0.34–5.43)	59.827 (25.982 – 93.672)	1.35784805772737	0.339594612721137	5.42927148667112	59.8268398268398	25.9819017450202	93.6717779086594	1157
SCORESUM_PGS000146	(0.255,0.308]	7	3.24517101212915	4	0.81 (0.30–2.16)	65.419 (37.332 – 93.506)	0.811292753032289	0.304492657802916	2.16161511371722	65.4188368055556	37.3316581044395	93.5060155066716	1156
SCORESUM_PGS000146	(0.308,0.378]	8	3.93474222984379	4	0.98 (0.37–2.62)	77.485 (66.870 – 88.100)	0.983685557460947	0.369194755794529	2.62093992606921	77.4848090277778	66.8699614576338	88.0996565979218	1156
SCORESUM_PGS000146	(0.378,0.506]	9	5.01970763405914	5	1.00 (0.42–2.41)	67.500 (47.535 – 87.465)	1.00394152681183	0.417868386349534	2.41200009903163	67.5	47.5354928284306	87.4645071715694	1157
SCORESUM_PGS000146	(0.506,1.85]	10	7.82162908603712	13	0.60 (0.35–1.04)	73.638 (59.855 – 87.421)	0.601663775849009	0.349359882900683	1.03617878550697	73.6383808499193	59.855272144305	87.4214895555336	1157
SCORESUM_PGS000148	ALL	0	30.6816088023232	41	0.75 (0.55–1.02)	0.662 (0.572 – 0.752)	0.748331922007884	0.551009294216056	1.01631800293451	0.661900136700482	0.571660451602742	0.752139821798222	11567	0.9056375
SCORESUM_PGS000148	[0.0342,0.0999]	1	0.944158695353866	1	0.94 (0.13–6.70)	NA (NA – NA)	0.944158695353866	0.132997492806039	6.70264997635982	NA	NA	NA	1157
SCORESUM_PGS000148	(0.0999,0.127]	2	1.31307012508799	3	0.44 (0.14–1.36)	60.919 (16.570 – 100.000)	0.437690041695997	0.141164412676607	1.35708829844188	60.9185441941074	16.5697243571215	100	1157
SCORESUM_PGS000148	(0.127,0.153]	3	1.6207573166525	3	0.54 (0.17–1.68)	77.475 (52.117 – 100.000)	0.540252438884165	0.174242982400678	1.67509011668037	77.4747474747475	52.1167729963183	100	1158
SCORESUM_PGS000148	(0.153,0.183]	4	1.94235747481925	3	0.65 (0.21–2.01)	44.430 (11.933 – 76.927)	0.647452491606416	0.208817295361512	2.00747130720964	44.4299768518518	11.9331820459243	76.9267716577794	1155
SCORESUM_PGS000148	(0.183,0.216]	5	2.30635448193994	2	1.15 (0.29–4.61)	67.647 (6.847 – 100.000)	1.15317724096997	0.288406921759323	4.61090788313621	67.6470588235294	6.84701623287289	100	1158
SCORESUM_PGS000148	(0.216,0.256]	6	2.7172621309033	4	0.68 (0.25–1.81)	67.507 (35.290 – 99.723)	0.679315532725824	0.254959250250147	1.80997391759589	67.50651607298	35.289968290313	99.723063855647	1155
SCORESUM_PGS000148	(0.256,0.307]	7	3.24804541273357	5	0.65 (0.27–1.56)	61.458 (31.004 – 91.912)	0.649609082546714	0.270385367904675	1.56070560843351	61.4583333333333	31.0041796224395	91.9124870442271	1157
SCORESUM_PGS000148	(0.307,0.378]	8	3.93929517734585	2	1.97 (0.49–7.88)	62.067 (45.272 – 78.861)	1.96964758867292	0.492604239676132	7.87551407619977	62.0667244367418	45.272202803143	78.8612460703406	1156
SCORESUM_PGS000148	(0.378,0.5]	9	5.02527835850879	5	1.01 (0.42–2.41)	69.002 (43.521 – 94.483)	1.00505567170176	0.418332124440729	2.41467686606744	69.0017361111111	43.5208622060152	94.482610016207	1157
SCORESUM_PGS000148	(0.5,1.46]	10	7.62502962897819	13	0.59 (0.34–1.01)	66.514 (51.517 – 81.511)	0.58654074069063	0.340578596733706	1.01013405947792	66.5142549757934	51.5173932715711	81.5111166800158	1157
SCORESUM_PGS000149	ALL	0	30.7536803558682	41	0.75 (0.55–1.02)	0.640 (0.547 – 0.734)	0.750089764777273	0.55230362320994	1.01870534897751	0.640433293973752	0.546875872325924	0.73399071562158	11567	0.3468279
SCORESUM_PGS000149	[0.0238,0.0852]	1	0.764356157463427	0	NA	NA	NA	NA	NA	NA	NA	NA	1158
SCORESUM_PGS000149	(0.0852,0.113]	2	1.14667876020982	4	0.29 (0.11–0.76)	48.145 (17.121 – 79.168)	0.286669690052456	0.107592253855787	0.763805090512572	48.14453125	17.1210173682855	79.1680451317145	1156
SCORESUM_PGS000149	(0.113,0.14]	3	1.46264668405273	3	0.49 (0.16–1.51)	72.227 (47.210 – 97.244)	0.487548894684243	0.157244960617663	1.51167912646688	72.2270363951473	47.2100946067556	97.243978183539	1157
SCORESUM_PGS000149	(0.14,0.171]	4	1.79630897939272	3	0.60 (0.19–1.86)	67.939 (45.967 – 89.910)	0.598769659797573	0.193116039438257	1.8565268143288	67.9387106100029	45.9669537823229	89.9104674376829	1156
SCORESUM_PGS000149	(0.171,0.206]	5	2.18314575555613	5	0.44 (0.18–1.05)	71.155 (52.759 – 89.550)	0.436629151111226	0.181737196774223	1.04901483561977	71.1545138888889	52.7586752110105	89.5503525667673	1157
SCORESUM_PGS000149	(0.206,0.248]	6	2.61629166005373	5	0.52 (0.22–1.26)	79.227 (56.838 – 100.000)	0.523258332010746	0.217794671304858	1.25714408152538	79.2267593397046	56.8379318978704	100	1156
SCORESUM_PGS000149	(0.248,0.303]	7	3.17863646656679	2	1.59 (0.40–6.35)	94.399 (86.404 – 100.000)	1.5893182332834	0.397484760427358	6.35479066903417	94.3987889273356	86.4043604764318	100	1158
SCORESUM_PGS000149	(0.303,0.382]	8	3.92669166187063	2	1.96 (0.49–7.85)	55.291 (0.000 – 100.000)	1.96334583093532	0.491028184854544	7.85031688759978	55.2905464006938	0	100	1155
SCORESUM_PGS000149	(0.382,0.525]	9	5.13999746621966	3	1.71 (0.55–5.31)	64.211 (45.516 – 82.907)	1.71333248873989	0.55258642292964	5.31230608491695	64.21143847487	45.5161464708019	82.9067304789381	1157
SCORESUM_PGS000149	(0.525,2.24]	10	8.53892676448253	14	0.61 (0.36–1.03)	73.288 (61.952 – 84.623)	0.609923340320181	0.361228553088808	1.02983686612356	73.2877140357455	61.9524165495327	84.6230115219583	1157
SCORESUM_PGS000150	ALL	0	41.3416870677	41	1.01 (0.74–1.37)	0.642 (0.554 – 0.730)	1.00833383091951	0.742453042786645	1.36942952076902	0.64219706876923	0.554223045063316	0.730171092475145	11567	0.03728705
SCORESUM_PGS000150	[0,2.12e-06]	1	8.21047775047811e-06	1	0.00 (0.00–0.00)	NA (NA – NA)	8.21047775047811e-06	1.15655658410697e-06	5.82867676492872e-05	NA	NA	NA	1159
SCORESUM_PGS000150	(2.12e-06,1.37e-05]	2	7.75373074470788e-05	3	0.00 (0.00–0.00)	53.024 (17.076 – 88.971)	2.58457691490263e-05	8.33581410250952e-06	8.01365979003364e-05	53.0237268518519	17.0764830014147	88.970970702289	1155
SCORESUM_PGS000150	(1.37e-05,5.14e-05]	3	0.000335807583533822	4	0.00 (0.00–0.00)	54.456 (6.655 – 100.000)	8.39518958834556e-05	3.15086456887526e-05	0.000223682124964908	54.4557675628794	6.65459918962257	100	1157
SCORESUM_PGS000150	(5.14e-05,0.000161]	4	0.00112312325360481	2	0.00 (0.00–0.00)	67.777 (38.164 – 97.391)	0.000561561626802405	0.000140445245024097	0.0022453694366289	67.7773000859845	38.1640544924983	97.3905456794707	1165
SCORESUM_PGS000150	(0.000161,0.000472]	5	0.00331608016551488	2	0.00 (0.00–0.01)	91.928 (80.150 – 100.000)	0.00165804008275744	0.000414671933708497	0.00662957073425383	91.9284467713787	80.1498483744431	100	1148
SCORESUM_PGS000150	(0.000472,0.00145]	6	0.0100472373310996	2	0.01 (0.00–0.02)	57.093 (0.000 – 100.000)	0.00502361866554979	0.00125639523912666	0.0200866285631603	57.0934256055363	0	100	1158
SCORESUM_PGS000150	(0.00145,0.00465]	7	0.0310481808446567	6	0.01 (0.00–0.01)	74.630 (53.546 – 95.715)	0.00517469680744278	0.00232478788691277	0.0115182495571748	74.6304347826087	53.54611238122	95.7147571839974	1156
SCORESUM_PGS000150	(0.00465,0.0173]	8	0.110922579078159	7	0.02 (0.01–0.03)	47.826 (29.197 – 66.455)	0.0158460827254514	0.00755436520162669	0.0332388401990121	47.8260869565217	29.1974562922866	66.4547176207569	1157
SCORESUM_PGS000150	(0.0173,0.113]	9	0.552568001097017	3	0.18 (0.06–0.57)	55.107 (6.676 – 100.000)	0.184189333699006	0.0594050049943221	0.571091790190511	55.1070601851852	6.67600199938452	100	1155
SCORESUM_PGS000150	(0.113,71.2]	10	40.6322403105612	11	3.69 (2.05–6.67)	54.855 (35.263 – 74.446)	3.69384002823283	2.04564920484743	6.66998726949022	54.8548310328415	35.2632804654436	74.4463816002394	1157
SCORESUM_PGS000367	ALL	0	30.7828097248138	41	0.75 (0.55–1.02)	0.644 (0.551 – 0.738)	0.75080023719058	0.552826755915499	1.01967024955571	0.64444437390756	0.5509719741461	0.73791677366902	11567	0.1990857
SCORESUM_PGS000367	[0.0282,0.0932]	1	0.855085647809788	1	0.86 (0.12–6.07)	NA (NA – NA)	0.855085647809788	0.120450352099449	6.07031405343338	NA	NA	NA	1157
SCORESUM_PGS000367	(0.0932,0.12]	2	1.23032626080714	5	0.25 (0.10–0.59)	57.717 (35.466 – 79.968)	0.246065252161428	0.102419201827339	0.591179263663281	57.7170138888889	35.4659724959305	79.9680552818473	1157
SCORESUM_PGS000367	(0.12,0.148]	3	1.54956023587626	4	0.39 (0.15–1.03)	68.641 (29.550 – 100.000)	0.387390058969065	0.145394406915433	1.03216527356064	68.6414930555556	29.5500911819481	100	1156
SCORESUM_PGS000367	(0.148,0.177]	4	1.87987539453001	2	0.94 (0.24–3.76)	64.879 (36.979 – 92.778)	0.939937697265007	0.235076212296499	3.7582827548094	64.878892733564	36.9794798919793	92.7783055751487	1158
SCORESUM_PGS000367	(0.177,0.212]	5	2.24725494348421	0	NA	NA	NA	NA	NA	NA	NA	NA	1156
SCORESUM_PGS000367	(0.212,0.253]	6	2.68057660269067	4	0.67 (0.25–1.79)	56.955 (41.257 – 72.654)	0.670144150672666	0.251517066788438	1.7855376114836	56.9552951388889	41.256721742613	72.6538685351647	1156
SCORESUM_PGS000367	(0.253,0.304]	7	3.19970940764573	2	1.60 (0.40–6.40)	67.316 (26.288 – 100.000)	1.59985470382287	0.400119906982921	6.39692009488896	67.3160173160173	26.2880818132987	100	1157
SCORESUM_PGS000367	(0.304,0.38]	8	3.91523800032655	4	0.98 (0.37–2.61)	75.076 (52.353 – 97.799)	0.978809500081638	0.367364684386303	2.60794811850398	75.0759548611111	52.3527388229372	97.7991708992851	1156
SCORESUM_PGS000367	(0.38,0.517]	9	5.0916553134404	10	0.51 (0.27–0.95)	62.646 (43.865 – 81.427)	0.50916553134404	0.273958912374023	0.946308101686861	62.6460331299041	43.8646752574664	81.4273910023417	1157
SCORESUM_PGS000367	(0.517,1.9]	10	8.13352791820303	9	0.90 (0.47–1.74)	73.505 (56.247 – 90.762)	0.903725324244781	0.470221632083393	1.73688194237838	73.5046457607433	56.2469128659224	90.7623786555642	1157
SCORESUM_PGS000368	ALL	0	30.7828097248138	41	0.75 (0.55–1.02)	0.644 (0.551 – 0.738)	0.75080023719058	0.552826755915499	1.01967024955571	0.64444437390756	0.5509719741461	0.73791677366902	11567	0.1990857
SCORESUM_PGS000368	[0.0282,0.0932]	1	0.855085647809788	1	0.86 (0.12–6.07)	NA (NA – NA)	0.855085647809788	0.120450352099449	6.07031405343338	NA	NA	NA	1157
SCORESUM_PGS000368	(0.0932,0.12]	2	1.23032626080714	5	0.25 (0.10–0.59)	57.717 (35.466 – 79.968)	0.246065252161428	0.102419201827339	0.591179263663281	57.7170138888889	35.4659724959305	79.9680552818473	1157
SCORESUM_PGS000368	(0.12,0.148]	3	1.54956023587626	4	0.39 (0.15–1.03)	68.641 (29.550 – 100.000)	0.387390058969065	0.145394406915433	1.03216527356064	68.6414930555556	29.5500911819481	100	1156
SCORESUM_PGS000368	(0.148,0.177]	4	1.87987539453001	2	0.94 (0.24–3.76)	64.879 (36.979 – 92.778)	0.939937697265007	0.235076212296499	3.7582827548094	64.878892733564	36.9794798919793	92.7783055751487	1158
SCORESUM_PGS000368	(0.177,0.212]	5	2.24725494348421	0	NA	NA	NA	NA	NA	NA	NA	NA	1156
SCORESUM_PGS000368	(0.212,0.253]	6	2.68057660269067	4	0.67 (0.25–1.79)	56.955 (41.257 – 72.654)	0.670144150672666	0.251517066788438	1.7855376114836	56.9552951388889	41.256721742613	72.6538685351647	1156
SCORESUM_PGS000368	(0.253,0.304]	7	3.19970940764573	2	1.60 (0.40–6.40)	67.316 (26.288 – 100.000)	1.59985470382287	0.400119906982921	6.39692009488896	67.3160173160173	26.2880818132987	100	1157
SCORESUM_PGS000368	(0.304,0.38]	8	3.91523800032655	4	0.98 (0.37–2.61)	75.076 (52.353 – 97.799)	0.978809500081638	0.367364684386303	2.60794811850398	75.0759548611111	52.3527388229372	97.7991708992851	1156
SCORESUM_PGS000368	(0.38,0.517]	9	5.0916553134404	10	0.51 (0.27–0.95)	62.646 (43.865 – 81.427)	0.50916553134404	0.273958912374023	0.946308101686861	62.6460331299041	43.8646752574664	81.4273910023417	1157
SCORESUM_PGS000368	(0.517,1.9]	10	8.13352791820303	9	0.90 (0.47–1.74)	73.505 (56.247 – 90.762)	0.903725324244781	0.470221632083393	1.73688194237838	73.5046457607433	56.2469128659224	90.7623786555642	1157
SCORESUM_PGS000369	ALL	0	30.7802405723474	41	0.75 (0.55–1.02)	0.645 (0.552 – 0.739)	0.750737574935302	0.552780616650235	1.01958514724179	0.645499253014394	0.552216344344557	0.738782161684231	11567	0.235431
SCORESUM_PGS000369	[0.026,0.0927]	1	0.847065768919187	1	0.85 (0.12–6.01)	NA (NA – NA)	0.847065768919187	0.119320643936715	6.01338036069611	NA	NA	NA	1158
SCORESUM_PGS000369	(0.0927,0.119]	2	1.22849540211175	5	0.25 (0.10–0.59)	72.772 (46.330 – 99.213)	0.245699080422351	0.102266790965104	0.590299524906262	72.7715030408341	46.3296135276905	99.2133925539776	1156
SCORESUM_PGS000369	(0.119,0.147]	3	1.54412005707823	4	0.39 (0.14–1.03)	63.703 (40.149 – 87.258)	0.386030014269557	0.144883957852828	1.02854155922719	63.7033824804857	40.1488979163838	87.2578670445876	1157
SCORESUM_PGS000369	(0.147,0.178]	4	1.87795118354351	2	0.94 (0.23–3.75)	57.799 (2.061 – 100.000)	0.938975591771755	0.234835591970448	3.75443583549324	57.7989601386482	2.06071065149663	100	1156
SCORESUM_PGS000369	(0.178,0.212]	5	2.24180876744065	2	1.12 (0.28–4.48)	89.567 (81.606 – 97.528)	1.12090438372033	0.280335555897195	4.48186685924422	89.5670995670996	81.6061664163212	97.528032717878	1157
SCORESUM_PGS000369	(0.212,0.252]	6	2.6708647360814	1	2.67 (0.38–18.96)	NA (NA – NA)	2.6708647360814	0.376227338974785	18.960659419068	NA	NA	NA	1156
SCORESUM_PGS000369	(0.252,0.302]	7	3.19667054663307	2	1.60 (0.40–6.39)	68.030 (28.400 – 100.000)	1.59833527331653	0.399739900978996	6.39084474597413	68.030303030303	28.4002691306455	100	1157
SCORESUM_PGS000369	(0.302,0.38]	8	3.92036407446409	6	0.65 (0.29–1.45)	60.766 (32.788 – 88.744)	0.653394012410682	0.293544248476336	1.45437608697875	60.7660005792065	32.78844087025	88.743560288163	1157
SCORESUM_PGS000369	(0.38,0.519]	9	5.10058846239092	9	0.57 (0.29–1.09)	52.446 (37.059 – 67.833)	0.566732051376769	0.294879055619086	1.08921000639875	52.4459943814783	37.0585183492295	67.833470413727	1156
SCORESUM_PGS000369	(0.519,1.93]	10	8.15231157368455	9	0.91 (0.47–1.74)	70.456 (50.321 – 90.591)	0.905812397076061	0.471307566898622	1.74089311592396	70.4558652729384	50.3208795392138	90.5908510066631	1157
SCORESUM_PGS000370	ALL	0	30.7836950663404	41	0.75 (0.55–1.02)	0.645 (0.553 – 0.738)	0.750821830886351	0.552842655714394	1.01969957619689	0.645359589983198	0.552783196153746	0.73793598381265	11567	0.318716
SCORESUM_PGS000370	[0.0256,0.092]	1	0.841969317056423	1	0.84 (0.12–5.98)	NA (NA – NA)	0.841969317056423	0.118602739919848	5.97720028511605	NA	NA	NA	1159
SCORESUM_PGS000370	(0.092,0.119]	2	1.22297829114379	5	0.24 (0.10–0.59)	69.444 (37.846 – 100.000)	0.244595658228758	0.101807515958358	0.587648519475029	69.4439617723718	37.84623258633	100	1156
SCORESUM_PGS000370	(0.119,0.147]	3	1.53924413345115	3	0.51 (0.17–1.59)	63.354 (29.944 – 96.763)	0.51308137781705	0.165479733270136	1.59084435936876	63.353587962963	29.943813867098	96.7633620588279	1155
SCORESUM_PGS000370	(0.147,0.177]	4	1.87445307355115	3	0.62 (0.20–1.94)	60.817 (23.002 – 98.632)	0.624817691183717	0.20151708744419	1.93729054030851	60.8174465626805	23.0024923610228	98.6324007643383	1157
SCORESUM_PGS000370	(0.177,0.211]	5	2.23891709833992	1	2.24 (0.32–15.89)	NA (NA – NA)	2.23891709833992	0.315381685457209	15.8942323044912	NA	NA	NA	1157
SCORESUM_PGS000370	(0.211,0.252]	6	2.67306246357031	2	1.34 (0.33–5.34)	75.649 (63.516 – 87.783)	1.33653123178515	0.334263324578039	5.34403747641807	75.6493506493506	63.5155963065177	87.7831049921836	1157
SCORESUM_PGS000370	(0.252,0.303]	7	3.19130404957778	3	1.06 (0.34–3.30)	61.839 (8.741 – 100.000)	1.06376801652593	0.343087968588835	3.29828643551079	61.8386816999133	8.74134095691803	100	1156
SCORESUM_PGS000370	(0.303,0.381]	8	3.91978240597721	6	0.65 (0.29–1.45)	67.477 (42.800 – 92.154)	0.653297067662869	0.293500695011505	1.45416029968915	67.4768518518519	42.799918107564	92.1537855961397	1158
SCORESUM_PGS000370	(0.381,0.517]	9	5.10540037227956	9	0.57 (0.30–1.09)	61.198 (38.625 – 83.771)	0.567266708031063	0.295157245371925	1.090237570265	61.1983711460151	38.6253013234508	83.7714409685795	1155
SCORESUM_PGS000370	(0.517,1.59]	10	8.17658386139309	8	1.02 (0.51–2.04)	78.568 (63.117 – 94.020)	1.02207298267414	0.511136290350941	2.04374684723554	78.5683202785031	63.1167003585008	94.0199401985053	1157
SCORESUM_PGS000371	ALL	0	30.8178819775728	41	0.75 (0.55–1.02)	0.680 (0.590 – 0.770)	0.75165565798958	0.553456616538643	1.02083200616737	0.680132510591113	0.589854955474604	0.770410065707622	11567	0.4062098
SCORESUM_PGS000371	[0.0344,0.0967]	1	0.897323204928088	2	0.45 (0.11–1.79)	74.438 (56.752 – 92.123)	0.448661602464044	0.112209213884086	1.79394567128459	74.4377162629758	56.7524392383213	92.1229932876303	1158
SCORESUM_PGS000371	(0.0967,0.123]	2	1.27204305773277	1	1.27 (0.18–9.03)	NA (NA – NA)	1.27204305773277	0.179184429749259	9.03032447066084	NA	NA	NA	1157
SCORESUM_PGS000371	(0.123,0.15]	3	1.57856693862331	5	0.32 (0.13–0.76)	71.163 (47.665 – 94.661)	0.315713387724662	0.131408692990719	0.758511030892167	71.1631944444444	47.665172295048	94.6612165938409	1157
SCORESUM_PGS000371	(0.15,0.18]	4	1.90038531975893	1	1.90 (0.27–13.49)	NA (NA – NA)	1.90038531975893	0.267694916264699	13.4909710425139	NA	NA	NA	1156
SCORESUM_PGS000371	(0.18,0.214]	5	2.27077756611061	2	1.14 (0.28–4.54)	87.056 (72.124 – 100.000)	1.13538878305531	0.283958070179753	4.53978183423971	87.0562770562771	72.1244484542123	100	1157
SCORESUM_PGS000371	(0.214,0.253]	6	2.69138428355409	5	0.54 (0.22–1.29)	76.887 (57.809 – 95.964)	0.538276856710818	0.224045798999216	1.29322654459364	76.8869565217391	57.8094552487348	95.9644577947435	1155
SCORESUM_PGS000371	(0.253,0.308]	7	3.22666162336632	2	1.61 (0.40–6.45)	58.506 (28.421 – 88.592)	1.61333081168316	0.403490249933858	6.45080347877776	58.5064935064935	28.4210209065638	88.5919661064232	1157
SCORESUM_PGS000371	(0.308,0.384]	8	3.97616195415294	5	0.80 (0.33–1.91)	63.429 (46.741 – 80.116)	0.795232390830588	0.330997839071901	1.91057004238859	63.4288194444444	46.7412173282288	80.1164215606601	1157
SCORESUM_PGS000371	(0.384,0.507]	9	5.06825619481089	3	1.69 (0.54–5.24)	63.547 (25.119 – 100.000)	1.68941873160363	0.54487372408013	5.2381598241164	63.5470826112074	25.118750806604	100	1157
SCORESUM_PGS000371	(0.507,1.71]	10	7.93632183453481	15	0.53 (0.32–0.88)	64.461 (49.720 – 79.202)	0.529088122302321	0.318969177555762	0.87762160377536	64.4609991235758	49.7195203853589	79.2024778617927	1156
SCORESUM_PGS000372	ALL	0	30.7913873947006	41	0.75 (0.55–1.02)	0.691 (0.602 – 0.780)	0.751009448651233	0.55298080180862	1.01995438199431	0.69103045923744	0.601786189834362	0.780274728640518	11567	0.5967023
SCORESUM_PGS000372	[0.0315,0.0929]	1	0.861234359182947	1	0.86 (0.12–6.11)	NA (NA – NA)	0.861234359182947	0.121316481067643	6.11396419439247	NA	NA	NA	1157
SCORESUM_PGS000372	(0.0929,0.12]	2	1.231772219424	3	0.41 (0.13–1.27)	54.073 (5.270 – 100.000)	0.410590739807999	0.132424307418233	1.27306503543675	54.0727902946274	5.27025083839924	100	1157
SCORESUM_PGS000372	(0.12,0.147]	3	1.54390472131177	1	1.54 (0.22–10.96)	NA (NA – NA)	1.54390472131177	0.217479813590992	10.9602898270441	NA	NA	NA	1156
SCORESUM_PGS000372	(0.147,0.178]	4	1.88316086811524	5	0.38 (0.16–0.90)	48.040 (15.219 – 80.861)	0.376632173623048	0.156764786031886	0.904870269648246	48.0398959236774	15.2187675686042	80.8610242787506	1158
SCORESUM_PGS000372	(0.178,0.211]	5	2.24370186906093	1	2.24 (0.32–15.93)	NA (NA – NA)	2.24370186906093	0.316055684979405	15.9281997333968	NA	NA	NA	1156
SCORESUM_PGS000372	(0.211,0.253]	6	2.67790858658624	2	1.34 (0.33–5.35)	60.659 (20.350 – 100.000)	1.33895429329312	0.334869326574886	5.35372593801051	60.6585788561525	20.3500602124538	100	1156
SCORESUM_PGS000372	(0.253,0.306]	7	3.22502448688665	4	0.81 (0.30–2.15)	57.182 (34.035 – 80.328)	0.806256121721663	0.302602320130832	2.1481954716428	57.1815424610052	34.0354842970674	80.327600624943	1158
SCORESUM_PGS000372	(0.306,0.38]	8	3.94610242793714	5	0.79 (0.33–1.90)	57.617 (26.543 – 88.692)	0.789220485587429	0.328495516898992	1.89612625691443	57.6173913043478	26.5430439672855	88.6917386414102	1155
SCORESUM_PGS000372	(0.38,0.511]	9	5.05785633700332	4	1.26 (0.47–3.37)	53.491 (18.375 – 88.607)	1.26446408425083	0.474575950876936	3.36904855251483	53.4908933217693	18.374825762096	88.6069608814426	1157
SCORESUM_PGS000372	(0.511,1.87]	10	8.12072151919232	15	0.54 (0.33–0.90)	62.239 (48.768 – 75.710)	0.541381434612821	0.326380396125655	0.898013058451578	62.2387624051372	48.7678644297512	75.7096603805231	1157
SCORESUM_PGS000374	ALL	0	30.7272288788689	41	0.75 (0.55–1.02)	0.675 (0.586 – 0.763)	0.749444606801681	0.551828582615874	1.01782915267204	0.674712103706149	0.586484337706598	0.7629398697057	11567	0.4249173
SCORESUM_PGS000374	[0.0292,0.0916]	1	0.843565155206967	1	0.84 (0.12–5.99)	NA (NA – NA)	0.843565155206967	0.118827535257741	5.98852925406444	NA	NA	NA	1157
SCORESUM_PGS000374	(0.0916,0.119]	2	1.22010085677696	2	0.61 (0.15–2.44)	63.312 (43.516 – 83.107)	0.610050428388479	0.152572180510159	2.43924891112234	63.3116883116883	43.5159964842665	83.1073801391101	1157
SCORESUM_PGS000374	(0.119,0.146]	3	1.5245220220664	4	0.38 (0.14–1.02)	69.167 (61.051 – 77.284)	0.3811305055166	0.143045084725291	1.01548726762826	69.1673894189072	61.0506094924673	77.2841693453471	1157
SCORESUM_PGS000374	(0.146,0.176]	4	1.85894985034507	3	0.62 (0.20–1.92)	49.219 (0.846 – 97.592)	0.619649950115022	0.199850380269403	1.92126760109214	49.2194275802255	0.84648367409777	97.5923714863532	1156
SCORESUM_PGS000374	(0.176,0.211]	5	2.22977012571441	1	2.23 (0.31–15.83)	NA (NA – NA)	2.22977012571441	0.314093210932805	15.8292972928731	NA	NA	NA	1157
SCORESUM_PGS000374	(0.211,0.251]	6	2.66932101697897	4	0.67 (0.25–1.78)	72.830 (65.244 – 80.416)	0.667330254244742	0.250460961210127	1.77804024259389	72.8298611111111	65.2440076250464	80.4157145971758	1156
SCORESUM_PGS000374	(0.251,0.305]	7	3.19829022841768	2	1.60 (0.40–6.39)	45.584 (0.000 – 100.000)	1.59914511420884	0.399942440285676	6.39408284469978	45.5844155844156	0	100	1157
SCORESUM_PGS000374	(0.305,0.382]	8	3.95074091932823	3	1.32 (0.42–4.08)	59.454 (16.829 – 100.000)	1.31691363977608	0.424732853835233	4.08318197890349	59.4535993061578	16.8287137828601	100	1156
SCORESUM_PGS000374	(0.382,0.516]	9	5.1046349785312	10	0.51 (0.27–0.95)	62.188 (46.909 – 77.468)	0.51046349785312	0.274657289367821	0.948720433527192	62.1883173496077	46.9088420436091	77.4677926556062	1157
SCORESUM_PGS000374	(0.516,1.88]	10	8.12733372550302	11	0.74 (0.41–1.33)	70.153 (55.004 – 85.303)	0.738848520500275	0.409174430108487	1.33414284001253	70.1531016976043	55.0035295873629	85.3026738078457	1157
SCORESUM_PGS000375	ALL	0	30.6999674746079	41	0.75 (0.55–1.02)	0.654 (0.566 – 0.741)	0.748779694502633	0.551338996583474	1.01692612779762	0.653559502799609	0.566454723050994	0.740664282548224	11567	0.2958531
SCORESUM_PGS000375	[0.0789,0.114]	1	1.19302845369224	3	0.40 (0.13–1.23)	93.007 (91.532 – 94.483)	0.397676151230748	0.128259076003775	1.23302245880086	93.0074971164937	91.5321694620865	94.4828247709008	1159
SCORESUM_PGS000375	(0.114,0.134]	2	1.43301894631801	2	0.72 (0.18–2.86)	84.207 (79.993 – 88.421)	0.716509473159005	0.179197337775559	2.86491881798824	84.2071057192374	79.9931652266037	88.4210462118712	1156
SCORESUM_PGS000375	(0.134,0.159]	3	1.6995284747754	1	1.70 (0.24–12.07)	NA (NA – NA)	1.6995284747754	0.239401519267779	12.0650739619643	NA	NA	NA	1155
SCORESUM_PGS000375	(0.159,0.194]	4	2.04301444259338	1	2.04 (0.29–14.50)	NA (NA – NA)	2.04301444259338	0.287786152866611	14.503505366986	NA	NA	NA	1157
SCORESUM_PGS000375	(0.194,0.229]	5	2.44964467191593	3	0.82 (0.26–2.53)	65.439 (33.013 – 97.865)	0.816548223971978	0.263354290658483	2.53176434074671	65.4390525707683	33.0133831281029	97.8647220134338	1157
SCORESUM_PGS000375	(0.229,0.265]	6	2.8555091506196	8	0.36 (0.18–0.71)	67.808 (50.338 – 85.278)	0.356938643827449	0.178504174732722	0.713737903598867	67.8081445993031	50.3383994725979	85.2778897260083	1156
SCORESUM_PGS000375	(0.265,0.304]	7	3.28905237435819	4	0.82 (0.31–2.19)	54.206 (29.464 – 78.949)	0.822263093589547	0.308610022515959	2.19084457973003	54.2064180398959	29.4636583313595	78.9491777484323	1157
SCORESUM_PGS000375	(0.304,0.378]	8	3.8533659654178	3	1.28 (0.41–3.98)	68.889 (50.502 – 87.276)	1.28445532180593	0.414264351113601	3.98254271525083	68.8888888888889	50.5015422302635	87.2762355475142	1158
SCORESUM_PGS000375	(0.378,0.505]	9	5.06536795010489	5	1.01 (0.42–2.43)	76.739 (60.087 – 93.391)	1.01307359002098	0.421669405049665	2.4339401590616	76.7391304347826	60.0870852387511	93.3911756308141	1155
SCORESUM_PGS000375	(0.505,0.719]	10	6.8184370448125	11	0.62 (0.34–1.12)	50.016 (30.392 – 69.640)	0.619857913164773	0.343277412527941	1.11928084543492	50.0158654608916	30.391824306306	69.6399066154773	1157
SCORESUM_PGS000720	ALL	0	30.793991690554	41	0.75 (0.55–1.02)	0.646 (0.548 – 0.744)	0.751072968062294	0.553027572212004	1.02004064842114	0.64572038614712	0.547825533999509	0.743615238294731	11567	0.5387634
SCORESUM_PGS000720	[0.029,0.0916]	1	0.83388800870877	2	0.42 (0.10–1.67)	67.143 (52.592 – 81.694)	0.416944004354385	0.10427671702982	1.66712481672544	67.1428571428571	52.5916797950513	81.694034490663	1157
SCORESUM_PGS000720	(0.0916,0.119]	2	1.2180690334221	3	0.41 (0.13–1.26)	78.842 (51.798 – 100.000)	0.406023011140701	0.130951117093667	1.25890247624115	78.841709994223	51.7981250957744	100	1157
SCORESUM_PGS000720	(0.119,0.147]	3	1.5313906557078	3	0.51 (0.16–1.58)	52.833 (8.783 – 96.884)	0.510463551902599	0.16463542834542	1.58272760875206	52.8331887828852	8.78285023422869	96.8835273315418	1156
SCORESUM_PGS000720	(0.147,0.177]	4	1.86341743467623	5	0.37 (0.16–0.90)	61.163 (34.748 – 87.578)	0.372683486935247	0.155121232806558	0.895383429600631	61.1631944444444	34.7483486686287	87.5780402202602	1157
SCORESUM_PGS000720	(0.177,0.211]	5	2.23906867640011	1	2.24 (0.32–15.90)	NA (NA – NA)	2.23906867640011	0.315403037272396	15.8953083679608	NA	NA	NA	1157
SCORESUM_PGS000720	(0.211,0.252]	6	2.66601562400032	1	2.67 (0.38–18.93)	NA (NA – NA)	2.66601562400032	0.375544276103795	18.9262352262543	NA	NA	NA	1156
SCORESUM_PGS000720	(0.252,0.304]	7	3.20731506668239	4	0.80 (0.30–2.14)	41.457 (13.745 – 69.169)	0.801828766670597	0.300940654719058	2.13639919026791	41.4570685169124	13.7454929036579	69.1686441301669	1157
SCORESUM_PGS000720	(0.304,0.377]	8	3.91434565295156	2	1.96 (0.49–7.83)	71.252 (19.979 – 100.000)	1.95717282647578	0.489484330925651	7.82563451101977	71.2521663778163	19.978649305858	100	1156
SCORESUM_PGS000720	(0.377,0.51]	9	5.0535945628988	8	0.63 (0.32–1.26)	57.403 (34.413 – 80.393)	0.63169932036235	0.31591134165628	1.26315196299735	57.4031766753699	34.4132052284253	80.3931481223145	1157
SCORESUM_PGS000720	(0.51,2.12]	10	8.26688697510595	12	0.69 (0.39–1.21)	65.400 (48.317 – 82.484)	0.688907247925496	0.391237102524811	1.21305774217614	65.4002911208151	48.3169821953842	82.4836000462461	1157
SCORESUM_PGS000734	ALL	0	30.7739336406525	41	0.75 (0.55–1.02)	0.651 (0.563 – 0.739)	0.750583747332988	0.552667350817135	1.01937623224434	0.650872047502359	0.562634253869207	0.739109841135512	11567	0.1941941
SCORESUM_PGS000734	[0.0232,0.093]	1	0.858343416183435	1	0.86 (0.12–6.09)	NA (NA – NA)	0.858343416183435	0.120909252735507	6.09344118367119	NA	NA	NA	1157
SCORESUM_PGS000734	(0.093,0.12]	2	1.23484080876794	1	1.23 (0.17–8.77)	NA (NA – NA)	1.23484080876794	0.173943990971947	8.76622304960556	NA	NA	NA	1158
SCORESUM_PGS000734	(0.12,0.148]	3	1.55026716048859	5	0.31 (0.13–0.74)	50.374 (20.684 – 80.063)	0.310053432097718	0.129052862036947	0.744912815091636	50.3735881841877	20.683982453173	80.0631939152023	1156
SCORESUM_PGS000734	(0.148,0.178]	4	1.88518029575856	3	0.63 (0.20–1.95)	84.417 (68.750 – 100.000)	0.628393431919519	0.202670340414939	1.94837737219533	84.4174616941313	68.7498859494456	100	1156
SCORESUM_PGS000734	(0.178,0.212]	5	2.25282179549453	4	0.56 (0.21–1.50)	50.130 (16.639 – 83.621)	0.563205448873631	0.211381062354678	1.50060925093051	50.1300954032957	16.6388973849655	83.621293421626	1157
SCORESUM_PGS000734	(0.212,0.252]	6	2.67557868970375	1	2.68 (0.38–18.99)	NA (NA – NA)	2.67557868970375	0.376891362953023	18.994124112335	NA	NA	NA	1156
SCORESUM_PGS000734	(0.252,0.305]	7	3.21216195956985	6	0.54 (0.24–1.19)	53.407 (29.204 – 77.611)	0.535360326594975	0.240516352689795	1.19164737069472	53.4071180555556	29.2035892219698	77.6106468891413	1158
SCORESUM_PGS000734	(0.305,0.38]	8	3.92654268012681	2	1.96 (0.49–7.85)	79.271 (40.486 – 100.000)	1.9632713400634	0.491009554862289	7.8500190404551	79.2714657415438	40.4860115605196	100	1155
SCORESUM_PGS000734	(0.38,0.515]	9	5.09114241910249	9	0.57 (0.29–1.09)	65.205 (51.908 – 78.502)	0.565682491011387	0.294332953861462	1.08719284211535	65.2051877661634	51.9079392567978	78.502436275529	1157
SCORESUM_PGS000734	(0.515,1.69]	10	8.08705441545656	9	0.90 (0.47–1.73)	69.749 (48.689 – 90.809)	0.898561601717396	0.467534870996464	1.72695771410607	69.7493224932249	48.6894023226336	90.8092426638163	1157
SCORESUM_PGS000765	ALL	0	30.7739336406525	41	0.75 (0.55–1.02)	0.651 (0.563 – 0.739)	0.750583747332988	0.552667350817135	1.01937623224434	0.650872047502359	0.562634253869207	0.739109841135512	11567	0.1941941
SCORESUM_PGS000765	[0.0232,0.093]	1	0.858343416183435	1	0.86 (0.12–6.09)	NA (NA – NA)	0.858343416183435	0.120909252735507	6.09344118367119	NA	NA	NA	1157
SCORESUM_PGS000765	(0.093,0.12]	2	1.23484080876794	1	1.23 (0.17–8.77)	NA (NA – NA)	1.23484080876794	0.173943990971947	8.76622304960556	NA	NA	NA	1158
SCORESUM_PGS000765	(0.12,0.148]	3	1.55026716048859	5	0.31 (0.13–0.74)	50.374 (20.684 – 80.063)	0.310053432097718	0.129052862036947	0.744912815091636	50.3735881841877	20.683982453173	80.0631939152023	1156
SCORESUM_PGS000765	(0.148,0.178]	4	1.88518029575856	3	0.63 (0.20–1.95)	84.417 (68.750 – 100.000)	0.628393431919519	0.202670340414939	1.94837737219533	84.4174616941313	68.7498859494456	100	1156
SCORESUM_PGS000765	(0.178,0.212]	5	2.25282179549453	4	0.56 (0.21–1.50)	50.130 (16.639 – 83.621)	0.563205448873631	0.211381062354678	1.50060925093051	50.1300954032957	16.6388973849655	83.621293421626	1157
SCORESUM_PGS000765	(0.212,0.252]	6	2.67557868970375	1	2.68 (0.38–18.99)	NA (NA – NA)	2.67557868970375	0.376891362953023	18.994124112335	NA	NA	NA	1156
SCORESUM_PGS000765	(0.252,0.305]	7	3.21216195956985	6	0.54 (0.24–1.19)	53.407 (29.204 – 77.611)	0.535360326594975	0.240516352689795	1.19164737069472	53.4071180555556	29.2035892219698	77.6106468891413	1158
SCORESUM_PGS000765	(0.305,0.38]	8	3.92654268012681	2	1.96 (0.49–7.85)	79.271 (40.486 – 100.000)	1.9632713400634	0.491009554862289	7.8500190404551	79.2714657415438	40.4860115605196	100	1155
SCORESUM_PGS000765	(0.38,0.515]	9	5.09114241910249	9	0.57 (0.29–1.09)	65.205 (51.908 – 78.502)	0.565682491011387	0.294332953861462	1.08719284211535	65.2051877661634	51.9079392567978	78.502436275529	1157
SCORESUM_PGS000765	(0.515,1.69]	10	8.08705441545656	9	0.90 (0.47–1.73)	69.749 (48.689 – 90.809)	0.898561601717396	0.467534870996464	1.72695771410607	69.7493224932249	48.6894023226336	90.8092426638163	1157
SCORESUM_PGS000801	ALL	0	30.7068010808333	41	0.75 (0.55–1.02)	0.666 (0.579 – 0.754)	0.748946367825203	0.551461720934973	1.01715248871228	0.666068866571019	0.578595737988656	0.753541995153381	11567	0.2466924
SCORESUM_PGS000801	[0.0462,0.103]	1	0.982660466929304	0	NA	NA	NA	NA	NA	NA	NA	NA	1157
SCORESUM_PGS000801	(0.103,0.129]	2	1.33837282522438	4	0.33 (0.13–0.89)	71.664 (53.859 – 89.469)	0.334593206306095	0.125578805295809	0.891492903141433	71.6637781629116	53.8585725736409	89.4689837521823	1158
SCORESUM_PGS000801	(0.129,0.155]	3	1.63845434773215	4	0.41 (0.15–1.09)	56.375 (32.184 – 80.565)	0.409613586933037	0.153735293815033	1.0913778250687	56.3748913987837	32.1843687759591	80.5654140216082	1155
SCORESUM_PGS000801	(0.155,0.185]	4	1.96614366938326	1	1.97 (0.28–13.96)	NA (NA – NA)	1.96614366938326	0.276957867158586	13.9577942606063	NA	NA	NA	1157
SCORESUM_PGS000801	(0.185,0.218]	5	2.32847333717144	3	0.78 (0.25–2.41)	60.110 (8.312 – 100.000)	0.776157779057148	0.250327507110803	2.40653096794622	60.1097631426921	8.31246988056542	100	1157
SCORESUM_PGS000801	(0.218,0.257]	6	2.7375689750219	4	0.68 (0.26–1.82)	53.700 (19.390 – 88.011)	0.684392243755475	0.256864630556501	1.82350034840481	53.7000868055556	19.3895466972528	88.0106269138583	1156
SCORESUM_PGS000801	(0.257,0.308]	7	3.23736763231398	6	0.54 (0.24–1.20)	75.804 (60.938 – 90.670)	0.53956127205233	0.242403672367886	1.20099816745721	75.8036490008688	60.9377270319816	90.669570969756	1157
SCORESUM_PGS000801	(0.308,0.383]	8	3.96031362083896	1	3.96 (0.56–28.11)	NA (NA – NA)	3.96031362083896	0.557863614336337	28.1145490982794	NA	NA	NA	1156
SCORESUM_PGS000801	(0.383,0.5]	9	5.0042122551182	6	0.83 (0.37–1.86)	55.995 (24.642 – 87.347)	0.834035375853034	0.374699313059476	1.85646192541564	55.994787141616	24.6421958669658	87.3473784162662	1157
SCORESUM_PGS000801	(0.5,1.35]	10	7.51323395109973	12	0.63 (0.36–1.10)	72.817 (60.820 – 84.813)	0.626102829258311	0.35556986450533	1.10246899958921	72.8165938864629	60.8200497967282	84.8131379761975	1157
SCORESUM_PGS000802	ALL	0	31.0682300745725	41	0.76 (0.56–1.03)	0.610 (0.524 – 0.697)	0.757761709135914	0.557952603992394	1.0291247029298	0.610395161734022	0.523891526710417	0.696898796757628	11567	0.5557505
SCORESUM_PGS000802	[0.0184,0.0757]	1	0.670407113078613	2	0.34 (0.08–1.34)	73.680 (37.657 – 100.000)	0.335203556539307	0.0838336228548549	1.34029069113638	73.6796536796537	37.6573266766491	100	1157
SCORESUM_PGS000802	(0.0757,0.103]	2	1.03346688659163	2	0.52 (0.13–2.07)	69.957 (34.773 – 100.000)	0.516733443295817	0.129233821529195	2.06612671714603	69.95670995671	34.7730027290036	100	1157
SCORESUM_PGS000802	(0.103,0.131]	3	1.35042248605999	4	0.34 (0.13–0.90)	72.515 (50.502 – 94.528)	0.337605621514998	0.126709418517653	0.899519207111262	72.5151909722222	50.5022111136697	94.5281708307747	1156
SCORESUM_PGS000802	(0.131,0.162]	4	1.69220075262645	2	0.85 (0.21–3.38)	79.113 (72.091 – 86.134)	0.846100376313225	0.211607718538261	3.38308003007905	79.1125541125541	72.0914879450039	86.1336202801044	1157
SCORESUM_PGS000802	(0.162,0.197]	5	2.07286059854286	3	0.69 (0.22–2.14)	57.972 (24.853 – 91.091)	0.690953532847621	0.222847312845668	2.14234929942926	57.9722703639515	24.8530881712998	91.0914525566032	1157
SCORESUM_PGS000802	(0.197,0.239]	6	2.51369728109718	3	0.84 (0.27–2.60)	65.322 (26.416 – 100.000)	0.837899093699059	0.270240403427874	2.59796419157243	65.3223474992772	26.4155932216508	100	1156
SCORESUM_PGS000802	(0.239,0.299]	7	3.089215296674	6	0.51 (0.23–1.15)	54.489 (29.081 – 79.897)	0.514869216112333	0.231310502142006	1.14603663580041	54.4888502751231	29.0806631586694	79.8970373915768	1157
SCORESUM_PGS000802	(0.299,0.383]	8	3.90634508642554	6	0.65 (0.29–1.45)	43.333 (25.721 – 60.946)	0.651057514404256	0.292494551756845	1.44917532486083	43.3333333333333	25.7205002556499	60.9461664110167	1156
SCORESUM_PGS000802	(0.383,0.546]	9	5.2428070241977	8	0.66 (0.33–1.31)	57.099 (36.041 – 78.156)	0.655350878024713	0.327739429913668	1.3104458424209	57.0985639686684	36.0409574586415	78.1561704786953	1157
SCORESUM_PGS000802	(0.546,3.28]	10	9.49680754927852	5	1.90 (0.79–4.56)	55.174 (31.328 – 79.019)	1.8993615098557	0.79056708784453	4.56327388350727	55.1736111111111	31.3281935786057	79.0190286436165	1157
SCORESUM_PGS001776	ALL	0	31.0218670356038	41	0.76 (0.56–1.03)	0.682 (0.595 – 0.768)	0.75663090330741	0.55711997277203	1.02758894281115	0.681660339508132	0.595076465570417	0.768244213445847	11567	0.5900428
SCORESUM_PGS001776	[0.0135,0.0682]	1	0.584119785136051	1	0.58 (0.08–4.15)	NA (NA – NA)	0.584119785136051	0.0822811539032436	4.14670805162269	NA	NA	NA	1158
SCORESUM_PGS001776	(0.0682,0.0964]	2	0.950295493509563	2	0.48 (0.12–1.90)	73.614 (42.217 – 100.000)	0.475147746754782	0.118833336415103	1.89984888127278	73.6135181975737	42.2171667940543	100	1156
SCORESUM_PGS001776	(0.0964,0.123]	3	1.26564940153565	2	0.63 (0.16–2.53)	80.459 (58.557 – 100.000)	0.632824700767827	0.158267972586936	2.53031043082273	80.4592720970537	58.5574255775551	100	1156
SCORESUM_PGS001776	(0.123,0.155]	4	1.60728478936438	3	0.54 (0.17–1.66)	51.473 (11.162 – 91.785)	0.535761596454792	0.172794589534555	1.6611659485923	51.473136915078	11.1615692668904	91.7847045632656	1157
SCORESUM_PGS001776	(0.155,0.191]	5	2.00055873794961	3	0.67 (0.22–2.07)	44.700 (3.094 – 86.306)	0.666852912649871	0.215074346656685	2.06762365676025	44.6995956094743	3.09355830436453	86.3056329145841	1157
SCORESUM_PGS001776	(0.191,0.235]	6	2.45641919756542	5	0.49 (0.20–1.18)	50.165 (26.879 – 73.451)	0.491283839513084	0.204485998212339	1.18032438933099	50.1650738488271	26.8792830812149	73.4508646164393	1156
SCORESUM_PGS001776	(0.235,0.296]	7	3.05261653362022	1	3.05 (0.43–21.67)	NA (NA – NA)	3.05261653362022	0.430002231052469	21.6707426808547	NA	NA	NA	1158
SCORESUM_PGS001776	(0.296,0.386]	8	3.89392154497038	6	0.65 (0.29–1.44)	63.004 (41.331 – 84.678)	0.648986924161731	0.291564316944313	1.44456644128146	63.004061502756	41.3305470803916	84.6775759251204	1155
SCORESUM_PGS001776	(0.386,0.552]	9	5.28617921246325	7	0.76 (0.36–1.58)	67.286 (48.285 – 86.286)	0.755168458923321	0.360014422889106	1.58404598564732	67.2857142857143	48.2851937632961	86.2862348081325	1157
SCORESUM_PGS001776	(0.552,4.03]	10	9.9248223394893	11	0.90 (0.50–1.63)	73.068 (59.228 – 86.908)	0.90225657631721	0.499669837839367	1.62920966578206	73.068380136443	59.2284799296237	86.9082803432623	1157
SCORESUM_PGS001802	ALL	0	30.7569318588561	41	0.75 (0.55–1.02)	0.672 (0.592 – 0.753)	0.750169069728197	0.552362016770005	1.01881305392364	0.672475379100485	0.592027880381503	0.752922877819468	11567	0.157281
SCORESUM_PGS001802	[0.046,0.106]	1	1.03439036882274	0	NA	NA	NA	NA	NA	NA	NA	NA	1159
SCORESUM_PGS001802	(0.106,0.131]	2	1.36507445324157	3	0.46 (0.15–1.41)	58.825 (23.679 – 93.971)	0.455024817747191	0.146755249220809	1.41083597258139	58.8252314814815	23.6789849724044	93.9714779905586	1155
SCORESUM_PGS001802	(0.131,0.158]	3	1.66407550090572	0	NA	NA	NA	NA	NA	NA	NA	NA	1156
SCORESUM_PGS001802	(0.158,0.187]	4	1.99367855829318	6	0.33 (0.15–0.74)	49.204 (25.241 – 73.166)	0.33227975971553	0.149280235963176	0.739614577939481	49.2035910802201	25.241048400069	73.1661337603712	1157
SCORESUM_PGS001802	(0.187,0.22]	5	2.35421382045534	2	1.18 (0.29–4.71)	60.856 (35.901 – 85.812)	1.17710691022767	0.29439167588396	4.70658918580255	60.856401384083	35.9009692038236	85.8118335643425	1158
SCORESUM_PGS001802	(0.22,0.259]	6	2.75282701335097	5	0.55 (0.23–1.32)	67.252 (50.571 – 83.934)	0.550565402670194	0.229160633612078	1.32275015058004	67.2521739130435	50.5707893143868	83.9335585117002	1155
SCORESUM_PGS001802	(0.259,0.309]	7	3.26329792854295	4	0.82 (0.31–2.17)	81.830 (69.828 – 93.832)	0.815824482135738	0.306193496660399	2.17368949017957	81.8300086730269	69.8284050274516	93.8316123186021	1157
SCORESUM_PGS001802	(0.309,0.381]	8	3.95367770850157	4	0.99 (0.37–2.63)	63.411 (39.470 – 87.351)	0.988419427125392	0.370971461614261	2.63355288751228	63.4106678230703	39.470066974392	87.3512686717485	1157
SCORESUM_PGS001802	(0.381,0.506]	9	5.03352612829309	4	1.26 (0.47–3.35)	56.836 (14.844 – 98.828)	1.25838153207327	0.472293060426052	3.35284215024162	56.8359375	14.8436824823116	98.8281925176884	1156
SCORESUM_PGS001802	(0.506,1.28]	10	7.34217037844892	13	0.56 (0.33–0.97)	54.145 (38.830 – 69.461)	0.564782336803763	0.32794444168042	0.972661973872888	54.1453738569123	38.8295343434086	69.461213370416	1157
SCORESUM_PGS002252	ALL	0	30.8667788094525	41	0.75 (0.55–1.02)	0.654 (0.561 – 0.746)	0.752848263645184	0.554334752003998	1.02245169732653	0.65352776120161	0.560803992891719	0.746251529511501	11567	0.3482721
SCORESUM_PGS002252	[0.0212,0.083]	1	0.741189615631588	0	NA	NA	NA	NA	NA	NA	NA	NA	1157
SCORESUM_PGS002252	(0.083,0.112]	2	1.13074579547126	5	0.23 (0.09–0.54)	62.300 (38.215 – 86.386)	0.226149159094252	0.0941295699612313	0.543330243409182	62.3003472222222	38.2151437518795	86.385550692565	1157
SCORESUM_PGS002252	(0.112,0.138]	3	1.4408956511368	4	0.36 (0.14–0.96)	72.276 (60.584 – 83.969)	0.360223912784201	0.135198467135157	0.959783569231136	72.2764756944444	60.5839071540205	83.9690442348684	1156
SCORESUM_PGS002252	(0.138,0.168]	4	1.76423389875617	2	0.88 (0.22–3.53)	60.779 (36.392 – 85.166)	0.882116949378087	0.220615378940247	3.52709007013902	60.7792207792208	36.3922561909839	85.1661853674577	1157
SCORESUM_PGS002252	(0.168,0.203]	5	2.14044611783179	1	2.14 (0.30–15.20)	NA (NA – NA)	2.14044611783179	0.301510719076048	15.1951797845887	NA	NA	NA	1157
SCORESUM_PGS002252	(0.203,0.245]	6	2.58167022939539	4	0.65 (0.24–1.72)	52.526 (33.442 – 71.610)	0.645417557348848	0.242236734761016	1.71965587195156	52.5260190806591	33.4421806384363	71.609857522882	1157
SCORESUM_PGS002252	(0.245,0.301]	7	3.13840842163599	2	1.57 (0.39–6.27)	68.219 (50.604 – 85.834)	1.56920421081799	0.392454290611144	6.27436599409929	68.2192374350087	50.6044421580341	85.8340327119832	1156
SCORESUM_PGS002252	(0.301,0.384]	8	3.90330623754582	5	0.78 (0.32–1.88)	64.718 (46.143 – 83.293)	0.780661247509164	0.324932923950472	1.87556242671012	64.7176368375326	46.142520009477	83.2927536655882	1156
SCORESUM_PGS002252	(0.384,0.526]	9	5.15288275354846	5	1.03 (0.43–2.48)	63.012 (35.851 – 90.174)	1.03057655070969	0.428954624102769	2.47599155527049	63.0121527777778	35.8506640285312	90.1736415270243	1157
SCORESUM_PGS002252	(0.526,2.79]	10	8.87300008849926	13	0.68 (0.40–1.18)	55.514 (37.493 – 73.534)	0.682538468346097	0.396320285428725	1.1754602978959	55.5137170521786	37.4930573002372	73.53437680412	1157
