# Supplementary material for: Polygenic risk scores for the prediction of common cancers in East Asians: A population-based prospective cohort study
Source: eLife. 2023 Mar 27;12:e82608. doi: 10.7554/eLife.82608 (PMC10159619; doi:10.7554/eLife.82608)
Supplement: Figure 1—source data 5. [file elife-82608-fig1-data5.zip › Figure 1 - Source Data 5/Calibration_Lung_FEMALE_5yr_revision.csv]

PGS	Decile	Order	Expected	Observed	Calibration	AUC	cal	cal.lower	cal.upper	auc	auc.lower	auc.upper	N	HL.p
SCORESUM_PGS000070	ALL	0	26.3052917916138	9	2.92 (1.52–5.62)	0.667 (0.512 – 0.823)	2.9228101990682	1.52078130954708	5.61738851348807	0.66729153448309	0.512009216526713	0.822573852439467	11567	0.1410355
SCORESUM_PGS000070	[0.0373,0.0858]	1	0.81633716008956	0	NA	NA	NA	NA	NA	NA	NA	NA	1157
SCORESUM_PGS000070	(0.0858,0.105]	2	1.10700302630329	0	NA	NA	NA	NA	NA	NA	NA	NA	1158
SCORESUM_PGS000070	(0.105,0.125]	3	1.32477150996136	1	1.32 (0.19–9.40)	NA (NA – NA)	1.32477150996136	0.186611943768305	9.40464751701163	NA	NA	NA	1155
SCORESUM_PGS000070	(0.125,0.147]	4	1.56857171663277	1	1.57 (0.22–11.14)	NA (NA – NA)	1.56857171663277	0.220954492740688	11.1354025876623	NA	NA	NA	1157
SCORESUM_PGS000070	(0.147,0.174]	5	1.85224573908438	0	NA	NA	NA	NA	NA	NA	NA	NA	1157
SCORESUM_PGS000070	(0.174,0.211]	6	2.21415252518471	0	NA	NA	NA	NA	NA	NA	NA	NA	1156
SCORESUM_PGS000070	(0.211,0.265]	7	2.7416924445844	1	2.74 (0.39–19.46)	NA (NA – NA)	2.7416924445844	0.386204377473133	19.4634703777123	NA	NA	NA	1158
SCORESUM_PGS000070	(0.265,0.334]	8	3.43011375254705	3	1.14 (0.37–3.55)	61.531 (6.156 – 100.000)	1.14337125084902	0.36876171656088	3.54510177862299	61.5306712962963	6.15635049812486	100	1155
SCORESUM_PGS000070	(0.334,0.444]	9	4.42091570167812	3	1.47 (0.48–4.57)	59.792 (36.295 – 83.289)	1.47363856722604	0.475279999595119	4.5691184747222	59.792027729636	36.295100307684	83.2889551515881	1157
SCORESUM_PGS000070	(0.444,1.28]	10	6.82948821554817	0	NA	NA	NA	NA	NA	NA	NA	NA	1157
SCORESUM_PGS000078	ALL	0	26.767597573802	9	2.97 (1.55–5.72)	0.572 (0.352 – 0.793)	2.97417750820022	1.54750847906175	5.71611204072188	0.572378919843879	0.35224533128213	0.792512508405629	11567	0.7615857
SCORESUM_PGS000078	[0.00575,0.0409]	1	0.329096409709849	1	0.33 (0.05–2.34)	NA (NA – NA)	0.329096409709849	0.0463576701652625	2.33627890482446	NA	NA	NA	1157
SCORESUM_PGS000078	(0.0409,0.0616]	2	0.594337416567993	1	0.59 (0.08–4.22)	NA (NA – NA)	0.594337416567993	0.0837204451681037	4.21924374653582	NA	NA	NA	1157
SCORESUM_PGS000078	(0.0616,0.0841]	3	0.839820491871996	1	0.84 (0.12–5.96)	NA (NA – NA)	0.839820491871996	0.118300048896174	5.96194562173957	NA	NA	NA	1157
SCORESUM_PGS000078	(0.0841,0.108]	4	1.10859112005365	0	NA	NA	NA	NA	NA	NA	NA	NA	1156
SCORESUM_PGS000078	(0.108,0.14]	5	1.43480407569889	0	NA	NA	NA	NA	NA	NA	NA	NA	1157
SCORESUM_PGS000078	(0.14,0.181]	6	1.84628962150902	2	0.92 (0.23–3.69)	66.334 (38.136 – 94.533)	0.92314481075451	0.230876350788763	3.69113743660425	66.3344887348353	38.136110846842	94.5328666228287	1156
SCORESUM_PGS000078	(0.181,0.232]	7	2.37830478153715	1	2.38 (0.34–16.88)	NA (NA – NA)	2.37830478153715	0.335016321545929	16.8837554175909	NA	NA	NA	1157
SCORESUM_PGS000078	(0.232,0.319]	8	3.14945322579354	0	NA	NA	NA	NA	NA	NA	NA	NA	1156
SCORESUM_PGS000078	(0.319,0.504]	9	4.57777576075123	1	4.58 (0.64–32.50)	NA (NA – NA)	4.57777576075123	0.644841488834655	32.4979569065769	NA	NA	NA	1157
SCORESUM_PGS000078	(0.504,5.54]	10	10.5091246703086	2	5.25 (1.31–21.01)	93.680 (83.948 – 100.000)	5.25456233515432	1.31415370892999	21.0100425440365	93.6796536796537	83.9478618919092	100	1157
SCORESUM_PGS000389	ALL	0	26.5668474648297	9	2.95 (1.54–5.67)	0.741 (0.593 – 0.889)	2.95187194053664	1.53590256280607	5.67324266808176	0.740848089827152	0.59265600105326	0.889040178601044	11567	0.1616608
SCORESUM_PGS000389	[0.0304,0.076]	1	0.723906541436213	0	NA	NA	NA	NA	NA	NA	NA	NA	1157
SCORESUM_PGS000389	(0.076,0.0962]	2	0.994843518977146	0	NA	NA	NA	NA	NA	NA	NA	NA	1157
SCORESUM_PGS000389	(0.0962,0.116]	3	1.22731551593365	0	NA	NA	NA	NA	NA	NA	NA	NA	1156
SCORESUM_PGS000389	(0.116,0.139]	4	1.47355279711755	1	1.47 (0.21–10.46)	NA (NA – NA)	1.47355279711755	0.207569795732812	10.4608564951712	NA	NA	NA	1158
SCORESUM_PGS000389	(0.139,0.17]	5	1.7802161012181	1	1.78 (0.25–12.64)	NA (NA – NA)	1.7802161012181	0.250767460258586	12.6378811819053	NA	NA	NA	1156
SCORESUM_PGS000389	(0.17,0.206]	6	2.1738309370275	0	NA	NA	NA	NA	NA	NA	NA	NA	1156
SCORESUM_PGS000389	(0.206,0.257]	7	2.66940757111185	1	2.67 (0.38–18.95)	NA (NA – NA)	2.66940757111185	0.376022077625704	18.9503149009306	NA	NA	NA	1158
SCORESUM_PGS000389	(0.257,0.33]	8	3.3531953748736	0	NA	NA	NA	NA	NA	NA	NA	NA	1155
SCORESUM_PGS000389	(0.33,0.45]	9	4.42324906708998	4	1.11 (0.42–2.95)	70.252 (45.648 – 94.855)	1.10581226677249	0.41503109066626	2.94633533931517	70.2515177797051	45.6477724804898	94.8552630789204	1157
SCORESUM_PGS000389	(0.45,2.29]	10	7.74733004004416	2	3.87 (0.97–15.49)	65.325 (18.959 – 100.000)	3.87366502002208	0.968794531022511	15.4886100270461	65.3246753246753	18.9593870851815	100	1157
SCORESUM_PGS000390	ALL	0	26.5668474648297	9	2.95 (1.54–5.67)	0.741 (0.593 – 0.889)	2.95187194053664	1.53590256280607	5.67324266808176	0.740848089827152	0.59265600105326	0.889040178601044	11567	0.1616608
SCORESUM_PGS000390	[0.0304,0.076]	1	0.723906541436213	0	NA	NA	NA	NA	NA	NA	NA	NA	1157
SCORESUM_PGS000390	(0.076,0.0962]	2	0.994843518977146	0	NA	NA	NA	NA	NA	NA	NA	NA	1157
SCORESUM_PGS000390	(0.0962,0.116]	3	1.22731551593365	0	NA	NA	NA	NA	NA	NA	NA	NA	1156
SCORESUM_PGS000390	(0.116,0.139]	4	1.47355279711755	1	1.47 (0.21–10.46)	NA (NA – NA)	1.47355279711755	0.207569795732812	10.4608564951712	NA	NA	NA	1158
SCORESUM_PGS000390	(0.139,0.17]	5	1.7802161012181	1	1.78 (0.25–12.64)	NA (NA – NA)	1.7802161012181	0.250767460258586	12.6378811819053	NA	NA	NA	1156
SCORESUM_PGS000390	(0.17,0.206]	6	2.1738309370275	0	NA	NA	NA	NA	NA	NA	NA	NA	1156
SCORESUM_PGS000390	(0.206,0.257]	7	2.66940757111185	1	2.67 (0.38–18.95)	NA (NA – NA)	2.66940757111185	0.376022077625704	18.9503149009306	NA	NA	NA	1158
SCORESUM_PGS000390	(0.257,0.33]	8	3.3531953748736	0	NA	NA	NA	NA	NA	NA	NA	NA	1155
SCORESUM_PGS000390	(0.33,0.45]	9	4.42324906708998	4	1.11 (0.42–2.95)	70.252 (45.648 – 94.855)	1.10581226677249	0.41503109066626	2.94633533931517	70.2515177797051	45.6477724804898	94.8552630789204	1157
SCORESUM_PGS000390	(0.45,2.29]	10	7.74733004004416	2	3.87 (0.97–15.49)	65.325 (18.959 – 100.000)	3.87366502002208	0.968794531022511	15.4886100270461	65.3246753246753	18.9593870851815	100	1157
SCORESUM_PGS000391	ALL	0	26.3144526773544	9	2.92 (1.52–5.62)	0.697 (0.558 – 0.835)	2.9238280752616	1.52131092556212	5.61934478353215	0.696607448424372	0.558097152153363	0.83511774469538	11567	0.5262536
SCORESUM_PGS000391	[0.045,0.0908]	1	0.891090284906625	0	NA	NA	NA	NA	NA	NA	NA	NA	1158
SCORESUM_PGS000391	(0.0908,0.11]	2	1.16241070314226	0	NA	NA	NA	NA	NA	NA	NA	NA	1156
SCORESUM_PGS000391	(0.11,0.127]	3	1.37006652377132	1	1.37 (0.19–9.73)	NA (NA – NA)	1.37006652377132	0.192992357678576	9.72620005339826	NA	NA	NA	1156
SCORESUM_PGS000391	(0.127,0.148]	4	1.58885386019738	0	NA	NA	NA	NA	NA	NA	NA	NA	1157
SCORESUM_PGS000391	(0.148,0.176]	5	1.86431091934279	1	1.86 (0.26–13.23)	NA (NA – NA)	1.86431091934279	0.262613350174764	13.2348762988164	NA	NA	NA	1157
SCORESUM_PGS000391	(0.176,0.213]	6	2.23517355108058	0	NA	NA	NA	NA	NA	NA	NA	NA	1156
SCORESUM_PGS000391	(0.213,0.266]	7	2.76329722360378	1	2.76 (0.39–19.62)	NA (NA – NA)	2.76329722360378	0.389247702134915	19.6168442462115	NA	NA	NA	1157
SCORESUM_PGS000391	(0.266,0.337]	8	3.47064004975408	3	1.16 (0.37–3.59)	59.801 (8.223 – 100.000)	1.15688001658469	0.373118582834725	3.58698664270453	59.8005203816132	8.2231547392115	100	1156
SCORESUM_PGS000391	(0.337,0.438]	9	4.43482631088469	1	4.43 (0.62–31.48)	NA (NA – NA)	4.43482631088469	0.624705129847751	31.4831485576377	NA	NA	NA	1157
SCORESUM_PGS000391	(0.438,1.21]	10	6.53378325067093	2	3.27 (0.82–13.06)	87.944 (86.019 – 89.869)	3.26689162533546	0.817041928950841	13.062464132522	87.9437229437229	86.0186772107432	89.8687686767027	1157
SCORESUM_PGS000392	ALL	0	26.3003905177906	9	2.92 (1.52–5.62)	0.731 (0.601 – 0.861)	2.92226561308784	1.52049795341925	5.61634186631555	0.730638711041895	0.600768126650815	0.860509295432975	11567	0.7681204
SCORESUM_PGS000392	[0.0381,0.0876]	1	0.848698518426773	0	NA	NA	NA	NA	NA	NA	NA	NA	1157
SCORESUM_PGS000392	(0.0876,0.107]	2	1.12828528985367	0	NA	NA	NA	NA	NA	NA	NA	NA	1157
SCORESUM_PGS000392	(0.107,0.126]	3	1.35066217322521	0	NA	NA	NA	NA	NA	NA	NA	NA	1156
SCORESUM_PGS000392	(0.126,0.148]	4	1.58419855316636	1	1.58 (0.22–11.25)	NA (NA – NA)	1.58419855316636	0.223155743536433	11.246338615724	NA	NA	NA	1157
SCORESUM_PGS000392	(0.148,0.175]	5	1.86083022432884	0	NA	NA	NA	NA	NA	NA	NA	NA	1157
SCORESUM_PGS000392	(0.175,0.213]	6	2.23015742812283	1	2.23 (0.31–15.83)	NA (NA – NA)	2.23015742812283	0.314147767703326	15.8320467803177	NA	NA	NA	1156
SCORESUM_PGS000392	(0.213,0.263]	7	2.74321450176201	2	1.37 (0.34–5.48)	54.372 (49.143 – 59.601)	1.37160725088101	0.343035754639612	5.48428676959877	54.3722943722944	49.1432758449137	59.6013128996751	1157
SCORESUM_PGS000392	(0.263,0.333]	8	3.41730807525595	1	3.42 (0.48–24.26)	NA (NA – NA)	3.41730807525595	0.481373955873521	24.2597139681521	NA	NA	NA	1156
SCORESUM_PGS000392	(0.333,0.44]	9	4.42059361403484	2	2.21 (0.55–8.84)	65.065 (19.800 – 100.000)	2.21029680701742	0.552790044442922	8.83773509350141	65.0649350649351	19.8003449787895	100	1157
SCORESUM_PGS000392	(0.44,1.42]	10	6.7164421396141	2	3.36 (0.84–13.43)	50.000 (19.446 – 80.554)	3.35822106980705	0.839883208686716	13.4276392682386	50	19.4459529136457	80.5540470863543	1157
SCORESUM_PGS000396	ALL	0	26.6539007768226	9	2.96 (1.54–5.69)	0.682 (0.531 – 0.834)	2.96154453075806	1.54093535433949	5.6918325502516	0.682288362077253	0.530876273059517	0.833700451094989	11567	0.162906
SCORESUM_PGS000396	[0.0146,0.059]	1	0.509480836848593	0	NA	NA	NA	NA	NA	NA	NA	NA	1157
SCORESUM_PGS000396	(0.059,0.0823]	2	0.8225942918321	0	NA	NA	NA	NA	NA	NA	NA	NA	1157
SCORESUM_PGS000396	(0.0823,0.105]	3	1.07662862568305	0	NA	NA	NA	NA	NA	NA	NA	NA	1156
SCORESUM_PGS000396	(0.105,0.129]	4	1.34895794045914	0	NA	NA	NA	NA	NA	NA	NA	NA	1158
SCORESUM_PGS000396	(0.129,0.16]	5	1.66440730149643	3	0.55 (0.18–1.72)	77.320 (57.717 – 96.923)	0.554802433832145	0.178935667396024	1.72020338407339	77.3200346921075	57.7168475412794	96.9232218429357	1156
SCORESUM_PGS000396	(0.16,0.199]	6	2.06322560700218	1	2.06 (0.29–14.65)	NA (NA – NA)	2.06322560700218	0.290633168104927	14.6469858658825	NA	NA	NA	1156
SCORESUM_PGS000396	(0.199,0.251]	7	2.59159440710275	0	NA	NA	NA	NA	NA	NA	NA	NA	1157
SCORESUM_PGS000396	(0.251,0.329]	8	3.31014774007271	2	1.66 (0.41–6.62)	66.349 (61.765 – 70.934)	1.65507387003636	0.413930090867884	6.61771051612536	66.3494809688581	61.7648447909635	70.9341171467528	1158
SCORESUM_PGS000396	(0.329,0.479]	9	4.53355102620097	1	4.53 (0.64–32.18)	NA (NA – NA)	4.53355102620097	0.63861183820056	32.1840023590559	NA	NA	NA	1155
SCORESUM_PGS000396	(0.479,3.12]	10	8.73331300012464	2	4.37 (1.09–17.46)	71.688 (38.877 – 100.000)	4.36665650006232	1.0920905432577	17.4598059723671	71.6883116883117	38.8767690084968	100	1157
SCORESUM_PGS000397	ALL	0	26.4152150906749	9	2.94 (1.53–5.64)	0.656 (0.497 – 0.814)	2.93502389896388	1.52713627797017	5.64086218876231	0.655640153044548	0.49707865519673	0.814201650892366	11567	0.8170288
SCORESUM_PGS000397	[0.0389,0.089]	1	0.867001547760868	0	NA	NA	NA	NA	NA	NA	NA	NA	1157
SCORESUM_PGS000397	(0.089,0.109]	2	1.14955635110996	0	NA	NA	NA	NA	NA	NA	NA	NA	1157
SCORESUM_PGS000397	(0.109,0.128]	3	1.3659833803424	1	1.37 (0.19–9.70)	NA (NA – NA)	1.3659833803424	0.192417191828295	9.69721352672433	NA	NA	NA	1156
SCORESUM_PGS000397	(0.128,0.149]	4	1.59789907389247	0	NA	NA	NA	NA	NA	NA	NA	NA	1158
SCORESUM_PGS000397	(0.149,0.173]	5	1.84904379946584	2	0.92 (0.23–3.70)	54.593 (0.000 – 100.000)	0.92452189973292	0.231220757510594	3.69664364172237	54.5927209705373	0	100	1156
SCORESUM_PGS000397	(0.173,0.21]	6	2.20133747145747	1	2.20 (0.31–15.63)	NA (NA – NA)	2.20133747145747	0.310088087907827	15.6274518506599	NA	NA	NA	1157
SCORESUM_PGS000397	(0.21,0.265]	7	2.72271595831081	1	2.72 (0.38–19.33)	NA (NA – NA)	2.72271595831081	0.383531283311024	19.3287549470343	NA	NA	NA	1156
SCORESUM_PGS000397	(0.265,0.338]	8	3.46125988613474	1	3.46 (0.49–24.57)	NA (NA – NA)	3.46125988613474	0.487565161525632	24.5717310110469	NA	NA	NA	1156
SCORESUM_PGS000397	(0.338,0.445]	9	4.4610133686002	1	4.46 (0.63–31.67)	NA (NA – NA)	4.4610133686002	0.628393930297579	31.6690523497031	NA	NA	NA	1157
SCORESUM_PGS000397	(0.445,1.48]	10	6.73940425360015	2	3.37 (0.84–13.47)	67.554 (16.320 – 100.000)	3.36970212680008	0.842754594097615	13.4735455646128	67.5541125541125	16.3202330974811	100	1157
SCORESUM_PGS000721	ALL	0	26.3369746771831	9	2.93 (1.52–5.62)	0.697 (0.563 – 0.830)	2.92633051968701	1.52261298435183	5.62415426537103	0.696617061775394	0.563279274699617	0.829954848851171	11567	0.394232
SCORESUM_PGS000721	[0.0441,0.0911]	1	0.899848304626582	0	NA	NA	NA	NA	NA	NA	NA	NA	1157
SCORESUM_PGS000721	(0.0911,0.109]	2	1.15872339732952	0	NA	NA	NA	NA	NA	NA	NA	NA	1157
SCORESUM_PGS000721	(0.109,0.127]	3	1.36453358925436	0	NA	NA	NA	NA	NA	NA	NA	NA	1157
SCORESUM_PGS000721	(0.127,0.148]	4	1.59047836211942	1	1.59 (0.22–11.29)	NA (NA – NA)	1.59047836211942	0.2240403393678	11.2909194277611	NA	NA	NA	1156
SCORESUM_PGS000721	(0.148,0.175]	5	1.85710853364137	1	1.86 (0.26–13.18)	NA (NA – NA)	1.85710853364137	0.261598796959055	13.1837460485853	NA	NA	NA	1157
SCORESUM_PGS000721	(0.175,0.213]	6	2.21944308244846	0	NA	NA	NA	NA	NA	NA	NA	NA	1156
SCORESUM_PGS000721	(0.213,0.267]	7	2.75692709435029	3	0.92 (0.30–2.85)	51.950 (2.004 – 100.000)	0.918975698116764	0.296389344811348	2.84934782074143	51.949740034662	2.00380583266562	100	1157
SCORESUM_PGS000721	(0.267,0.335]	8	3.46838730869148	1	3.47 (0.49–24.62)	NA (NA – NA)	3.46838730869148	0.488569155170852	24.6223290925628	NA	NA	NA	1156
SCORESUM_PGS000721	(0.335,0.442]	9	4.44013680461121	1	4.44 (0.63–31.52)	NA (NA – NA)	4.44013680461121	0.625453184549429	31.5208481316878	NA	NA	NA	1158
SCORESUM_PGS000721	(0.442,1.41]	10	6.58138820011037	2	3.29 (0.82–13.16)	56.976 (33.996 – 79.955)	3.29069410005519	0.822994872020022	13.1576368556942	56.9757365684575	33.9962743940874	79.9551987428276	1156
SCORESUM_PGS000740	ALL	0	26.3615017088624	9	2.93 (1.52–5.63)	0.681 (0.531 – 0.830)	2.92905574542916	1.52403095955059	5.62939191364033	0.680519505489223	0.53079717357856	0.830241837399887	11567	0.1343962
SCORESUM_PGS000740	[0.0293,0.0827]	1	0.784475035237626	0	NA	NA	NA	NA	NA	NA	NA	NA	1159
SCORESUM_PGS000740	(0.0827,0.103]	2	1.07615504385334	0	NA	NA	NA	NA	NA	NA	NA	NA	1155
SCORESUM_PGS000740	(0.103,0.123]	3	1.31090197894387	1	1.31 (0.18–9.31)	NA (NA – NA)	1.31090197894387	0.184658233167748	9.30618672625268	NA	NA	NA	1156
SCORESUM_PGS000740	(0.123,0.146]	4	1.56153501438495	1	1.56 (0.22–11.09)	NA (NA – NA)	1.56153501438495	0.219963278275166	11.0854485360954	NA	NA	NA	1159
SCORESUM_PGS000740	(0.146,0.175]	5	1.84662347252731	0	NA	NA	NA	NA	NA	NA	NA	NA	1155
SCORESUM_PGS000740	(0.175,0.213]	6	2.22779346605597	0	NA	NA	NA	NA	NA	NA	NA	NA	1156
SCORESUM_PGS000740	(0.213,0.259]	7	2.71848277814645	1	2.72 (0.38–19.30)	NA (NA – NA)	2.71848277814645	0.382934982761946	19.2987032988652	NA	NA	NA	1157
SCORESUM_PGS000740	(0.259,0.332]	8	3.39432257343428	3	1.13 (0.36–3.51)	57.705 (7.372 – 100.000)	1.13144085781143	0.364913909286978	3.50811076844513	57.7045388840705	7.37203446020944	100	1156
SCORESUM_PGS000740	(0.332,0.447]	9	4.43616002014132	3	1.48 (0.48–4.58)	74.141 (40.108 – 100.000)	1.47872000671377	0.47691887266168	4.58487382990763	74.1414141414141	40.1083807902643	100	1158
SCORESUM_PGS000740	(0.447,1.58]	10	7.00505232613733	0	NA	NA	NA	NA	NA	NA	NA	NA	1156
SCORESUM_PGS000880	ALL	0	26.297251940887	9	2.92 (1.52–5.62)	0.704 (0.559 – 0.850)	2.92191688232078	1.52031650365122	5.61567163593047	0.70429332256638	0.558566899900147	0.850019745232613	11567	0.1964534
SCORESUM_PGS000880	[0.0592,0.0983]	1	1.00438878221613	0	NA	NA	NA	NA	NA	NA	NA	NA	1157
SCORESUM_PGS000880	(0.0983,0.114]	2	1.23429424127112	0	NA	NA	NA	NA	NA	NA	NA	NA	1159
SCORESUM_PGS000880	(0.114,0.131]	3	1.41269541691088	0	NA	NA	NA	NA	NA	NA	NA	NA	1155
SCORESUM_PGS000880	(0.131,0.149]	4	1.61512611516828	2	0.81 (0.20–3.23)	52.015 (21.223 – 82.806)	0.807563057584142	0.201969625561189	3.22899094436886	52.0147313691508	21.2232142099337	82.8062485283679	1156
SCORESUM_PGS000880	(0.149,0.174]	5	1.85732584896611	0	NA	NA	NA	NA	NA	NA	NA	NA	1158
SCORESUM_PGS000880	(0.174,0.213]	6	2.20937886482713	0	NA	NA	NA	NA	NA	NA	NA	NA	1155
SCORESUM_PGS000880	(0.213,0.273]	7	2.80275757876149	1	2.80 (0.39–19.90)	NA (NA – NA)	2.80275757876149	0.39480622564059	19.8969761243232	NA	NA	NA	1157
SCORESUM_PGS000880	(0.273,0.343]	8	3.54155489599714	3	1.18 (0.38–3.66)	51.706 (30.674 – 72.737)	1.18051829866571	0.380742435078931	3.66027877401077	51.7056952876554	30.674177579347	72.7372129959638	1156
SCORESUM_PGS000880	(0.343,0.434]	9	4.45242756890381	2	2.23 (0.56–8.90)	89.610 (87.767 – 91.454)	2.22621378445191	0.556770843146277	8.90137814343415	89.6103896103896	87.76705016563	91.4537290551492	1157
SCORESUM_PGS000880	(0.434,1]	10	6.1673026278649	1	6.17 (0.87–43.78)	NA (NA – NA)	6.1673026278649	0.868747797291332	43.7821216033704	NA	NA	NA	1157
