# Supplementary material for: Polygenic risk scores for the prediction of common cancers in East Asians: A population-based prospective cohort study
Source: eLife. 2023 Mar 27;12:e82608. doi: 10.7554/eLife.82608 (PMC10159619; doi:10.7554/eLife.82608)
Supplement: Figure 1—source data 5. [file elife-82608-fig1-data5.zip › Figure 1 - Source Data 5/Calibration_Lung_MALE_5yr_revision.csv]

PGS	Decile	Order	Expected	Observed	Calibration	AUC	cal	cal.lower	cal.upper	auc	auc.lower	auc.upper	N	HL.p
SCORESUM_PGS000070	ALL	0	41.2355332631732	15	2.75 (1.66–4.56)	0.702 (0.576 – 0.827)	2.74903555087821	1.65729974228025	4.55994547467587	0.701545787545788	0.575967105600686	0.827124469490889	9115	0.2291419
SCORESUM_PGS000070	[0.03,0.103]	1	0.754898121715592	0	NA	NA	NA	NA	NA	NA	NA	NA	912
SCORESUM_PGS000070	(0.103,0.14]	2	1.10373370161079	0	NA	NA	NA	NA	NA	NA	NA	NA	911
SCORESUM_PGS000070	(0.14,0.184]	3	1.47560389998135	2	0.74 (0.18–2.95)	66.209 (5.340 – 100.000)	0.737801949990677	0.184522536263251	2.95005546982858	66.2087912087912	5.34001653849402	100	912
SCORESUM_PGS000070	(0.184,0.238]	4	1.91143240292028	0	NA	NA	NA	NA	NA	NA	NA	NA	911
SCORESUM_PGS000070	(0.238,0.313]	5	2.49274363668642	2	1.25 (0.31–4.98)	57.637 (0.000 – 100.000)	1.24637181834321	0.311714666856919	4.98354063741636	57.6373626373626	0	100	912
SCORESUM_PGS000070	(0.313,0.408]	6	3.25744436999689	0	NA	NA	NA	NA	NA	NA	NA	NA	911
SCORESUM_PGS000070	(0.408,0.529]	7	4.24201648631364	3	1.41 (0.46–4.38)	65.163 (45.658 – 84.669)	1.41400549543788	0.456047056751689	4.38422200412792	65.1631829849652	45.6575653686686	84.6688006012618	912
SCORESUM_PGS000070	(0.529,0.705]	8	5.56320228692478	1	5.56 (0.78–39.49)	NA (NA – NA)	5.56320228692478	0.783652112483603	39.493570159798	NA	NA	NA	911
SCORESUM_PGS000070	(0.705,0.994]	9	7.59353231077746	4	1.90 (0.71–5.06)	68.633 (38.503 – 98.763)	1.89838307769437	0.712497069269681	5.05806755580108	68.6328555678059	38.5032060327672	98.7625051028447	911
SCORESUM_PGS000070	(0.994,4.1]	10	12.840926046246	3	4.28 (1.38–13.27)	75.211 (57.901 – 92.520)	4.280308682082	1.38049122351374	13.2713936183341	75.2108544187752	57.901454784042	92.5202540535084	912
SCORESUM_PGS000078	ALL	0	41.585519044802	15	2.77 (1.67–4.60)	0.660 (0.540 – 0.779)	2.77236793632013	1.67136604141098	4.59864792265813	0.659516483516484	0.539617719527363	0.779415247505604	9115	0.4957081
SCORESUM_PGS000078	[0.00712,0.0559]	1	0.341994801513483	0	NA	NA	NA	NA	NA	NA	NA	NA	912
SCORESUM_PGS000078	(0.0559,0.092]	2	0.670252479726252	0	NA	NA	NA	NA	NA	NA	NA	NA	911
SCORESUM_PGS000078	(0.092,0.131]	3	1.01191396054704	2	0.51 (0.13–2.02)	63.709 (24.815 – 100.000)	0.505956980273518	0.126538653416876	2.02303769619028	63.7087912087912	24.8145952045298	100	912
SCORESUM_PGS000078	(0.131,0.176]	4	1.3917380644198	1	1.39 (0.20–9.88)	NA (NA – NA)	1.3917380644198	0.196045086616705	9.88004786746812	NA	NA	NA	911
SCORESUM_PGS000078	(0.176,0.238]	5	1.88207906017896	1	1.88 (0.27–13.36)	NA (NA – NA)	1.88207906017896	0.265116232576488	13.3610135989775	NA	NA	NA	912
SCORESUM_PGS000078	(0.238,0.327]	6	2.54976480486639	2	1.27 (0.32–5.10)	54.070 (33.811 – 74.330)	1.27488240243319	0.318845097030893	5.09753844474626	54.0704070407041	33.811167098919	74.3296469824891	911
SCORESUM_PGS000078	(0.327,0.444]	7	3.47289809255449	2	1.74 (0.43–6.94)	73.652 (64.922 – 82.383)	1.73644904627725	0.434281831479342	6.94308412591419	73.6523652365237	64.9216614546277	82.3830690184196	911
SCORESUM_PGS000078	(0.444,0.639]	8	4.84927484804701	1	4.85 (0.68–34.43)	NA (NA – NA)	4.84927484804701	0.683085798914259	34.4253483080433	NA	NA	NA	912
SCORESUM_PGS000078	(0.639,1.07]	9	7.40521497100578	4	1.85 (0.69–4.93)	49.642 (32.297 – 66.986)	1.85130374275144	0.694827354150467	4.93262898683075	49.6416758544653	32.2971803035587	66.9861714053719	911
SCORESUM_PGS000078	(1.07,11]	10	18.0103879619428	2	9.01 (2.25–36.01)	48.159 (0.000 – 100.000)	9.00519398097138	2.25217788179118	36.0067112329639	48.1593406593407	0	100	912
SCORESUM_PGS000389	ALL	0	41.6321943877066	15	2.78 (1.67–4.60)	0.658 (0.556 – 0.761)	2.77547962584711	1.67324197286245	4.60380941814065	0.658300366300366	0.556089656532357	0.760511076068376	9115	0.1575101
SCORESUM_PGS000389	[0.0286,0.0941]	1	0.6696872684109	0	NA	NA	NA	NA	NA	NA	NA	NA	912
SCORESUM_PGS000389	(0.0941,0.13]	2	1.01455349807039	0	NA	NA	NA	NA	NA	NA	NA	NA	911
SCORESUM_PGS000389	(0.13,0.175]	3	1.39233902003249	1	1.39 (0.20–9.88)	NA (NA – NA)	1.39233902003249	0.196129739324103	9.88431409426135	NA	NA	NA	912
SCORESUM_PGS000389	(0.175,0.229]	4	1.83500112478987	0	NA	NA	NA	NA	NA	NA	NA	NA	911
SCORESUM_PGS000389	(0.229,0.296]	5	2.38552624847752	3	0.80 (0.26–2.47)	64.246 (6.182 – 100.000)	0.795175416159173	0.256461102386587	2.46549646936628	64.2464246424642	6.18184838631429	100	912
SCORESUM_PGS000389	(0.296,0.388]	6	3.10857264581776	2	1.55 (0.39–6.21)	58.562 (46.148 – 70.976)	1.55428632290888	0.38872336185348	6.21471774184795	58.5620197585071	46.1484422512555	70.9755972657587	913
SCORESUM_PGS000389	(0.388,0.516]	7	4.06979189099561	1	4.07 (0.57–28.89)	NA (NA – NA)	4.06979189099561	0.573285105997884	28.8917431531436	NA	NA	NA	909
SCORESUM_PGS000389	(0.516,0.695]	8	5.464443743869	3	1.82 (0.59–5.65)	59.644 (39.690 – 79.599)	1.82148124795633	0.58746671405378	5.64762880566	59.6442977631096	39.6895844239866	79.5990111022327	912
SCORESUM_PGS000389	(0.695,1]	9	7.57163472814293	4	1.89 (0.71–5.04)	63.685 (27.363 – 100.000)	1.89290868203573	0.710442430820451	5.04348153078121	63.6852260198456	27.3627222647593	100	911
SCORESUM_PGS000389	(1,5.99]	10	14.1206442191001	1	14.12 (1.99–100.24)	NA (NA – NA)	14.1206442191001	1.98908328354964	100.243461302725	NA	NA	NA	912
SCORESUM_PGS000390	ALL	0	41.6321943877066	15	2.78 (1.67–4.60)	0.658 (0.556 – 0.761)	2.77547962584711	1.67324197286245	4.60380941814065	0.658300366300366	0.556089656532357	0.760511076068376	9115	0.1575101
SCORESUM_PGS000390	[0.0286,0.0941]	1	0.6696872684109	0	NA	NA	NA	NA	NA	NA	NA	NA	912
SCORESUM_PGS000390	(0.0941,0.13]	2	1.01455349807039	0	NA	NA	NA	NA	NA	NA	NA	NA	911
SCORESUM_PGS000390	(0.13,0.175]	3	1.39233902003249	1	1.39 (0.20–9.88)	NA (NA – NA)	1.39233902003249	0.196129739324103	9.88431409426135	NA	NA	NA	912
SCORESUM_PGS000390	(0.175,0.229]	4	1.83500112478987	0	NA	NA	NA	NA	NA	NA	NA	NA	911
SCORESUM_PGS000390	(0.229,0.296]	5	2.38552624847752	3	0.80 (0.26–2.47)	64.246 (6.182 – 100.000)	0.795175416159173	0.256461102386587	2.46549646936628	64.2464246424642	6.18184838631429	100	912
SCORESUM_PGS000390	(0.296,0.388]	6	3.10857264581776	2	1.55 (0.39–6.21)	58.562 (46.148 – 70.976)	1.55428632290888	0.38872336185348	6.21471774184795	58.5620197585071	46.1484422512555	70.9755972657587	913
SCORESUM_PGS000390	(0.388,0.516]	7	4.06979189099561	1	4.07 (0.57–28.89)	NA (NA – NA)	4.06979189099561	0.573285105997884	28.8917431531436	NA	NA	NA	909
SCORESUM_PGS000390	(0.516,0.695]	8	5.464443743869	3	1.82 (0.59–5.65)	59.644 (39.690 – 79.599)	1.82148124795633	0.58746671405378	5.64762880566	59.6442977631096	39.6895844239866	79.5990111022327	912
SCORESUM_PGS000390	(0.695,1]	9	7.57163472814293	4	1.89 (0.71–5.04)	63.685 (27.363 – 100.000)	1.89290868203573	0.710442430820451	5.04348153078121	63.6852260198456	27.3627222647593	100	911
SCORESUM_PGS000390	(1,5.99]	10	14.1206442191001	1	14.12 (1.99–100.24)	NA (NA – NA)	14.1206442191001	1.98908328354964	100.243461302725	NA	NA	NA	912
SCORESUM_PGS000391	ALL	0	41.0750054753491	15	2.74 (1.65–4.54)	0.686 (0.548 – 0.825)	2.73833369835661	1.6508479605198	4.54219384394088	0.686304029304029	0.547749080931079	0.82485897767698	9115	0.7829309
SCORESUM_PGS000391	[0.0414,0.108]	1	0.80765741861478	1	0.81 (0.11–5.73)	NA (NA – NA)	0.80765741861478	0.113769446016386	5.73361766875033	NA	NA	NA	912
SCORESUM_PGS000391	(0.108,0.143]	2	1.1362826685417	0	NA	NA	NA	NA	NA	NA	NA	NA	911
SCORESUM_PGS000391	(0.143,0.185]	3	1.48637459495162	1	1.49 (0.21–10.55)	NA (NA – NA)	1.48637459495162	0.209375918976276	10.5518793532695	NA	NA	NA	912
SCORESUM_PGS000391	(0.185,0.242]	4	1.93403888520322	0	NA	NA	NA	NA	NA	NA	NA	NA	911
SCORESUM_PGS000391	(0.242,0.32]	5	2.53480137677466	1	2.53 (0.36–17.99)	NA (NA – NA)	2.53480137677466	0.357060978764777	17.9947359185712	NA	NA	NA	913
SCORESUM_PGS000391	(0.32,0.414]	6	3.31962182556653	2	1.66 (0.42–6.64)	61.359 (12.526 – 100.000)	1.65981091278326	0.415114814142278	6.63665128860028	61.3586358635864	12.526361753076	100	911
SCORESUM_PGS000391	(0.414,0.542]	7	4.32901715998841	1	4.33 (0.61–30.73)	NA (NA – NA)	4.32901715998841	0.609800483145465	30.7320018423201	NA	NA	NA	911
SCORESUM_PGS000391	(0.542,0.716]	8	5.70397738807905	2	2.85 (0.71–11.40)	82.033 (63.717 – 100.000)	2.85198869403953	0.713275679503071	11.4035004201966	82.032967032967	63.7166182413973	100	912
SCORESUM_PGS000391	(0.716,0.983]	9	7.58986276598464	4	1.90 (0.71–5.06)	59.478 (31.884 – 87.073)	1.89746569149616	0.71215275784735	5.05562326443555	59.478476821192	31.8840758055917	87.0728778367924	910
SCORESUM_PGS000391	(0.983,3.75]	10	12.2333713916445	3	4.08 (1.32–12.64)	57.756 (40.217 – 75.294)	4.07779046388151	1.31517476070868	12.6434718518799	57.7557755775578	40.2170917629544	75.2944593921611	912
SCORESUM_PGS000392	ALL	0	41.1278986206712	15	2.74 (1.65–4.55)	0.675 (0.539 – 0.812)	2.74185990804475	1.65297379203388	4.54804292214034	0.675424908424908	0.538585053570195	0.812264763279621	9115	0.6103071
SCORESUM_PGS000392	[0.0372,0.105]	1	0.776322268892215	0	NA	NA	NA	NA	NA	NA	NA	NA	912
SCORESUM_PGS000392	(0.105,0.14]	2	1.12003510480525	1	1.12 (0.16–7.95)	NA (NA – NA)	1.12003510480525	0.15777205836993	7.95120916185748	NA	NA	NA	911
SCORESUM_PGS000392	(0.14,0.185]	3	1.46954123706616	1	1.47 (0.21–10.43)	NA (NA – NA)	1.46954123706616	0.207004713367209	10.4323781440043	NA	NA	NA	912
SCORESUM_PGS000392	(0.185,0.242]	4	1.9357072548699	1	1.94 (0.27–13.74)	NA (NA – NA)	1.9357072548699	0.272670487462564	13.7417239812959	NA	NA	NA	911
SCORESUM_PGS000392	(0.242,0.315]	5	2.51910751924343	1	2.52 (0.35–17.88)	NA (NA – NA)	2.51910751924343	0.354850287157127	17.883324103663	NA	NA	NA	912
SCORESUM_PGS000392	(0.315,0.411]	6	3.28447631531545	1	3.28 (0.46–23.32)	NA (NA – NA)	3.28447631531545	0.462662810041752	23.3167318222415	NA	NA	NA	911
SCORESUM_PGS000392	(0.411,0.535]	7	4.28613430519321	1	4.29 (0.60–30.43)	NA (NA – NA)	4.28613430519321	0.603759854382321	30.4275733949694	NA	NA	NA	911
SCORESUM_PGS000392	(0.535,0.708]	8	5.61713584238458	1	5.62 (0.79–39.88)	NA (NA – NA)	5.61713584238458	0.791249381554541	39.8764483200125	NA	NA	NA	912
SCORESUM_PGS000392	(0.708,0.991]	9	7.58062837385386	5	1.52 (0.63–3.64)	57.583 (35.250 – 79.916)	1.51612567477077	0.631053674242831	3.64253811604401	57.5827814569536	35.2499848590938	79.9155780548135	911
SCORESUM_PGS000392	(0.991,3.43]	10	12.5388103990472	3	4.18 (1.35–12.96)	65.750 (36.057 – 95.442)	4.17960346634905	1.34801163458518	12.9591501198673	65.7499083241657	36.0573904836937	95.4424261646378	912
SCORESUM_PGS000396	ALL	0	41.7841488957833	15	2.79 (1.68–4.62)	0.600 (0.454 – 0.746)	2.78560992638555	1.67934918543241	4.62061299060905	0.600084249084249	0.453723908162315	0.746444590006183	9115	0.2983844
SCORESUM_PGS000396	[0.0131,0.0786]	1	0.507184795322371	1	0.51 (0.07–3.60)	NA (NA – NA)	0.507184795322371	0.0714438224200625	3.60054106699027	NA	NA	NA	912
SCORESUM_PGS000396	(0.0786,0.116]	2	0.889076716811289	2	0.44 (0.11–1.78)	56.271 (15.553 – 96.989)	0.444538358405644	0.111178000221263	1.77745913490708	56.2706270627063	15.5526728995541	96.9885812258584	911
SCORESUM_PGS000396	(0.116,0.158]	3	1.24705037762095	0	NA	NA	NA	NA	NA	NA	NA	NA	913
SCORESUM_PGS000396	(0.158,0.211]	4	1.67368519574671	0	NA	NA	NA	NA	NA	NA	NA	NA	910
SCORESUM_PGS000396	(0.211,0.282]	5	2.23281960900602	0	NA	NA	NA	NA	NA	NA	NA	NA	912
SCORESUM_PGS000396	(0.282,0.368]	6	2.93118983676034	3	0.98 (0.32–3.03)	64.629 (23.291 – 100.000)	0.977063278920114	0.315123833711612	3.02945238946218	64.629221732746	23.2912481451182	100	911
SCORESUM_PGS000396	(0.368,0.487]	7	3.85881759072459	2	1.93 (0.48–7.71)	65.512 (50.264 – 80.759)	1.9294087953623	0.482540611899134	7.71462174959801	65.5115511551155	50.2636490650769	80.7594532451541	911
SCORESUM_PGS000396	(0.487,0.672]	8	5.21061934920814	3	1.74 (0.56–5.39)	66.703 (49.244 – 84.162)	1.73687311640271	0.560178779532465	5.38529543193386	66.7033370003667	49.2442422513986	84.1624317493348	912
SCORESUM_PGS000396	(0.672,1.02]	9	7.55986488717192	3	2.52 (0.81–7.81)	63.399 (17.919 – 100.000)	2.51995496239064	0.812739446524698	7.8132949491141	63.3994126284875	17.9193497028874	100	911
SCORESUM_PGS000396	(1.02,9.35]	10	15.6738405374109	1	15.67 (2.21–111.27)	NA (NA – NA)	15.6738405374109	2.20787194395962	111.269712840139	NA	NA	NA	912
SCORESUM_PGS000397	ALL	0	41.0309261544972	15	2.74 (1.65–4.54)	0.670 (0.516 – 0.823)	2.73539507696648	1.64907636594331	4.53731942414466	0.669714285714286	0.516016642997712	0.82341192843086	9115	0.6685184
SCORESUM_PGS000397	[0.0428,0.108]	1	0.78750995468433	1	0.79 (0.11–5.59)	NA (NA – NA)	0.78750995468433	0.110931403850026	5.59058938409684	NA	NA	NA	912
SCORESUM_PGS000397	(0.108,0.142]	2	1.13692818029757	2	0.57 (0.14–2.27)	77.613 (59.246 – 95.980)	0.568464090148783	0.142171534908739	2.27296850945668	77.6127612761276	59.2459010397707	95.9796215124846	911
SCORESUM_PGS000397	(0.142,0.184]	3	1.48296080705698	0	NA	NA	NA	NA	NA	NA	NA	NA	912
SCORESUM_PGS000397	(0.184,0.245]	4	1.94051517281031	0	NA	NA	NA	NA	NA	NA	NA	NA	912
SCORESUM_PGS000397	(0.245,0.319]	5	2.55717164185363	0	NA	NA	NA	NA	NA	NA	NA	NA	911
SCORESUM_PGS000397	(0.319,0.417]	6	3.34931005504892	2	1.67 (0.42–6.70)	87.267 (71.679 – 100.000)	1.67465502752446	0.418827292403771	6.69600456340197	87.2667398463227	71.6790966446518	100	913
SCORESUM_PGS000397	(0.417,0.538]	7	4.29661371744441	2	2.15 (0.54–8.59)	84.950 (71.086 – 98.815)	2.14830685872221	0.537286503848585	8.58987211883049	84.9503858875413	71.0857805088111	98.8149912662716	909
SCORESUM_PGS000397	(0.538,0.709]	8	5.6279937756618	1	5.63 (0.79–39.95)	NA (NA – NA)	5.6279937756618	0.792778867974601	39.9535295634328	NA	NA	NA	912
SCORESUM_PGS000397	(0.709,0.99]	9	7.59149293324816	3	2.53 (0.82–7.85)	59.526 (56.009 – 63.044)	2.53049764441605	0.816139687275863	7.84598326515493	59.5264317180617	56.0092877420166	63.0435756941068	911
SCORESUM_PGS000397	(0.99,3.24]	10	12.2604299163911	4	3.07 (1.15–8.17)	48.252 (30.040 – 66.463)	3.06510747909777	1.15038957179608	8.16669768985567	48.2516519823789	30.039950720167	66.4633532445907	912
SCORESUM_PGS000721	ALL	0	41.1036048825826	15	2.74 (1.65–4.55)	0.674 (0.528 – 0.820)	2.7402403255055	1.65199740097774	4.54535644976339	0.67370695970696	0.527667535535617	0.819746383878302	9115	0.1585077
SCORESUM_PGS000721	[0.0493,0.108]	1	0.811710353338507	1	0.81 (0.11–5.76)	NA (NA – NA)	0.811710353338507	0.114340356562902	5.7623897416697	NA	NA	NA	912
SCORESUM_PGS000721	(0.108,0.143]	2	1.14809954525785	0	NA	NA	NA	NA	NA	NA	NA	NA	911
SCORESUM_PGS000721	(0.143,0.186]	3	1.49198294239037	1	1.49 (0.21–10.59)	NA (NA – NA)	1.49198294239037	0.210165930392588	10.5916934120848	NA	NA	NA	913
SCORESUM_PGS000721	(0.186,0.242]	4	1.93782590860007	1	1.94 (0.27–13.76)	NA (NA – NA)	1.93782590860007	0.27296892842977	13.7567644553648	NA	NA	NA	910
SCORESUM_PGS000721	(0.242,0.318]	5	2.55037319844431	1	2.55 (0.36–18.11)	NA (NA – NA)	2.55037319844431	0.35925447997456	18.1052813921865	NA	NA	NA	913
SCORESUM_PGS000721	(0.318,0.419]	6	3.34414691453407	2	1.67 (0.42–6.69)	59.251 (35.132 – 83.370)	1.67207345726704	0.418181647740664	6.68568231437735	59.2511013215859	35.132343130774	83.3698595123978	910
SCORESUM_PGS000721	(0.419,0.536]	7	4.33341826885223	1	4.33 (0.61–30.76)	NA (NA – NA)	4.33341826885223	0.610420438717907	30.7632456283141	NA	NA	NA	911
SCORESUM_PGS000721	(0.536,0.703]	8	5.63020930665075	0	NA	NA	NA	NA	NA	NA	NA	NA	912
SCORESUM_PGS000721	(0.703,0.978]	9	7.5689949262485	6	1.26 (0.57–2.81)	74.309 (53.651 – 94.967)	1.26149915437475	0.566741987515672	2.8079446230269	74.3093922651934	53.6513235802351	94.9674609501516	911
SCORESUM_PGS000721	(0.978,3.06]	10	12.2868435182659	2	6.14 (1.54–24.56)	68.681 (63.813 – 73.550)	6.14342175913295	1.536455364945	24.5640919818971	68.6813186813187	63.8128239064844	73.5498134561529	912
SCORESUM_PGS000740	ALL	0	40.9429575934638	15	2.73 (1.65–4.53)	0.657 (0.519 – 0.795)	2.72953050623092	1.64554081633373	4.52759160422688	0.656644688644689	0.518700313616876	0.794589063672502	9115	0.1292441
SCORESUM_PGS000740	[0.0272,0.102]	1	0.731009385280989	0	NA	NA	NA	NA	NA	NA	NA	NA	912
SCORESUM_PGS000740	(0.102,0.138]	2	1.09064786746612	0	NA	NA	NA	NA	NA	NA	NA	NA	911
SCORESUM_PGS000740	(0.138,0.182]	3	1.44904316162694	3	0.48 (0.16–1.50)	80.895 (64.123 – 97.666)	0.48301438720898	0.155782484839044	1.49761957187881	80.8947561422809	64.1231505590393	97.6663617255224	912
SCORESUM_PGS000740	(0.182,0.235]	4	1.8850987050485	0	NA	NA	NA	NA	NA	NA	NA	NA	911
SCORESUM_PGS000740	(0.235,0.309]	5	2.47277659449583	2	1.24 (0.31–4.94)	91.099 (82.760 – 99.437)	1.23638829724791	0.309217811659715	4.94362214571856	91.0989010989011	82.7604412747523	99.4373609230499	912
SCORESUM_PGS000740	(0.309,0.406]	6	3.24894095277214	1	3.25 (0.46–23.06)	NA (NA – NA)	3.24894095277214	0.457657174710031	23.064463746882	NA	NA	NA	912
SCORESUM_PGS000740	(0.406,0.526]	7	4.22639052370161	0	NA	NA	NA	NA	NA	NA	NA	NA	910
SCORESUM_PGS000740	(0.526,0.705]	8	5.57228427956575	3	1.86 (0.60–5.76)	54.052 (3.626 – 100.000)	1.85742809318858	0.599060341532999	5.75908448978194	54.052071873854	3.62626380299733	100	912
SCORESUM_PGS000740	(0.705,0.986]	9	7.54005333898945	4	1.89 (0.71–5.02)	62.693 (33.532 – 91.854)	1.88501333474736	0.707479165992647	5.02244510223825	62.6929437706725	33.5318043416926	91.8540831996525	911
SCORESUM_PGS000740	(0.986,4.01]	10	12.7267127845165	2	6.36 (1.59–25.44)	74.011 (55.004 – 93.018)	6.36335639225825	1.59146050056021	25.4434870112329	74.010989010989	55.0041122294732	93.0178657925049	912
SCORESUM_PGS000880	ALL	0	41.0923115783792	15	2.74 (1.65–4.54)	0.687 (0.540 – 0.833)	2.73948743855861	1.65154351112438	4.54410760326327	0.686663003663004	0.539843922771449	0.833482084554558	9115	0.9451139
SCORESUM_PGS000880	[0.0568,0.114]	1	0.882325844559667	1	0.88 (0.12–6.26)	NA (NA – NA)	0.882325844559667	0.124287501393424	6.26369415468128	NA	NA	NA	913
SCORESUM_PGS000880	(0.114,0.146]	2	1.17928262477582	0	NA	NA	NA	NA	NA	NA	NA	NA	910
SCORESUM_PGS000880	(0.146,0.189]	3	1.51803100943733	1	1.52 (0.21–10.78)	NA (NA – NA)	1.51803100943733	0.213835152131196	10.7766104994723	NA	NA	NA	912
SCORESUM_PGS000880	(0.189,0.246]	4	1.97854134961385	1	1.98 (0.28–14.05)	NA (NA – NA)	1.97854134961385	0.278704247714518	14.0458062775621	NA	NA	NA	911
SCORESUM_PGS000880	(0.246,0.327]	5	2.59966932518168	1	2.60 (0.37–18.46)	NA (NA – NA)	2.59966932518168	0.366198504632048	18.4552381148612	NA	NA	NA	912
SCORESUM_PGS000880	(0.327,0.424]	6	3.41477549343497	0	NA	NA	NA	NA	NA	NA	NA	NA	911
SCORESUM_PGS000880	(0.424,0.552]	7	4.41565465499261	2	2.21 (0.55–8.83)	60.836 (19.477 – 100.000)	2.2078273274963	0.552172433409916	8.82786103235397	60.8360836083608	19.4773429768366	100	911
SCORESUM_PGS000880	(0.552,0.712]	8	5.73376666647357	2	2.87 (0.72–11.46)	64.560 (54.126 – 74.995)	2.86688333323678	0.717000793812458	11.4630557139113	64.5604395604396	54.1255061944388	74.9953729264404	912
SCORESUM_PGS000880	(0.712,0.979]	9	7.56093078569741	3	2.52 (0.81–7.81)	43.888 (18.720 – 69.055)	2.52031026189914	0.812854038225818	7.81439657985616	43.8876651982379	18.7200142487965	69.0553161476792	911
SCORESUM_PGS000880	(0.979,2.4]	10	11.8093338242123	4	2.95 (1.11–7.87)	54.694 (35.300 – 74.089)	2.95233345605306	1.10806346709507	7.8662216511668	54.6943832599119	35.2996357406232	74.0891307792006	912
