# Supplementary material for: Polygenic risk scores for the prediction of common cancers in East Asians: A population-based prospective cohort study
Source: eLife. 2023 Mar 27;12:e82608. doi: 10.7554/eLife.82608 (PMC10159619; doi:10.7554/eLife.82608)
Supplement: Figure 1—source data 5. [file elife-82608-fig1-data5.zip › Figure 1 - Source Data 5/Calibration_Prostate_MALE_5yr_revision.csv]

PGS	Decile	Order	Expected	Observed	Calibration	AUC	cal	cal.lower	cal.upper	auc	auc.lower	auc.upper	N	HL.p
SCORESUM_PGS000030	ALL	0	47.779586135963	21	2.28 (1.48–3.49)	0.839 (0.785 – 0.893)	2.27521838742681	1.48345946521504	3.48955858374914	0.838713646883869	0.784540064271435	0.892887229496303	9115	0.007880673
SCORESUM_PGS000030	[0.00325,0.028]	1	0.168427319441677	0	NA	NA	NA	NA	NA	NA	NA	NA	913
SCORESUM_PGS000030	(0.028,0.05]	2	0.34860651242507	0	NA	NA	NA	NA	NA	NA	NA	NA	910
SCORESUM_PGS000030	(0.05,0.0846]	3	0.595850834549316	0	NA	NA	NA	NA	NA	NA	NA	NA	912
SCORESUM_PGS000030	(0.0846,0.146]	4	1.03503163056979	0	NA	NA	NA	NA	NA	NA	NA	NA	911
SCORESUM_PGS000030	(0.146,0.238]	5	1.72521743860837	0	NA	NA	NA	NA	NA	NA	NA	NA	912
SCORESUM_PGS000030	(0.238,0.37]	6	2.73369342048893	0	NA	NA	NA	NA	NA	NA	NA	NA	911
SCORESUM_PGS000030	(0.37,0.554]	7	4.12478473136237	5	0.82 (0.34–1.98)	61.014 (22.868 – 99.160)	0.824956946272474	0.343370025783714	1.98198419227158	61.0143329658214	22.8683931959484	99.1602727356944	912
SCORESUM_PGS000030	(0.554,0.834]	8	6.1747208244649	2	3.09 (0.77–12.34)	44.829 (0.000 – 100.000)	3.08736041223245	0.772141593866873	12.3446196795138	44.8294829482948	0	100	911
SCORESUM_PGS000030	(0.834,1.37]	9	9.66364911481471	6	1.61 (0.72–3.59)	53.223 (22.135 – 84.311)	1.61060818580245	0.723582953793665	3.58501912541403	53.2228360957643	22.1349117267073	84.3107604648213	911
SCORESUM_PGS000030	(1.37,13.2]	10	21.2096043092379	8	2.65 (1.33–5.30)	60.474 (39.089 – 81.859)	2.65120053865474	1.3258591424253	5.30136578709694	60.4742809734513	39.0893639845638	81.8591979623388	912
SCORESUM_PGS000044	ALL	0	47.7335719011088	21	2.27 (1.48–3.49)	0.824 (0.756 – 0.892)	2.27302723338613	1.48203081633485	3.48619795672836	0.823740404452962	0.755779731538926	0.891701077366999	9115	0.0005841836
SCORESUM_PGS000044	[0.00394,0.0302]	1	0.188319390863445	0	NA	NA	NA	NA	NA	NA	NA	NA	912
SCORESUM_PGS000044	(0.0302,0.0524]	2	0.371408484233505	0	NA	NA	NA	NA	NA	NA	NA	NA	912
SCORESUM_PGS000044	(0.0524,0.0916]	3	0.632780104485205	0	NA	NA	NA	NA	NA	NA	NA	NA	911
SCORESUM_PGS000044	(0.0916,0.157]	4	1.12215053087462	0	NA	NA	NA	NA	NA	NA	NA	NA	912
SCORESUM_PGS000044	(0.157,0.255]	5	1.84819420545339	0	NA	NA	NA	NA	NA	NA	NA	NA	911
SCORESUM_PGS000044	(0.255,0.389]	6	2.92456931720454	1	2.92 (0.41–20.76)	NA (NA – NA)	2.92456931720454	0.411965052739247	20.7617263509677	NA	NA	NA	911
SCORESUM_PGS000044	(0.389,0.568]	7	4.3215007690412	7	0.62 (0.29–1.29)	55.272 (37.089 – 73.456)	0.617357252720172	0.294315145750843	1.29497235527542	55.2722967640095	37.0885959231754	73.4559976048436	912
SCORESUM_PGS000044	(0.568,0.854]	8	6.38880954953044	1	6.39 (0.90–45.35)	NA (NA – NA)	6.38880954953044	0.899950036242973	45.3546150523754	NA	NA	NA	912
SCORESUM_PGS000044	(0.854,1.38]	9	9.90088420460681	1	9.90 (1.39–70.29)	NA (NA – NA)	9.90088420460681	1.39467314367326	70.2870837355122	NA	NA	NA	910
SCORESUM_PGS000044	(1.38,9.1]	10	20.0349553448157	11	1.82 (1.01–3.29)	62.224 (47.276 – 77.172)	1.82135957680142	1.00866922810612	3.28883901240344	62.2237917465442	47.2757326900858	77.1718508030026	912
SCORESUM_PGS000049	ALL	0	47.6373501474403	21	2.27 (1.48–3.48)	0.828 (0.764 – 0.892)	2.26844524511621	1.47904332559282	3.47917044825431	0.828044655293391	0.764392328057761	0.891696982529021	9115	0.1593466
SCORESUM_PGS000049	[0.00317,0.0263]	1	0.154832318737367	0	NA	NA	NA	NA	NA	NA	NA	NA	912
SCORESUM_PGS000049	(0.0263,0.0473]	2	0.331369109784901	0	NA	NA	NA	NA	NA	NA	NA	NA	912
SCORESUM_PGS000049	(0.0473,0.083]	3	0.581235233560026	0	NA	NA	NA	NA	NA	NA	NA	NA	911
SCORESUM_PGS000049	(0.083,0.14]	4	0.999009782243252	0	NA	NA	NA	NA	NA	NA	NA	NA	912
SCORESUM_PGS000049	(0.14,0.224]	5	1.62768415701936	0	NA	NA	NA	NA	NA	NA	NA	NA	911
SCORESUM_PGS000049	(0.224,0.354]	6	2.60584568624843	2	1.30 (0.33–5.21)	63.804 (0.000 – 100.000)	1.30292284312422	0.325857945444092	5.20965641277007	63.8035126234907	0	100	913
SCORESUM_PGS000049	(0.354,0.53]	7	3.95676137311902	3	1.32 (0.43–4.09)	57.322 (32.079 – 82.564)	1.31892045770634	0.425380095598781	4.08940425693319	57.3215599705666	32.0791568680194	82.5639630731138	909
SCORESUM_PGS000049	(0.53,0.804]	8	5.95853074831751	3	1.99 (0.64–6.16)	74.624 (57.942 – 91.306)	1.98617691610584	0.640584594402664	6.15827913524872	74.6241290795746	57.941977778162	91.3062803809872	912
SCORESUM_PGS000049	(0.804,1.35]	9	9.46661217456026	3	3.16 (1.02–9.78)	47.797 (0.000 – 98.158)	3.15553739152009	1.01772839251024	9.78396230522891	47.7973568281938	0	98.1581169156005	911
SCORESUM_PGS000049	(1.35,11.5]	10	21.9554695638502	10	2.20 (1.18–4.08)	55.438 (32.149 – 78.727)	2.19554695638502	1.18132438118816	4.08052734240804	55.4379157427938	32.1485354309876	78.7272960546	912
SCORESUM_PGS000067	ALL	0	47.0718596574735	21	2.24 (1.46–3.44)	0.811 (0.750 – 0.873)	2.24151712654636	1.46148599017675	3.43787012832945	0.811335574476107	0.74950002737346	0.873171121578754	9115	0.3205819
SCORESUM_PGS000067	[0.0103,0.0397]	1	0.272172365759708	0	NA	NA	NA	NA	NA	NA	NA	NA	914
SCORESUM_PGS000067	(0.0397,0.0599]	2	0.447583894367457	0	NA	NA	NA	NA	NA	NA	NA	NA	909
SCORESUM_PGS000067	(0.0599,0.105]	3	0.704578682557319	0	NA	NA	NA	NA	NA	NA	NA	NA	912
SCORESUM_PGS000067	(0.105,0.186]	4	1.31413028903407	0	NA	NA	NA	NA	NA	NA	NA	NA	911
SCORESUM_PGS000067	(0.186,0.296]	5	2.15090934278386	0	NA	NA	NA	NA	NA	NA	NA	NA	912
SCORESUM_PGS000067	(0.296,0.464]	6	3.41056447939932	2	1.71 (0.43–6.82)	59.461 (33.765 – 85.157)	1.70528223969966	0.426487086294682	6.81846557723393	59.4609460946095	33.7650722982938	85.1568198909251	911
SCORESUM_PGS000067	(0.464,0.667]	7	5.11617124995611	4	1.28 (0.48–3.41)	71.803 (47.978 – 95.627)	1.27904281248903	0.480047607923105	3.40789223647562	71.8026460859978	47.978461535664	95.6268306363316	911
SCORESUM_PGS000067	(0.667,0.964]	8	7.37365475888242	3	2.46 (0.79–7.62)	58.581 (13.912 – 100.000)	2.45788491962747	0.792720528347985	7.6208424811729	58.5808580858086	13.9115946382003	100	912
SCORESUM_PGS000067	(0.964,1.37]	9	10.531652698831	4	2.63 (0.99–7.02)	67.930 (47.883 – 87.977)	2.63291317470775	0.988179331486236	7.01515561464278	67.9299889746417	47.882918803543	87.9770591457403	911
SCORESUM_PGS000067	(1.37,3.04]	10	15.7504418959022	8	1.97 (0.98–3.94)	56.457 (34.248 – 78.667)	1.96880523698778	0.984594859972227	3.93684165820227	56.4574115044248	34.2480491080009	78.6667739008486	912
SCORESUM_PGS000084	ALL	0	48.828871153074	21	2.33 (1.52–3.57)	0.732 (0.642 – 0.821)	2.32518434062257	1.51603764171729	3.56619259911795	0.731727879187743	0.642253651847142	0.821202106528343	9115	0.00521853
SCORESUM_PGS000084	[0.000158,0.00627]	1	0.0295956133781384	0	NA	NA	NA	NA	NA	NA	NA	NA	912
SCORESUM_PGS000084	(0.00627,0.0154]	2	0.0953869171363737	0	NA	NA	NA	NA	NA	NA	NA	NA	911
SCORESUM_PGS000084	(0.0154,0.0308]	3	0.203408125198272	0	NA	NA	NA	NA	NA	NA	NA	NA	912
SCORESUM_PGS000084	(0.0308,0.0533]	4	0.380220675822054	1	0.38 (0.05–2.70)	NA (NA – NA)	0.380220675822054	0.0535592129227791	2.69921371942144	NA	NA	NA	913
SCORESUM_PGS000084	(0.0533,0.0893]	5	0.637626339670821	2	0.32 (0.08–1.27)	92.979 (89.811 – 96.147)	0.31881316983541	0.0797344256041882	1.2747547435165	92.9790748898678	89.8106532956107	96.147496484125	910
SCORESUM_PGS000084	(0.0893,0.158]	6	1.09630814596687	5	0.22 (0.09–0.53)	63.664 (46.258 – 81.071)	0.219261629193374	0.0912627884518003	0.526782743022623	63.6644591611479	46.2576628094323	81.0712555128635	911
SCORESUM_PGS000084	(0.158,0.28]	7	1.9386466307977	2	0.97 (0.24–3.88)	79.428 (72.095 – 86.761)	0.969323315398851	0.242425486431365	3.87577933164975	79.4279427942794	72.0948005426292	86.7610850459296	911
SCORESUM_PGS000084	(0.28,0.523]	8	3.50029046106531	0	NA	NA	NA	NA	NA	NA	NA	NA	912
SCORESUM_PGS000084	(0.523,1.26]	9	7.43471579700382	4	1.86 (0.70–4.95)	70.907 (33.777 – 100.000)	1.85867894925095	0.697595400851842	4.9522795479587	70.906835722161	33.7768713512242	100	911
SCORESUM_PGS000084	(1.26,57.2]	10	33.5126724470346	7	4.79 (2.28–10.04)	44.025 (29.557 – 58.493)	4.78752463529066	2.28237540680516	10.0423410036645	44.0252565114444	29.5574854940678	58.4930275288209	912
SCORESUM_PGS000348	ALL	0	48.0877601394124	21	2.29 (1.49–3.51)	0.794 (0.726 – 0.862)	2.28989333997202	1.49302764441712	3.51206592058468	0.79379915590604	0.725793070704177	0.861805241107902	9115	0.00871067
SCORESUM_PGS000348	[0.0035,0.0249]	1	0.145239785139381	0	NA	NA	NA	NA	NA	NA	NA	NA	913
SCORESUM_PGS000348	(0.0249,0.0458]	2	0.31481719303224	0	NA	NA	NA	NA	NA	NA	NA	NA	910
SCORESUM_PGS000348	(0.0458,0.0793]	3	0.555295886509947	0	NA	NA	NA	NA	NA	NA	NA	NA	912
SCORESUM_PGS000348	(0.0793,0.137]	4	0.966140680829493	0	NA	NA	NA	NA	NA	NA	NA	NA	911
SCORESUM_PGS000348	(0.137,0.224]	5	1.60904022897569	0	NA	NA	NA	NA	NA	NA	NA	NA	912
SCORESUM_PGS000348	(0.224,0.343]	6	2.56078380418918	2	1.28 (0.32–5.12)	58.041 (29.034 – 87.048)	1.28039190209459	0.320223009966845	5.11956783842342	58.0406147091109	29.0336937610089	87.0475356572129	913
SCORESUM_PGS000348	(0.343,0.514]	7	3.84899678077211	5	0.77 (0.32–1.85)	52.190 (22.658 – 81.722)	0.769799356154422	0.32041190266398	1.84946640186841	52.1902654867257	22.6582749665555	81.7222560068958	909
SCORESUM_PGS000348	(0.514,0.787]	8	5.81239642457388	5	1.16 (0.48–2.79)	44.559 (15.985 – 73.134)	1.16247928491478	0.483856210724459	2.79289189206156	44.5594713656388	15.9849242045287	73.1340185267488	913
SCORESUM_PGS000348	(0.787,1.37]	9	9.43098575854468	1	9.43 (1.33–66.95)	NA (NA – NA)	9.43098575854468	1.32848160669198	66.9512411235777	NA	NA	NA	910
SCORESUM_PGS000348	(1.37,16.7]	10	22.8440635968457	8	2.86 (1.43–5.71)	71.509 (56.333 – 86.684)	2.85550794960572	1.42803279723757	5.70990082723218	71.5085730088496	56.3330386810524	86.6841073366467	912
SCORESUM_PGS000565	ALL	0	47.1680001730088	21	2.25 (1.46–3.44)	0.807 (0.743 – 0.872)	2.24609524633375	1.46447095863913	3.44489170361639	0.807366447788704	0.743177584852288	0.87155531072512	9115	0.3513666
SCORESUM_PGS000565	[0.014,0.0389]	1	0.28904046536341	0	NA	NA	NA	NA	NA	NA	NA	NA	912
SCORESUM_PGS000565	(0.0389,0.0611]	2	0.46163652622375	0	NA	NA	NA	NA	NA	NA	NA	NA	913
SCORESUM_PGS000565	(0.0611,0.11]	3	0.710449902568399	0	NA	NA	NA	NA	NA	NA	NA	NA	911
SCORESUM_PGS000565	(0.11,0.185]	4	1.34839090895823	0	NA	NA	NA	NA	NA	NA	NA	NA	911
SCORESUM_PGS000565	(0.185,0.264]	5	2.14816436908993	1	2.15 (0.30–15.25)	NA (NA – NA)	2.14816436908993	0.302597938916559	15.2499722012317	NA	NA	NA	911
SCORESUM_PGS000565	(0.264,0.497]	6	3.53210159318572	1	3.53 (0.50–25.07)	NA (NA – NA)	3.53210159318572	0.49754417190836	25.0746413463826	NA	NA	NA	913
SCORESUM_PGS000565	(0.497,0.665]	7	5.21094768585697	4	1.30 (0.49–3.47)	50.593 (19.063 – 82.122)	1.30273692146424	0.488940430136998	3.47102301617932	50.5926130099228	19.0630752652811	82.1221507545646	911
SCORESUM_PGS000565	(0.665,1.03]	8	7.59745562894473	4	1.90 (0.71–5.06)	64.832 (39.133 – 90.530)	1.89936390723618	0.712865192111803	5.06068088613547	64.8316777041943	39.1331622507993	90.5301931575892	910
SCORESUM_PGS000565	(1.03,1.4]	9	10.8133717192688	4	2.70 (1.01–7.20)	60.008 (21.339 – 98.677)	2.70334292981721	1.01461287627205	7.20280923601558	60.0082599118943	21.3391768319077	98.6773429918808	912
SCORESUM_PGS000565	(1.4,1.96]	10	15.0564413735488	7	2.15 (1.03–4.51)	64.554 (40.067 – 89.042)	2.15092019622126	1.02541662588393	4.51178338026693	64.5543615676359	40.0666004779692	89.0421226573026	911
SCORESUM_PGS000567	ALL	0	47.1697699010712	21	2.25 (1.46–3.45)	0.808 (0.744 – 0.872)	2.24617951909863	1.46452590511434	3.44502095483539	0.80772513535874	0.743579565608401	0.871870705109078	9115	0.348151
SCORESUM_PGS000567	[0.0141,0.039]	1	0.289583975613114	0	NA	NA	NA	NA	NA	NA	NA	NA	914
SCORESUM_PGS000567	(0.039,0.0611]	2	0.45992561554445	0	NA	NA	NA	NA	NA	NA	NA	NA	910
SCORESUM_PGS000567	(0.0611,0.109]	3	0.709556103056461	0	NA	NA	NA	NA	NA	NA	NA	NA	911
SCORESUM_PGS000567	(0.109,0.186]	4	1.34818587670331	0	NA	NA	NA	NA	NA	NA	NA	NA	911
SCORESUM_PGS000567	(0.186,0.266]	5	2.15092080283784	1	2.15 (0.30–15.27)	NA (NA – NA)	2.15092080283784	0.302986219805526	15.269540321174	NA	NA	NA	912
SCORESUM_PGS000567	(0.266,0.496]	6	3.51888472794386	1	3.52 (0.50–24.98)	NA (NA – NA)	3.51888472794386	0.495682398089433	24.9808138765549	NA	NA	NA	911
SCORESUM_PGS000567	(0.496,0.664]	7	5.21846089933215	4	1.30 (0.49–3.48)	49.876 (16.149 – 83.603)	1.30461522483304	0.489645390932945	3.47602758319283	49.8762376237624	16.1490766475106	83.6033986000141	913
SCORESUM_PGS000567	(0.664,1.03]	8	7.60754861991901	4	1.90 (0.71–5.07)	68.247 (39.461 – 97.033)	1.90188715497975	0.713812212048643	5.06740384826939	68.2469680264609	39.4608774711543	97.0330585817674	911
SCORESUM_PGS000567	(1.03,1.4]	9	10.7878476382837	4	2.70 (1.01–7.19)	57.368 (16.736 – 97.999)	2.69696190957093	1.01221796542511	7.18580759295428	57.3675496688742	16.7356148215021	97.9994845162462	910
SCORESUM_PGS000567	(1.4,1.98]	10	15.0788556418373	7	2.15 (1.03–4.52)	64.720 (39.600 – 89.839)	2.15412223454819	1.02694314618111	4.51849999547738	64.7198105761642	39.6001604444296	89.8394607078987	912
SCORESUM_PGS000568	ALL	0	47.4341557403384	21	2.26 (1.47–3.46)	0.803 (0.737 – 0.869)	2.2587693209685	1.47273455042603	3.46433024462729	0.802750636212259	0.736760337850155	0.868740934574364	9115	0.2063608
SCORESUM_PGS000568	[0.00975,0.0384]	1	0.262212431970471	0	NA	NA	NA	NA	NA	NA	NA	NA	912
SCORESUM_PGS000568	(0.0384,0.058]	2	0.435482848604586	0	NA	NA	NA	NA	NA	NA	NA	NA	911
SCORESUM_PGS000568	(0.058,0.102]	3	0.698012371774019	0	NA	NA	NA	NA	NA	NA	NA	NA	912
SCORESUM_PGS000568	(0.102,0.183]	4	1.29142955624066	0	NA	NA	NA	NA	NA	NA	NA	NA	912
SCORESUM_PGS000568	(0.183,0.294]	5	2.14470721807701	0	NA	NA	NA	NA	NA	NA	NA	NA	911
SCORESUM_PGS000568	(0.294,0.45]	6	3.36906393628456	3	1.12 (0.36–3.48)	56.424 (24.189 – 88.660)	1.12302131209485	0.362198425467702	3.48200538362558	56.424375917768	24.1888272408182	88.6599245947178	911
SCORESUM_PGS000568	(0.45,0.657]	7	5.00268172617353	2	2.50 (0.63–10.00)	57.728 (0.000 – 100.000)	2.50134086308676	0.625579479861109	10.0014567529241	57.7282728272827	0	100	911
SCORESUM_PGS000568	(0.657,0.952]	8	7.26269366922747	5	1.45 (0.60–3.49)	61.963 (38.349 – 85.576)	1.45253873384549	0.604587020869373	3.48976855356167	61.9625137816979	38.34916514126	85.5758624221358	912
SCORESUM_PGS000568	(0.952,1.37]	9	10.4638061156512	3	3.49 (1.12–10.81)	47.026 (23.157 – 70.896)	3.48793537188373	1.12493386031367	10.8145852726359	47.0264317180617	23.1566608468077	70.8962025893157	911
SCORESUM_PGS000568	(1.37,3.98]	10	16.5040658663349	8	2.06 (1.03–4.13)	58.283 (45.588 – 70.978)	2.06300823329187	1.0317055564558	4.12521086466823	58.2826327433628	45.5875002798432	70.9777652068825	912
SCORESUM_PGS000569	ALL	0	47.1739256507319	21	2.25 (1.46–3.45)	0.808 (0.743 – 0.872)	2.24637741193961	1.46465493273194	3.44532446796878	0.807620409060919	0.742936700162949	0.872304117958889	9115	0.3377843
SCORESUM_PGS000569	[0.0139,0.0391]	1	0.288008750158804	0	NA	NA	NA	NA	NA	NA	NA	NA	912
SCORESUM_PGS000569	(0.0391,0.061]	2	0.459356574808963	0	NA	NA	NA	NA	NA	NA	NA	NA	911
SCORESUM_PGS000569	(0.061,0.109]	3	0.711573206636269	0	NA	NA	NA	NA	NA	NA	NA	NA	914
SCORESUM_PGS000569	(0.109,0.187]	4	1.34938156774902	0	NA	NA	NA	NA	NA	NA	NA	NA	911
SCORESUM_PGS000569	(0.187,0.274]	5	2.1516993575245	1	2.15 (0.30–15.28)	NA (NA – NA)	2.1516993575245	0.303095889739033	15.2750673364711	NA	NA	NA	910
SCORESUM_PGS000569	(0.274,0.489]	6	3.51703626877157	1	3.52 (0.50–24.97)	NA (NA – NA)	3.51703626877157	0.495422017671736	24.96769153294	NA	NA	NA	911
SCORESUM_PGS000569	(0.489,0.666]	7	5.19733083357933	4	1.30 (0.49–3.46)	43.330 (16.880 – 69.779)	1.29933270839483	0.487662768181608	3.46195280275309	43.329658213892	16.8799404940947	69.7793759336892	911
SCORESUM_PGS000569	(0.666,1.02]	8	7.6038386465614	4	1.90 (0.71–5.06)	61.110 (36.185 – 86.034)	1.90095966164035	0.713464107235733	5.06493262735335	61.1095814977974	36.1848168413676	86.0343461542271	912
SCORESUM_PGS000569	(1.02,1.4]	9	10.790883519074	3	3.60 (1.16–11.15)	55.819 (10.019 – 100.000)	3.59696117302467	1.16009701624251	11.1526273226293	55.8186490455213	10.019353971714	100	911
SCORESUM_PGS000569	(1.4,2.07]	10	15.104816925868	8	1.89 (0.94–3.78)	58.317 (31.069 – 85.565)	1.8881021157335	0.944235419191663	3.77546693015306	58.3172013274336	31.0690583054602	85.5653443494071	912
SCORESUM_PGS000571	ALL	0	47.174900970737	21	2.25 (1.46–3.45)	0.807 (0.742 – 0.872)	2.24642385574938	1.46468521444449	3.44539569998586	0.807078450469697	0.742062928289805	0.87209397264959	9115	0.1742454
SCORESUM_PGS000571	[0.0141,0.0393]	1	0.287998752240065	0	NA	NA	NA	NA	NA	NA	NA	NA	913
SCORESUM_PGS000571	(0.0393,0.061]	2	0.459228277254903	0	NA	NA	NA	NA	NA	NA	NA	NA	911
SCORESUM_PGS000571	(0.061,0.109]	3	0.708597570007058	0	NA	NA	NA	NA	NA	NA	NA	NA	911
SCORESUM_PGS000571	(0.109,0.188]	4	1.34850514088733	0	NA	NA	NA	NA	NA	NA	NA	NA	911
SCORESUM_PGS000571	(0.188,0.275]	5	2.15655734026285	1	2.16 (0.30–15.31)	NA (NA – NA)	2.15655734026285	0.303780202161801	15.309554502714	NA	NA	NA	912
SCORESUM_PGS000571	(0.275,0.487]	6	3.51816328066938	1	3.52 (0.50–24.98)	NA (NA – NA)	3.51816328066938	0.495580772505546	24.9756922708534	NA	NA	NA	912
SCORESUM_PGS000571	(0.487,0.667]	7	5.19054148497277	4	1.30 (0.49–3.46)	49.020 (23.254 – 74.787)	1.29763537124319	0.487025727238547	3.45743040362362	49.0204194260486	23.2539752936536	74.7868635584436	910
SCORESUM_PGS000571	(0.667,1.02]	8	7.59830627500579	5	1.52 (0.63–3.65)	72.018 (46.594 – 97.441)	1.51966125500116	0.632525281070743	3.65103245524412	72.0176405733186	46.5940282377591	97.4412529088782	912
SCORESUM_PGS000571	(1.02,1.4]	9	10.7935125937145	2	5.40 (1.35–21.58)	62.486 (32.404 – 92.568)	5.39675629685724	1.34971608505962	21.5785963063349	62.4862486248625	32.4042232504936	92.5682739992314	911
SCORESUM_PGS000571	(1.4,2.11]	10	15.1134902557224	8	1.89 (0.94–3.78)	58.656 (31.693 – 85.619)	1.8891862819653	0.944777608169592	3.77763483925121	58.6559734513274	31.6926506202838	85.6192962823711	912
SCORESUM_PGS000572	ALL	0	47.2231046910015	21	2.25 (1.47–3.45)	0.811 (0.745 – 0.877)	2.24871927100007	1.46618184241614	3.44891623499717	0.810940232701834	0.745265556623003	0.876614908780664	9115	0.1056171
SCORESUM_PGS000572	[0.0136,0.0402]	1	0.282631202915485	0	NA	NA	NA	NA	NA	NA	NA	NA	912
SCORESUM_PGS000572	(0.0402,0.0608]	2	0.455764428660713	0	NA	NA	NA	NA	NA	NA	NA	NA	911
SCORESUM_PGS000572	(0.0608,0.109]	3	0.703519078998872	0	NA	NA	NA	NA	NA	NA	NA	NA	912
SCORESUM_PGS000572	(0.109,0.192]	4	1.34355533233611	0	NA	NA	NA	NA	NA	NA	NA	NA	911
SCORESUM_PGS000572	(0.192,0.295]	5	2.17092809315921	1	2.17 (0.31–15.41)	NA (NA – NA)	2.17092809315921	0.305804516627532	15.4115735033704	NA	NA	NA	912
SCORESUM_PGS000572	(0.295,0.47]	6	3.48334968121411	0	NA	NA	NA	NA	NA	NA	NA	NA	911
SCORESUM_PGS000572	(0.47,0.671]	7	5.15573579365725	4	1.29 (0.48–3.43)	62.211 (25.090 – 99.331)	1.28893394841431	0.483759927865966	3.43424626075109	62.2105843439912	25.0902500010105	99.3309186869718	911
SCORESUM_PGS000572	(0.671,0.992]	8	7.50084661740112	5	1.50 (0.62–3.60)	49.724 (21.789 – 77.660)	1.50016932348022	0.624412197037498	3.60420249602517	49.7243660418964	21.788728897417	77.6600031863757	912
SCORESUM_PGS000572	(0.992,1.4]	9	10.7847646891845	2	5.39 (1.35–21.56)	93.812 (92.243 – 95.381)	5.39238234459225	1.34862216986267	21.5611073286976	93.8118811881188	92.2428750517017	95.3808873245359	911
SCORESUM_PGS000572	(1.4,2.54]	10	15.3420097734741	9	1.70 (0.89–3.28)	59.272 (36.925 – 81.618)	1.70466775260824	0.886963805580226	3.2762240448825	59.2715639227267	36.924781496459	81.6183463489944	912
SCORESUM_PGS000573	ALL	0	47.1744117012071	21	2.25 (1.46–3.45)	0.809 (0.745 – 0.874)	2.24640055720034	1.46467002361565	3.44535996642628	0.809364101919633	0.745129746123241	0.873598457716025	9115	0.07085419
SCORESUM_PGS000573	[0.014,0.039]	1	0.289851268327968	0	NA	NA	NA	NA	NA	NA	NA	NA	915
SCORESUM_PGS000573	(0.039,0.061]	2	0.458903143993505	0	NA	NA	NA	NA	NA	NA	NA	NA	908
SCORESUM_PGS000573	(0.061,0.109]	3	0.709908848170287	0	NA	NA	NA	NA	NA	NA	NA	NA	912
SCORESUM_PGS000573	(0.109,0.186]	4	1.34829054065478	0	NA	NA	NA	NA	NA	NA	NA	NA	911
SCORESUM_PGS000573	(0.186,0.267]	5	2.15169421083273	1	2.15 (0.30–15.28)	NA (NA – NA)	2.15169421083273	0.303095164758046	15.2750307997388	NA	NA	NA	912
SCORESUM_PGS000573	(0.267,0.495]	6	3.52103956735951	0	NA	NA	NA	NA	NA	NA	NA	NA	911
SCORESUM_PGS000573	(0.495,0.665]	7	5.20194032562122	5	1.04 (0.43–2.50)	54.890 (24.255 – 85.524)	1.04038806512424	0.433038449292344	2.49956401751807	54.8896247240618	24.2549986160319	85.5242508320917	911
SCORESUM_PGS000573	(0.665,1.02]	8	7.60760924882401	4	1.90 (0.71–5.07)	68.103 (41.750 – 94.455)	1.901902312206	0.713817900826324	5.06744423330823	68.1029735682819	41.7504741096768	94.4554730268871	912
SCORESUM_PGS000573	(1.02,1.4]	9	10.7970663212289	4	2.70 (1.01–7.19)	58.862 (20.029 – 97.695)	2.69926658030722	1.0130829495079	7.1919481767042	58.861631753032	20.0285448551024	97.6947186509615	911
SCORESUM_PGS000573	(1.4,1.99]	10	15.0881082261942	7	2.16 (1.03–4.52)	66.756 (41.868 – 91.644)	2.15544403231346	1.02757329201681	4.52127260656723	66.7561168113654	41.8683666231224	91.6438669996084	912
SCORESUM_PGS000575	ALL	0	47.1725719115403	21	2.25 (1.46–3.45)	0.808 (0.743 – 0.873)	2.24631294816859	1.4646129018694	3.44522559829245	0.807937206111827	0.743352198734394	0.87252221348926	9115	0.3367442
SCORESUM_PGS000575	[0.0139,0.0391]	1	0.288462136636505	0	NA	NA	NA	NA	NA	NA	NA	NA	912
SCORESUM_PGS000575	(0.0391,0.061]	2	0.459790707427689	0	NA	NA	NA	NA	NA	NA	NA	NA	911
SCORESUM_PGS000575	(0.061,0.11]	3	0.710890745919714	0	NA	NA	NA	NA	NA	NA	NA	NA	913
SCORESUM_PGS000575	(0.11,0.187]	4	1.34928563388796	0	NA	NA	NA	NA	NA	NA	NA	NA	911
SCORESUM_PGS000575	(0.187,0.269]	5	2.15069279545144	1	2.15 (0.30–15.27)	NA (NA – NA)	2.15069279545144	0.302954101888399	15.2679216804618	NA	NA	NA	911
SCORESUM_PGS000575	(0.269,0.492]	6	3.52836292047303	1	3.53 (0.50–25.05)	NA (NA – NA)	3.52836292047303	0.49701752940678	25.048100241913	NA	NA	NA	913
SCORESUM_PGS000575	(0.492,0.666]	7	5.19227822112905	4	1.30 (0.49–3.46)	48.992 (16.433 – 81.551)	1.29806955528226	0.487188684261814	3.45858724716435	48.9917127071823	16.4327676034885	81.5506578108761	909
SCORESUM_PGS000575	(0.666,1.02]	8	7.60712846117286	4	1.90 (0.71–5.07)	65.666 (37.980 – 93.352)	1.90178211529321	0.713772788778548	5.06712397966078	65.6662995594714	37.9802213544866	93.3523777644561	912
SCORESUM_PGS000575	(1.02,1.4]	9	10.792009801547	4	2.70 (1.01–7.19)	57.525 (18.137 – 96.912)	2.69800245038675	1.01260849897465	7.18858001850041	57.5248070562293	18.1371472588414	96.9124668536172	911
SCORESUM_PGS000575	(1.4,2.04]	10	15.0936704878951	7	2.16 (1.03–4.52)	66.946 (42.345 – 91.546)	2.15623864112787	1.02795210899514	4.52293938288415	66.9455406471981	42.3453648839274	91.5457164104688	912
SCORESUM_PGS000576	ALL	0	47.2358858350208	21	2.25 (1.47–3.45)	0.811 (0.745 – 0.876)	2.24932789690575	1.46657867107468	3.44984969956708	0.810736016421084	0.745323296014988	0.876148736827179	9115	0.310548
SCORESUM_PGS000576	[0.0141,0.0399]	1	0.284285395131381	0	NA	NA	NA	NA	NA	NA	NA	NA	913
SCORESUM_PGS000576	(0.0399,0.0605]	2	0.456431789239866	0	NA	NA	NA	NA	NA	NA	NA	NA	910
SCORESUM_PGS000576	(0.0605,0.108]	3	0.703889758074201	0	NA	NA	NA	NA	NA	NA	NA	NA	912
SCORESUM_PGS000576	(0.108,0.193]	4	1.34610246455573	0	NA	NA	NA	NA	NA	NA	NA	NA	911
SCORESUM_PGS000576	(0.193,0.295]	5	2.17210978234544	1	2.17 (0.31–15.42)	NA (NA – NA)	2.17210978234544	0.305970973495238	15.4199623992575	NA	NA	NA	912
SCORESUM_PGS000576	(0.295,0.472]	6	3.49433512907789	1	3.49 (0.49–24.81)	NA (NA – NA)	3.49433512907789	0.492224255814586	24.8065345217512	NA	NA	NA	911
SCORESUM_PGS000576	(0.472,0.673]	7	5.16075020553191	4	1.29 (0.48–3.44)	60.474 (29.247 – 91.701)	1.29018755138298	0.484230427446212	3.43758637085751	60.4740904079383	29.2467667309069	91.7014140849696	911
SCORESUM_PGS000576	(0.673,0.997]	8	7.54157855457139	4	1.89 (0.71–5.02)	64.097 (43.975 – 84.218)	1.88539463864285	0.707622276153724	5.02346105148754	64.0969162995595	43.9753358962683	84.2184967028507	912
SCORESUM_PGS000576	(0.997,1.39]	9	10.791268351293	2	5.40 (1.35–21.57)	77.173 (73.792 – 80.553)	5.39563417564648	1.34943544517814	21.574109574068	77.1727172717272	73.7922313152076	80.5532032282467	911
SCORESUM_PGS000576	(1.39,2.5]	10	15.2851344052	9	1.70 (0.88–3.26)	55.814 (31.588 – 80.040)	1.69834826724445	0.88367568402164	3.26407854035913	55.8139534883721	31.5883230621107	80.0395839146335	912
SCORESUM_PGS000577	ALL	0	47.7545841156519	21	2.27 (1.48–3.49)	0.811 (0.756 – 0.867)	2.27402781503104	1.48268320307718	3.48773257348737	0.811390555782463	0.755689758823202	0.867091352741723	9115	0.01675683
SCORESUM_PGS000577	[0.00326,0.028]	1	0.168173813814404	0	NA	NA	NA	NA	NA	NA	NA	NA	912
SCORESUM_PGS000577	(0.028,0.0497]	2	0.350274391594625	0	NA	NA	NA	NA	NA	NA	NA	NA	911
SCORESUM_PGS000577	(0.0497,0.086]	3	0.599276080467564	0	NA	NA	NA	NA	NA	NA	NA	NA	912
SCORESUM_PGS000577	(0.086,0.148]	4	1.03572630047762	0	NA	NA	NA	NA	NA	NA	NA	NA	911
SCORESUM_PGS000577	(0.148,0.237]	5	1.72781651439579	0	NA	NA	NA	NA	NA	NA	NA	NA	912
SCORESUM_PGS000577	(0.237,0.365]	6	2.70847261115456	2	1.35 (0.34–5.41)	87.349 (64.660 – 100.000)	1.35423630557728	0.338691321984244	5.41483011905726	87.3487348734873	64.6596524212455	100	911
SCORESUM_PGS000577	(0.365,0.548]	7	4.12104168446666	2	2.06 (0.52–8.24)	87.871 (66.956 – 100.000)	2.06052084223333	0.515331427135682	8.23886516076981	87.8712871287129	66.9563171908468	100	911
SCORESUM_PGS000577	(0.548,0.827]	8	6.1461869266879	6	1.02 (0.46–2.28)	74.476 (58.622 – 90.330)	1.02436448778132	0.460206702265608	2.2801115208919	74.4757174392936	58.6215013822319	90.3299334963553	912
SCORESUM_PGS000577	(0.827,1.34]	9	9.62099540611229	5	1.92 (0.80–4.62)	73.885 (45.741 – 100.000)	1.92419908122246	0.800905175861296	4.62294690528829	73.8852097130243	45.7408916984533	100	911
SCORESUM_PGS000577	(1.34,13.2]	10	21.2766203864805	6	3.55 (1.59–7.89)	58.692 (30.378 – 87.006)	3.54610339774675	1.59312487892326	7.89319749749308	58.6920529801324	30.3781428740958	87.0059630861691	912
SCORESUM_PGS000578	ALL	0	47.7545841156519	21	2.27 (1.48–3.49)	0.811 (0.756 – 0.867)	2.27402781503104	1.48268320307718	3.48773257348737	0.811390555782463	0.755689758823202	0.867091352741723	9115	0.01675683
SCORESUM_PGS000578	[0.00326,0.028]	1	0.168173813814404	0	NA	NA	NA	NA	NA	NA	NA	NA	912
SCORESUM_PGS000578	(0.028,0.0497]	2	0.350274391594625	0	NA	NA	NA	NA	NA	NA	NA	NA	911
SCORESUM_PGS000578	(0.0497,0.086]	3	0.599276080467564	0	NA	NA	NA	NA	NA	NA	NA	NA	912
SCORESUM_PGS000578	(0.086,0.148]	4	1.03572630047762	0	NA	NA	NA	NA	NA	NA	NA	NA	911
SCORESUM_PGS000578	(0.148,0.237]	5	1.72781651439579	0	NA	NA	NA	NA	NA	NA	NA	NA	912
SCORESUM_PGS000578	(0.237,0.365]	6	2.70847261115456	2	1.35 (0.34–5.41)	87.349 (64.660 – 100.000)	1.35423630557728	0.338691321984244	5.41483011905726	87.3487348734873	64.6596524212455	100	911
SCORESUM_PGS000578	(0.365,0.548]	7	4.12104168446666	2	2.06 (0.52–8.24)	87.871 (66.956 – 100.000)	2.06052084223333	0.515331427135682	8.23886516076981	87.8712871287129	66.9563171908468	100	911
SCORESUM_PGS000578	(0.548,0.827]	8	6.1461869266879	6	1.02 (0.46–2.28)	74.476 (58.622 – 90.330)	1.02436448778132	0.460206702265608	2.2801115208919	74.4757174392936	58.6215013822319	90.3299334963553	912
SCORESUM_PGS000578	(0.827,1.34]	9	9.62099540611229	5	1.92 (0.80–4.62)	73.885 (45.741 – 100.000)	1.92419908122246	0.800905175861296	4.62294690528829	73.8852097130243	45.7408916984533	100	911
SCORESUM_PGS000578	(1.34,13.2]	10	21.2766203864805	6	3.55 (1.59–7.89)	58.692 (30.378 – 87.006)	3.54610339774675	1.59312487892326	7.89319749749308	58.6920529801324	30.3781428740958	87.0059630861691	912
SCORESUM_PGS000579	ALL	0	48.2461378400474	21	2.30 (1.50–3.52)	0.793 (0.732 – 0.855)	2.29743513524035	1.49794495153689	3.52363295808796	0.793445704650895	0.731848222159097	0.855043187142693	9115	7.619403e-05
SCORESUM_PGS000579	[0.00218,0.0243]	1	0.141577508903712	0	NA	NA	NA	NA	NA	NA	NA	NA	912
SCORESUM_PGS000579	(0.0243,0.0456]	2	0.312230429297056	0	NA	NA	NA	NA	NA	NA	NA	NA	912
SCORESUM_PGS000579	(0.0456,0.0788]	3	0.55690330277209	0	NA	NA	NA	NA	NA	NA	NA	NA	912
SCORESUM_PGS000579	(0.0788,0.135]	4	0.947687036434762	0	NA	NA	NA	NA	NA	NA	NA	NA	910
SCORESUM_PGS000579	(0.135,0.215]	5	1.57355445659473	0	NA	NA	NA	NA	NA	NA	NA	NA	913
SCORESUM_PGS000579	(0.215,0.334]	6	2.46933897572276	0	NA	NA	NA	NA	NA	NA	NA	NA	910
SCORESUM_PGS000579	(0.334,0.513]	7	3.80284947433245	8	0.48 (0.24–0.95)	59.946 (40.881 – 79.011)	0.475356184291557	0.237724507694604	0.950526742638228	59.9460132890366	40.8810583332547	79.0109682448184	911
SCORESUM_PGS000579	(0.513,0.789]	8	5.82800471374678	3	1.94 (0.63–6.02)	54.932 (27.870 – 81.995)	1.94266823791559	0.62655211383888	6.02337746413951	54.9321598826549	27.8697291316434	81.9945906336664	912
SCORESUM_PGS000579	(0.789,1.37]	9	9.477022519442	4	2.37 (0.89–6.31)	53.786 (30.550 – 77.022)	2.3692556298605	0.889223946663349	6.31266427393103	53.7857929515419	30.550024748188	77.0215611548957	912
SCORESUM_PGS000579	(1.37,17.3]	10	23.1369694228011	6	3.86 (1.73–8.58)	74.705 (63.600 – 85.811)	3.85616157046685	1.7324218292569	8.58334950900707	74.7053406998158	63.6000755553462	85.8106058442854	911
SCORESUM_PGS000580	ALL	0	47.7532727147161	21	2.27 (1.48–3.49)	0.811 (0.756 – 0.867)	2.27396536736743	1.48264248673181	3.48763679596474	0.811249175280405	0.755725651184622	0.866772699376187	9115	0.001100486
SCORESUM_PGS000580	[0.00326,0.0281]	1	0.168027687682912	0	NA	NA	NA	NA	NA	NA	NA	NA	912
SCORESUM_PGS000580	(0.0281,0.0496]	2	0.350562327906376	0	NA	NA	NA	NA	NA	NA	NA	NA	911
SCORESUM_PGS000580	(0.0496,0.0859]	3	0.598849649972355	0	NA	NA	NA	NA	NA	NA	NA	NA	912
SCORESUM_PGS000580	(0.0859,0.147]	4	1.03516178870201	0	NA	NA	NA	NA	NA	NA	NA	NA	911
SCORESUM_PGS000580	(0.147,0.238]	5	1.72891595681974	0	NA	NA	NA	NA	NA	NA	NA	NA	912
SCORESUM_PGS000580	(0.238,0.365]	6	2.70535021002617	1	2.71 (0.38–19.21)	NA (NA – NA)	2.70535021002617	0.381085083330107	19.205474260321	NA	NA	NA	911
SCORESUM_PGS000580	(0.365,0.546]	7	4.12405706260793	2	2.06 (0.52–8.24)	58.141 (0.000 – 100.000)	2.06202853130396	0.515708496634093	8.2448935622801	58.1408140814081	0	100	911
SCORESUM_PGS000580	(0.546,0.827]	8	6.14640852125814	7	0.88 (0.42–1.84)	77.727 (60.679 – 94.775)	0.878058360179734	0.418600207765244	1.84182059535408	77.7269139700079	60.6792995104543	94.7745284295615	912
SCORESUM_PGS000580	(0.827,1.35]	9	9.62339983631168	6	1.60 (0.72–3.57)	76.483 (53.912 – 99.053)	1.60389997271861	0.720569217317799	3.57008745400263	76.4825046040516	53.912278942519	99.0527302655841	911
SCORESUM_PGS000580	(1.35,13.2]	10	21.2725396734288	5	4.25 (1.77–10.22)	70.650 (50.269 – 91.032)	4.25450793468576	1.77084453416743	10.2215849088154	70.6504961411246	50.2685466513034	91.0324456309457	912
SCORESUM_PGS000581	ALL	0	47.9143508894791	21	2.28 (1.49–3.50)	0.870 (0.823 – 0.916)	2.28163575664186	1.48764363810871	3.49940106126832	0.869652413417533	0.823403527362019	0.915901299473047	9115	0.002237244
SCORESUM_PGS000581	[0.00128,0.0198]	1	0.108494408577039	0	NA	NA	NA	NA	NA	NA	NA	NA	912
SCORESUM_PGS000581	(0.0198,0.0384]	2	0.258811285191615	0	NA	NA	NA	NA	NA	NA	NA	NA	911
SCORESUM_PGS000581	(0.0384,0.0692]	3	0.479180802346678	0	NA	NA	NA	NA	NA	NA	NA	NA	912
SCORESUM_PGS000581	(0.0692,0.115]	4	0.824912829794792	0	NA	NA	NA	NA	NA	NA	NA	NA	911
SCORESUM_PGS000581	(0.115,0.192]	5	1.36860113515445	0	NA	NA	NA	NA	NA	NA	NA	NA	913
SCORESUM_PGS000581	(0.192,0.298]	6	2.18296834129896	1	2.18 (0.31–15.50)	NA (NA – NA)	2.18296834129896	0.307500548050248	15.4970480843984	NA	NA	NA	910
SCORESUM_PGS000581	(0.298,0.462]	7	3.40988071706856	0	NA	NA	NA	NA	NA	NA	NA	NA	912
SCORESUM_PGS000581	(0.462,0.736]	8	5.36058166638135	5	1.07 (0.45–2.58)	66.523 (43.846 – 89.200)	1.07211633327627	0.446244636963907	2.57579214822188	66.523178807947	43.8459776509477	89.2003799649463	911
SCORESUM_PGS000581	(0.736,1.35]	9	9.06264629896963	5	1.81 (0.75–4.35)	51.323 (35.389 – 67.257)	1.81252925979393	0.754425090280547	4.35465675775368	51.3230429988975	35.3888578906759	67.257228107119	912
SCORESUM_PGS000581	(1.35,24.6]	10	24.858273404696	10	2.49 (1.34–4.62)	59.001 (38.342 – 79.660)	2.4858273404696	1.33751110910237	4.62002709702596	59.0011098779134	38.3420599916936	79.6601597641333	911
SCORESUM_PGS000582	ALL	0	47.9143508894791	21	2.28 (1.49–3.50)	0.870 (0.823 – 0.916)	2.28163575664186	1.48764363810871	3.49940106126832	0.869652413417533	0.823403527362019	0.915901299473047	9115	0.002237244
SCORESUM_PGS000582	[0.00128,0.0198]	1	0.108494408577039	0	NA	NA	NA	NA	NA	NA	NA	NA	912
SCORESUM_PGS000582	(0.0198,0.0384]	2	0.258811285191615	0	NA	NA	NA	NA	NA	NA	NA	NA	911
SCORESUM_PGS000582	(0.0384,0.0692]	3	0.479180802346678	0	NA	NA	NA	NA	NA	NA	NA	NA	912
SCORESUM_PGS000582	(0.0692,0.115]	4	0.824912829794792	0	NA	NA	NA	NA	NA	NA	NA	NA	911
SCORESUM_PGS000582	(0.115,0.192]	5	1.36860113515445	0	NA	NA	NA	NA	NA	NA	NA	NA	913
SCORESUM_PGS000582	(0.192,0.298]	6	2.18296834129896	1	2.18 (0.31–15.50)	NA (NA – NA)	2.18296834129896	0.307500548050248	15.4970480843984	NA	NA	NA	910
SCORESUM_PGS000582	(0.298,0.462]	7	3.40988071706856	0	NA	NA	NA	NA	NA	NA	NA	NA	912
SCORESUM_PGS000582	(0.462,0.736]	8	5.36058166638135	5	1.07 (0.45–2.58)	66.523 (43.846 – 89.200)	1.07211633327627	0.446244636963907	2.57579214822188	66.523178807947	43.8459776509477	89.2003799649463	911
SCORESUM_PGS000582	(0.736,1.35]	9	9.06264629896963	5	1.81 (0.75–4.35)	51.323 (35.389 – 67.257)	1.81252925979393	0.754425090280547	4.35465675775368	51.3230429988975	35.3888578906759	67.257228107119	912
SCORESUM_PGS000582	(1.35,24.6]	10	24.858273404696	10	2.49 (1.34–4.62)	59.001 (38.342 – 79.660)	2.4858273404696	1.33751110910237	4.62002709702596	59.0011098779134	38.3420599916936	79.6601597641333	911
SCORESUM_PGS000585	ALL	0	48.3373583836218	21	2.30 (1.50–3.53)	0.859 (0.807 – 0.910)	2.30177897064865	1.50077716482569	3.53029520564151	0.858582843737891	0.80733541806218	0.909830269413602	9115	0.001168621
SCORESUM_PGS000585	[0.000261,0.0125]	1	0.0638322420501998	0	NA	NA	NA	NA	NA	NA	NA	NA	912
SCORESUM_PGS000585	(0.0125,0.0273]	2	0.176191492750295	0	NA	NA	NA	NA	NA	NA	NA	NA	911
SCORESUM_PGS000585	(0.0273,0.0497]	3	0.346879856007746	0	NA	NA	NA	NA	NA	NA	NA	NA	912
SCORESUM_PGS000585	(0.0497,0.0853]	4	0.599496445268143	0	NA	NA	NA	NA	NA	NA	NA	NA	911
SCORESUM_PGS000585	(0.0853,0.145]	5	1.02448101144089	0	NA	NA	NA	NA	NA	NA	NA	NA	912
SCORESUM_PGS000585	(0.145,0.233]	6	1.70032036509505	1	1.70 (0.24–12.07)	NA (NA – NA)	1.70032036509505	0.239513067705144	12.0706956478721	NA	NA	NA	911
SCORESUM_PGS000585	(0.233,0.377]	7	2.69884981814966	1	2.70 (0.38–19.16)	NA (NA – NA)	2.69884981814966	0.380169415417405	19.1593275143642	NA	NA	NA	911
SCORESUM_PGS000585	(0.377,0.653]	8	4.5431404389342	5	0.91 (0.38–2.18)	66.057 (35.973 – 96.142)	0.908628087786841	0.378196282049518	2.1830066584501	66.057268722467	35.9728163006899	96.141721144244	913
SCORESUM_PGS000585	(0.653,1.32]	9	8.41549287730608	6	1.40 (0.63–3.12)	49.558 (30.152 – 68.964)	1.40258214621768	0.630125030559684	3.12197830824348	49.5580110497238	30.1522998247011	68.9637222747464	911
SCORESUM_PGS000585	(1.32,38.4]	10	28.7686738366195	8	3.60 (1.80–7.19)	80.060 (69.693 – 90.426)	3.59608422957744	1.7983932498505	7.19076419314328	80.0595238095238	69.6933093863385	90.4257382327092	911
SCORESUM_PGS000586	ALL	0	48.2000761587636	21	2.30 (1.50–3.52)	0.865 (0.817 – 0.913)	2.29524172184589	1.49651482954107	3.52026886584052	0.864719804790181	0.816869851756163	0.912569757824199	9115	0.001360956
SCORESUM_PGS000586	[0.000463,0.0142]	1	0.0733807331745746	0	NA	NA	NA	NA	NA	NA	NA	NA	913
SCORESUM_PGS000586	(0.0142,0.0308]	2	0.198314445636633	0	NA	NA	NA	NA	NA	NA	NA	NA	911
SCORESUM_PGS000586	(0.0308,0.0553]	3	0.383332942735318	0	NA	NA	NA	NA	NA	NA	NA	NA	912
SCORESUM_PGS000586	(0.0553,0.093]	4	0.661168565368139	0	NA	NA	NA	NA	NA	NA	NA	NA	910
SCORESUM_PGS000586	(0.093,0.153]	5	1.10457307348702	0	NA	NA	NA	NA	NA	NA	NA	NA	912
SCORESUM_PGS000586	(0.153,0.25]	6	1.7947484459803	0	NA	NA	NA	NA	NA	NA	NA	NA	911
SCORESUM_PGS000586	(0.25,0.399]	7	2.87912360803667	2	1.44 (0.36–5.76)	65.512 (26.954 – 100.000)	1.43956180401833	0.360031028907583	5.75599884786728	65.5115511551155	26.9536578728341	100	911
SCORESUM_PGS000586	(0.399,0.664]	8	4.7250969512263	4	1.18 (0.44–3.15)	48.844 (23.744 – 73.943)	1.18127423780657	0.443353315950947	3.14739683837144	48.8436123348018	23.7440500855027	73.9431745841008	912
SCORESUM_PGS000586	(0.664,1.34]	9	8.57484272844455	6	1.43 (0.64–3.18)	53.066 (19.311 – 86.821)	1.42914045474076	0.642056634719089	3.18109389255081	53.0662983425414	19.3112358562911	86.8213608287918	911
SCORESUM_PGS000586	(1.34,34.1]	10	27.8054946646741	9	3.09 (1.61–5.94)	69.601 (50.890 – 88.312)	3.08949940718601	1.60751216613489	5.93775076051387	69.6013289036545	50.8903547103448	88.3123030969642	912
SCORESUM_PGS000589	ALL	0	47.7128045976057	21	2.27 (1.48–3.48)	0.805 (0.737 – 0.873)	2.2720383141717	1.48138603358472	3.48468122692676	0.80478232638998	0.736902865612816	0.872661787167144	9115	0.2686122
SCORESUM_PGS000589	[0.00462,0.0298]	1	0.182966459686098	0	NA	NA	NA	NA	NA	NA	NA	NA	913
SCORESUM_PGS000589	(0.0298,0.0518]	2	0.365310728638981	0	NA	NA	NA	NA	NA	NA	NA	NA	910
SCORESUM_PGS000589	(0.0518,0.0899]	3	0.628804241497532	0	NA	NA	NA	NA	NA	NA	NA	NA	913
SCORESUM_PGS000589	(0.0899,0.153]	4	1.08411879644188	0	NA	NA	NA	NA	NA	NA	NA	NA	910
SCORESUM_PGS000589	(0.153,0.244]	5	1.78709624501311	1	1.79 (0.25–12.69)	NA (NA – NA)	1.78709624501311	0.251736621353416	12.6867238138398	NA	NA	NA	912
SCORESUM_PGS000589	(0.244,0.38]	6	2.81125271394513	1	2.81 (0.40–19.96)	NA (NA – NA)	2.81125271394513	0.396002880065352	19.9572836954106	NA	NA	NA	911
SCORESUM_PGS000589	(0.38,0.566]	7	4.2471009588539	3	1.42 (0.46–4.39)	76.523 (59.718 – 93.329)	1.41570031961797	0.456593673848676	4.38947692391956	76.5234948604993	59.7175557503757	93.3294339706229	911
SCORESUM_PGS000589	(0.566,0.846]	8	6.35771990132139	4	1.59 (0.60–4.23)	65.512 (48.435 – 82.589)	1.58942997533035	0.596541452849264	4.23489035743	65.5115511551155	48.4345694492736	82.5885328609574	913
SCORESUM_PGS000589	(0.846,1.37]	9	9.77100362385146	4	2.44 (0.92–6.51)	50.110 (20.004 – 80.217)	2.44275090596286	0.916808036220078	6.50848569476328	50.1103752759382	20.0039883203707	80.2167622315057	910
SCORESUM_PGS000589	(1.37,8.54]	10	20.4774309283562	8	2.56 (1.28–5.12)	57.453 (32.163 – 82.743)	2.55967886604452	1.28008936960311	5.11835818096546	57.4529867256637	32.1628325582097	82.7431408931177	912
SCORESUM_PGS000591	ALL	0	48.0900568562191	21	2.29 (1.49–3.51)	0.811 (0.746 – 0.876)	2.290002707439	1.49309895282645	3.51223366016754	0.81094808717417	0.746059688060568	0.875836486287772	9115	0.1282704
SCORESUM_PGS000591	[0.00271,0.0248]	1	0.144472898499692	0	NA	NA	NA	NA	NA	NA	NA	NA	912
SCORESUM_PGS000591	(0.0248,0.0464]	2	0.316535236033224	0	NA	NA	NA	NA	NA	NA	NA	NA	911
SCORESUM_PGS000591	(0.0464,0.08]	3	0.562782461703796	0	NA	NA	NA	NA	NA	NA	NA	NA	913
SCORESUM_PGS000591	(0.08,0.135]	4	0.962305011473455	0	NA	NA	NA	NA	NA	NA	NA	NA	910
SCORESUM_PGS000591	(0.135,0.213]	5	1.56487295775604	1	1.56 (0.22–11.11)	NA (NA – NA)	1.56487295775604	0.220433472641504	11.1091448343633	NA	NA	NA	912
SCORESUM_PGS000591	(0.213,0.333]	6	2.46300381966436	2	1.23 (0.31–4.92)	92.684 (81.079 – 100.000)	1.23150190983218	0.307995737634122	4.92408422782113	92.6842684268427	81.0785653112916	100	911
SCORESUM_PGS000591	(0.333,0.519]	7	3.81020352704844	2	1.91 (0.48–7.62)	58.031 (27.192 – 88.870)	1.90510176352422	0.476461480278717	7.61743158599094	58.030803080308	27.1917926356565	88.8698135249596	911
SCORESUM_PGS000591	(0.519,0.807]	8	5.92866595157804	4	1.48 (0.56–3.95)	57.329 (28.745 – 85.914)	1.48216648789451	0.556283550566181	3.94909663534298	57.3294829482948	28.7452707033931	85.9136951931966	913
SCORESUM_PGS000591	(0.807,1.37]	9	9.46966038228788	4	2.37 (0.89–6.31)	48.317 (18.590 – 78.043)	2.36741509557197	0.888533161277683	6.307760339167	48.3167770419426	18.5902772106974	78.0432768731878	910
SCORESUM_PGS000591	(1.37,17.2]	10	22.8675546101741	8	2.86 (1.43–5.72)	53.768 (27.572 – 79.964)	2.85844432627177	1.42950127228935	5.71577243391317	53.7679756637168	27.5721923107888	79.9637590166449	912
SCORESUM_PGS000592	ALL	0	47.213254412162	21	2.25 (1.47–3.45)	0.810 (0.747 – 0.873)	2.24825021010295	1.46587601119069	3.44819682472478	0.810091949689487	0.747103166047329	0.873080733331644	9115	0.1315438
SCORESUM_PGS000592	[0.014,0.04]	1	0.283582121864583	0	NA	NA	NA	NA	NA	NA	NA	NA	912
SCORESUM_PGS000592	(0.04,0.0605]	2	0.45754803103959	0	NA	NA	NA	NA	NA	NA	NA	NA	912
SCORESUM_PGS000592	(0.0605,0.108]	3	0.703317151499572	0	NA	NA	NA	NA	NA	NA	NA	NA	911
SCORESUM_PGS000592	(0.108,0.193]	4	1.34469494513902	0	NA	NA	NA	NA	NA	NA	NA	NA	911
SCORESUM_PGS000592	(0.193,0.296]	5	2.17160404398726	1	2.17 (0.31–15.42)	NA (NA – NA)	2.17160404398726	0.305899733423007	15.416372126551	NA	NA	NA	912
SCORESUM_PGS000592	(0.296,0.47]	6	3.493568213307	0	NA	NA	NA	NA	NA	NA	NA	NA	911
SCORESUM_PGS000592	(0.47,0.672]	7	5.16055231497413	4	1.29 (0.48–3.44)	56.670 (30.577 – 82.763)	1.29013807874353	0.484211859481175	3.43745455554825	56.670341786108	30.5771938648688	82.7634897073473	911
SCORESUM_PGS000592	(0.672,0.998]	8	7.54059928089384	5	1.51 (0.63–3.62)	55.645 (25.513 – 85.776)	1.50811985617877	0.627721429876895	3.62330389301304	55.6449834619625	25.5134873916628	85.7764795322623	912
SCORESUM_PGS000592	(0.998,1.39]	9	10.7986839282623	4	2.70 (1.01–7.19)	54.796 (9.229 – 100.000)	2.69967098206557	1.01323472870938	7.19302566809013	54.7960308710033	9.22882728232516	100	911
SCORESUM_PGS000592	(1.39,2.44]	10	15.2591043811947	7	2.18 (1.04–4.57)	64.609 (40.915 – 88.304)	2.17987205445638	1.03921895887457	4.57251297546184	64.6093133385951	40.915065694054	88.3035609831362	912
SCORESUM_PGS000662	ALL	0	47.5285292895169	21	2.26 (1.48–3.47)	0.868 (0.825 – 0.911)	2.26326329950081	1.47566465815858	3.47122277039505	0.867749012954643	0.824830946590606	0.91066707931868	9115	0.003038005
SCORESUM_PGS000662	[0.00222,0.0247]	1	0.140471213867013	0	NA	NA	NA	NA	NA	NA	NA	NA	912
SCORESUM_PGS000662	(0.0247,0.0457]	2	0.31265796346941	0	NA	NA	NA	NA	NA	NA	NA	NA	911
SCORESUM_PGS000662	(0.0457,0.0797]	3	0.558134919786075	0	NA	NA	NA	NA	NA	NA	NA	NA	912
SCORESUM_PGS000662	(0.0797,0.134]	4	0.951400128323927	0	NA	NA	NA	NA	NA	NA	NA	NA	912
SCORESUM_PGS000662	(0.134,0.218]	5	1.57810956994322	0	NA	NA	NA	NA	NA	NA	NA	NA	911
SCORESUM_PGS000662	(0.218,0.346]	6	2.52377241223414	0	NA	NA	NA	NA	NA	NA	NA	NA	911
SCORESUM_PGS000662	(0.346,0.522]	7	3.88043501451246	2	1.94 (0.49–7.76)	67.932 (17.225 – 100.000)	1.94021750725623	0.485243845378569	7.75783971567265	67.9317931793179	17.22474737024	100	911
SCORESUM_PGS000662	(0.522,0.811]	8	5.96522610893604	2	2.98 (0.75–11.93)	63.639 (60.513 – 66.765)	2.98261305446802	0.745944525504814	11.9257938472874	63.6388583973655	60.5125240089563	66.7651927857747	913
SCORESUM_PGS000662	(0.811,1.35]	9	9.49776918394448	8	1.19 (0.59–2.37)	60.186 (39.007 – 81.365)	1.18722114799306	0.593726498692542	2.37397868773894	60.1856984478936	39.0066557765014	81.3647411192857	910
SCORESUM_PGS000662	(1.35,9.54]	10	22.1205527745002	9	2.46 (1.28–4.72)	58.140 (33.361 – 82.918)	2.45783919716669	1.27885003073923	4.723754446514	58.1395348837209	33.3612413211184	82.9178284463235	912
SCORESUM_PGS000714	ALL	0	99.6165644305828	21	4.74 (3.09–7.28)	0.739 (0.653 – 0.826)	4.74364592526585	3.09289274662683	7.27544680908595	0.739268172630829	0.652745734782858	0.8257906104788	9115	0.09641013
SCORESUM_PGS000714	[0.000188,0.00139]	1	0.00846383347853481	0	NA	NA	NA	NA	NA	NA	NA	NA	914
SCORESUM_PGS000714	(0.00139,0.0032]	2	0.0202016773838055	0	NA	NA	NA	NA	NA	NA	NA	NA	915
SCORESUM_PGS000714	(0.0032,0.00685]	3	0.0446155445424722	1	0.04 (0.01–0.32)	NA (NA – NA)	0.0446155445424722	0.00628470149512421	0.316728935553363	NA	NA	NA	912
SCORESUM_PGS000714	(0.00685,0.0133]	4	0.09042484627201	0	NA	NA	NA	NA	NA	NA	NA	NA	905
SCORESUM_PGS000714	(0.0133,0.0252]	5	0.172574894487741	1	0.17 (0.02–1.23)	NA (NA – NA)	0.172574894487741	0.0243095026303115	1.22512149509466	NA	NA	NA	913
SCORESUM_PGS000714	(0.0252,0.0446]	6	0.317552427841968	4	0.08 (0.03–0.21)	66.317 (28.841 – 100.000)	0.0793881069604919	0.0297957742084999	0.21152232805458	66.3167938931298	28.8414406124398	100	921
SCORESUM_PGS000714	(0.0446,0.0818]	7	0.55662489989388	3	0.19 (0.06–0.58)	75.277 (45.682 – 100.000)	0.18554163329796	0.0598411505778713	0.575284688787466	75.2771618625277	45.6823163584924	100	905
SCORESUM_PGS000714	(0.0818,0.252]	8	1.25084874258119	3	0.42 (0.13–1.29)	55.992 (26.641 – 85.343)	0.416949580860398	0.134475169848156	1.29278106267471	55.9918879056047	26.6408576430586	85.3429181681508	907
SCORESUM_PGS000714	(0.252,1.42]	9	6.24469141779624	4	1.56 (0.59–4.16)	66.510 (48.050 – 84.971)	1.56117285444906	0.585936050783434	4.15960185110619	66.5104740904079	48.0500635894214	84.9708845913945	911
SCORESUM_PGS000714	(1.42,70.4]	10	90.910566146305	5	18.18 (7.57–43.68)	76.902 (40.250 – 100.000)	18.182113229261	7.56790122992878	43.6830808750894	76.9018743109151	40.2504718343947	100	912
SCORESUM_PGS000719	ALL	0	47.9825101763561	21	2.28 (1.49–3.50)	0.821 (0.764 – 0.878)	2.28488143696934	1.48975984604262	3.5043790412765	0.820823777058657	0.763533090595508	0.878114463521806	9115	0.05345177
SCORESUM_PGS000719	[0.00275,0.0281]	1	0.172628147534998	0	NA	NA	NA	NA	NA	NA	NA	NA	912
SCORESUM_PGS000719	(0.0281,0.0505]	2	0.357603772479288	0	NA	NA	NA	NA	NA	NA	NA	NA	911
SCORESUM_PGS000719	(0.0505,0.0862]	3	0.604178485226171	0	NA	NA	NA	NA	NA	NA	NA	NA	912
SCORESUM_PGS000719	(0.0862,0.15]	4	1.04999204454323	0	NA	NA	NA	NA	NA	NA	NA	NA	911
SCORESUM_PGS000719	(0.15,0.244]	5	1.77765734548112	0	NA	NA	NA	NA	NA	NA	NA	NA	912
SCORESUM_PGS000719	(0.244,0.375]	6	2.79448688754721	1	2.79 (0.39–19.84)	NA (NA – NA)	2.79448688754721	0.393641187177581	19.8382618969961	NA	NA	NA	912
SCORESUM_PGS000719	(0.375,0.556]	7	4.20104924287487	4	1.05 (0.39–2.80)	50.373 (8.891 – 91.854)	1.05026231071872	0.394182200180761	2.79832757747658	50.3725165562914	8.89127730183342	91.8537558107494	910
SCORESUM_PGS000719	(0.556,0.838]	8	6.27945243680758	4	1.57 (0.59–4.18)	47.316 (24.790 – 69.841)	1.56986310920189	0.589197658577643	4.18275623766465	47.3155286343612	24.7896719878628	69.8413852808597	912
SCORESUM_PGS000719	(0.838,1.36]	9	9.65152794873036	5	1.93 (0.80–4.64)	50.982 (21.576 – 80.389)	1.93030558974607	0.803446874550756	4.63761797802543	50.9823399558499	21.5755863937785	80.3890935179212	911
SCORESUM_PGS000719	(1.36,12.5]	10	21.0939338651313	7	3.01 (1.44–6.32)	66.803 (47.171 – 86.436)	3.01341912359019	1.43659912418624	6.32096641403899	66.8034727703236	47.1709691770658	86.4359763635814	912
SCORESUM_PGS000733	ALL	0	47.0543432695148	21	2.24 (1.46–3.44)	0.808 (0.745 – 0.871)	2.24068301283404	1.46094214177589	3.43659082754641	0.808107386345785	0.744918676060057	0.871296096631514	9115	0.2224802
SCORESUM_PGS000733	[0.01,0.0388]	1	0.267617757986073	0	NA	NA	NA	NA	NA	NA	NA	NA	913
SCORESUM_PGS000733	(0.0388,0.06]	2	0.44248809183187	0	NA	NA	NA	NA	NA	NA	NA	NA	910
SCORESUM_PGS000733	(0.06,0.104]	3	0.712071268976939	0	NA	NA	NA	NA	NA	NA	NA	NA	913
SCORESUM_PGS000733	(0.104,0.186]	4	1.31338541290866	0	NA	NA	NA	NA	NA	NA	NA	NA	910
SCORESUM_PGS000733	(0.186,0.292]	5	2.15067320315483	1	2.15 (0.30–15.27)	NA (NA – NA)	2.15067320315483	0.302951342049041	15.2677825933496	NA	NA	NA	912
SCORESUM_PGS000733	(0.292,0.462]	6	3.41109125811998	0	NA	NA	NA	NA	NA	NA	NA	NA	912
SCORESUM_PGS000733	(0.462,0.67]	7	5.08997917481262	4	1.27 (0.48–3.39)	61.024 (29.045 – 93.002)	1.27249479370315	0.47759001954209	3.39044564112573	61.0237306843267	29.0450780980502	93.0023832706033	910
SCORESUM_PGS000733	(0.67,0.964]	8	7.41298219404672	4	1.85 (0.70–4.94)	55.438 (38.235 – 72.641)	1.85324554851168	0.69555614852791	4.93780275014065	55.4377753303965	38.2348536226553	72.6406970381377	912
SCORESUM_PGS000733	(0.964,1.36]	9	10.4423701450937	5	2.09 (0.87–5.02)	47.848 (15.956 – 79.739)	2.08847402901873	0.869280978156552	5.01762247131584	47.8476821192053	15.9563513991707	79.7390128392399	911
SCORESUM_PGS000733	(1.36,3.05]	10	15.8116847625835	7	2.26 (1.08–4.74)	56.756 (38.884 – 74.629)	2.2588121089405	1.07685236082895	4.73809811733949	56.7561168113654	38.8836207068085	74.6286129159223	912
SCORESUM_PGS000741	ALL	0	47.0543432695148	21	2.24 (1.46–3.44)	0.808 (0.745 – 0.871)	2.24068301283404	1.46094214177589	3.43659082754641	0.808107386345785	0.744918676060057	0.871296096631514	9115	0.2224802
SCORESUM_PGS000741	[0.01,0.0388]	1	0.267617757986073	0	NA	NA	NA	NA	NA	NA	NA	NA	913
SCORESUM_PGS000741	(0.0388,0.06]	2	0.44248809183187	0	NA	NA	NA	NA	NA	NA	NA	NA	910
SCORESUM_PGS000741	(0.06,0.104]	3	0.712071268976939	0	NA	NA	NA	NA	NA	NA	NA	NA	913
SCORESUM_PGS000741	(0.104,0.186]	4	1.31338541290866	0	NA	NA	NA	NA	NA	NA	NA	NA	910
SCORESUM_PGS000741	(0.186,0.292]	5	2.15067320315483	1	2.15 (0.30–15.27)	NA (NA – NA)	2.15067320315483	0.302951342049041	15.2677825933496	NA	NA	NA	912
SCORESUM_PGS000741	(0.292,0.462]	6	3.41109125811998	0	NA	NA	NA	NA	NA	NA	NA	NA	912
SCORESUM_PGS000741	(0.462,0.67]	7	5.08997917481262	4	1.27 (0.48–3.39)	61.024 (29.045 – 93.002)	1.27249479370315	0.47759001954209	3.39044564112573	61.0237306843267	29.0450780980502	93.0023832706033	910
SCORESUM_PGS000741	(0.67,0.964]	8	7.41298219404672	4	1.85 (0.70–4.94)	55.438 (38.235 – 72.641)	1.85324554851168	0.69555614852791	4.93780275014065	55.4377753303965	38.2348536226553	72.6406970381377	912
SCORESUM_PGS000741	(0.964,1.36]	9	10.4423701450937	5	2.09 (0.87–5.02)	47.848 (15.956 – 79.739)	2.08847402901873	0.869280978156552	5.01762247131584	47.8476821192053	15.9563513991707	79.7390128392399	911
SCORESUM_PGS000741	(1.36,3.05]	10	15.8116847625835	7	2.26 (1.08–4.74)	56.756 (38.884 – 74.629)	2.2588121089405	1.07685236082895	4.73809811733949	56.7561168113654	38.8836207068085	74.6286129159223	912
SCORESUM_PGS000742	ALL	0	47.3844140049667	21	2.26 (1.47–3.46)	0.834 (0.779 – 0.889)	2.25640066690317	1.47119017019755	3.46069738143875	0.83402452689895	0.778966481759362	0.889082572038537	9115	0.08157257
SCORESUM_PGS000742	[0.00763,0.038]	1	0.255827399689201	0	NA	NA	NA	NA	NA	NA	NA	NA	912
SCORESUM_PGS000742	(0.038,0.0581]	2	0.430713926323013	0	NA	NA	NA	NA	NA	NA	NA	NA	911
SCORESUM_PGS000742	(0.0581,0.102]	3	0.702034444296593	0	NA	NA	NA	NA	NA	NA	NA	NA	913
SCORESUM_PGS000742	(0.102,0.18]	4	1.26533584525921	0	NA	NA	NA	NA	NA	NA	NA	NA	910
SCORESUM_PGS000742	(0.18,0.29]	5	2.10284677868586	0	NA	NA	NA	NA	NA	NA	NA	NA	912
SCORESUM_PGS000742	(0.29,0.446]	6	3.33815621701484	1	3.34 (0.47–23.70)	NA (NA – NA)	3.33815621701484	0.470224348557707	23.6978092763039	NA	NA	NA	913
SCORESUM_PGS000742	(0.446,0.651]	7	4.94031454198492	4	1.24 (0.46–3.29)	62.459 (46.178 – 78.739)	1.23507863549623	0.463547067211235	3.29075372008364	62.4585635359116	46.177930665774	78.7391964060492	909
SCORESUM_PGS000742	(0.651,0.95]	8	7.23637784445734	1	7.24 (1.02–51.37)	NA (NA – NA)	7.23637784445734	1.01934146774901	51.3715628810727	NA	NA	NA	912
SCORESUM_PGS000742	(0.95,1.38]	9	10.4596155164778	7	1.49 (0.71–3.13)	55.768 (38.006 – 73.530)	1.49423078806825	0.712350507324548	3.13430765480431	55.76801517067	38.0062866418846	73.5297436994555	911
SCORESUM_PGS000742	(1.38,3.97]	10	16.6531914907779	8	2.08 (1.04–4.16)	54.743 (29.959 – 79.527)	2.08164893634724	1.04102772813118	4.16248499160973	54.7428097345133	29.9586975859763	79.5269218830502	912
SCORESUM_PGS000751	ALL	0	47.9087295599739	21	2.28 (1.49–3.50)	0.869 (0.822 – 0.917)	2.28136807428447	1.4874691072026	3.4989905102315	0.869463906081456	0.822390511973206	0.916537300189706	9115	0.03207356
SCORESUM_PGS000751	[0.00277,0.0284]	1	0.16769343365705	0	NA	NA	NA	NA	NA	NA	NA	NA	912
SCORESUM_PGS000751	(0.0284,0.0506]	2	0.352198520421558	0	NA	NA	NA	NA	NA	NA	NA	NA	911
SCORESUM_PGS000751	(0.0506,0.0874]	3	0.610345141570855	0	NA	NA	NA	NA	NA	NA	NA	NA	912
SCORESUM_PGS000751	(0.0874,0.144]	4	1.03371164189137	0	NA	NA	NA	NA	NA	NA	NA	NA	911
SCORESUM_PGS000751	(0.144,0.233]	5	1.66725826899693	0	NA	NA	NA	NA	NA	NA	NA	NA	912
SCORESUM_PGS000751	(0.233,0.366]	6	2.72086788800244	0	NA	NA	NA	NA	NA	NA	NA	NA	912
SCORESUM_PGS000751	(0.366,0.555]	7	4.11533043116193	2	2.06 (0.51–8.23)	69.356 (30.279 – 100.000)	2.05766521558097	0.514617241611339	8.22744711419823	69.3557268722467	30.2786740800976	100	910
SCORESUM_PGS000751	(0.555,0.841]	8	6.26931193073345	4	1.57 (0.59–4.18)	59.540 (20.990 – 98.091)	1.56732798268336	0.588246180324436	4.17600162562459	59.5401982378855	20.9897444637026	98.0906520120683	912
SCORESUM_PGS000751	(0.841,1.37]	9	9.76633100581865	6	1.63 (0.73–3.62)	80.074 (67.198 – 92.950)	1.62772183430311	0.731271443422272	3.62311203821635	80.073664825046	67.1975927053216	92.9497369447704	911
SCORESUM_PGS000751	(1.37,10.6]	10	21.2056812977196	9	2.36 (1.23–4.53)	62.520 (39.549 – 85.491)	2.35618681085773	1.22595879297812	4.52838734830057	62.5199950781346	39.5490182722961	85.4909718839732	912
SCORESUM_PGS000878	ALL	0	47.539462254137	21	2.26 (1.48–3.47)	0.830 (0.768 – 0.891)	2.26378391686367	1.47600410458665	3.47202125409114	0.829649585807492	0.767928110495795	0.891371061119189	9115	0.4708587
SCORESUM_PGS000878	[0.0083,0.038]	1	0.313490625880503	0	NA	NA	NA	NA	NA	NA	NA	NA	1056
SCORESUM_PGS000878	(0.038,0.0599]	2	0.481627361307406	0	NA	NA	NA	NA	NA	NA	NA	NA	942
SCORESUM_PGS000878	(0.0599,0.104]	3	0.5946511334091	0	NA	NA	NA	NA	NA	NA	NA	NA	737
SCORESUM_PGS000878	(0.104,0.181]	4	1.36084136006571	0	NA	NA	NA	NA	NA	NA	NA	NA	966
SCORESUM_PGS000878	(0.181,0.284]	5	2.00762173689858	1	2.01 (0.28–14.25)	NA (NA – NA)	2.00762173689858	0.282800612677028	14.2522500227775	NA	NA	NA	866
SCORESUM_PGS000878	(0.284,0.413]	6	3.30161387348634	0	NA	NA	NA	NA	NA	NA	NA	NA	911
SCORESUM_PGS000878	(0.413,0.651]	7	6.02532696654313	4	1.51 (0.57–4.01)	47.756 (18.489 – 77.024)	1.50633174163578	0.565353201824201	4.01348273705374	47.7561090225564	18.488643258768	77.0235747863448	1068
SCORESUM_PGS000878	(0.651,0.978]	8	6.1687850098392	3	2.06 (0.66–6.38)	55.065 (22.676 – 87.454)	2.0562616699464	0.663188428556971	6.37558177016284	55.0647032574743	22.6756494972152	87.4537570177335	750
SCORESUM_PGS000878	(0.978,1.38]	9	11.5515261805089	5	2.31 (0.96–5.55)	58.864 (27.501 – 90.228)	2.31030523610177	0.961613296394378	5.5505787034898	58.8640973630832	27.5006463505886	90.2275483755777	991
SCORESUM_PGS000878	(1.38,4.9]	10	15.7339780061982	8	1.97 (0.98–3.93)	57.744 (33.343 – 82.145)	1.96674725077477	0.983565665916282	3.93272648941708	57.7439024390244	33.3432253904811	82.1445794875677	828
SCORESUM_PGS000881	ALL	0	48.1410972001079	21	2.29 (1.49–3.52)	0.797 (0.730 – 0.864)	2.29243320000514	1.49468365222159	3.51596136659069	0.796977599044896	0.729682234638899	0.864272963450893	9115	0.0006038461
SCORESUM_PGS000881	[0.00309,0.0257]	1	0.153219203583034	0	NA	NA	NA	NA	NA	NA	NA	NA	913
SCORESUM_PGS000881	(0.0257,0.0469]	2	0.322719083847672	0	NA	NA	NA	NA	NA	NA	NA	NA	911
SCORESUM_PGS000881	(0.0469,0.0815]	3	0.569221251988352	0	NA	NA	NA	NA	NA	NA	NA	NA	911
SCORESUM_PGS000881	(0.0815,0.142]	4	0.989165826270028	0	NA	NA	NA	NA	NA	NA	NA	NA	913
SCORESUM_PGS000881	(0.142,0.225]	5	1.64672615850767	0	NA	NA	NA	NA	NA	NA	NA	NA	910
SCORESUM_PGS000881	(0.225,0.348]	6	2.58442869898787	1	2.58 (0.36–18.35)	NA (NA – NA)	2.58442869898787	0.36405165677422	18.347043821571	NA	NA	NA	911
SCORESUM_PGS000881	(0.348,0.521]	7	3.9169703365212	7	0.56 (0.27–1.17)	51.406 (24.087 – 78.726)	0.5595671909316	0.266764662811974	1.17375156764214	51.4064475347661	24.0872268654117	78.7256682041205	911
SCORESUM_PGS000881	(0.521,0.789]	8	5.868267068889	4	1.47 (0.55–3.91)	56.663 (32.209 – 81.117)	1.46706676722225	0.550616355755931	3.90886481483667	56.6629955947137	32.2090380016509	81.1169531877764	912
SCORESUM_PGS000881	(0.789,1.36]	9	9.40851308454913	1	9.41 (1.33–66.79)	NA (NA – NA)	9.40851308454913	1.32531602731135	66.7917060066888	NA	NA	NA	911
SCORESUM_PGS000881	(1.36,15.6]	10	22.6818664869639	8	2.84 (1.42–5.67)	77.558 (63.145 – 91.972)	2.83523331087049	1.41789349817869	5.66935946698064	77.5580752212389	63.1445680178961	91.9715824245818	912
SCORESUM_PGS001291	ALL	0	47.3066389516752	21	2.25 (1.47–3.46)	0.827 (0.765 – 0.889)	2.25269709293691	1.46877541217444	3.45501711865785	0.826937174693937	0.764784728318171	0.889089621069704	9115	0.1785456
SCORESUM_PGS001291	[0.0069,0.0363]	1	0.241815476914766	0	NA	NA	NA	NA	NA	NA	NA	NA	912
SCORESUM_PGS001291	(0.0363,0.0579]	2	0.422165248958318	0	NA	NA	NA	NA	NA	NA	NA	NA	911
SCORESUM_PGS001291	(0.0579,0.0987]	3	0.686083697273332	0	NA	NA	NA	NA	NA	NA	NA	NA	912
SCORESUM_PGS001291	(0.0987,0.173]	4	1.21222775886028	0	NA	NA	NA	NA	NA	NA	NA	NA	911
SCORESUM_PGS001291	(0.173,0.283]	5	2.05930366690095	1	2.06 (0.29–14.62)	NA (NA – NA)	2.05930366690095	0.290080709918643	14.6191437331392	NA	NA	NA	912
SCORESUM_PGS001291	(0.283,0.429]	6	3.24005006768823	0	NA	NA	NA	NA	NA	NA	NA	NA	912
SCORESUM_PGS001291	(0.429,0.638]	7	4.79534761012563	3	1.60 (0.52–4.96)	47.740 (2.451 – 93.029)	1.59844920337521	0.515534102885933	4.95610249926798	47.7398015435502	2.45087575482709	93.0287273322732	910
SCORESUM_PGS001291	(0.638,0.922]	8	7.06358858171402	5	1.41 (0.59–3.39)	80.441 (68.628 – 92.255)	1.4127177163428	0.588012405832292	3.39409734603125	80.4410143329658	68.6275024250373	92.2545262408943	912
SCORESUM_PGS001291	(0.922,1.37]	9	10.2522999623044	4	2.56 (0.96–6.83)	61.136 (26.577 – 95.695)	2.5630749905761	0.961967813852318	6.82907817987057	61.135611907387	26.5765417046758	95.6946821100982	911
SCORESUM_PGS001291	(1.37,5.9]	10	17.3337568809353	8	2.17 (1.08–4.33)	54.556 (28.392 – 80.721)	2.16671961011691	1.08357137163354	4.33259311916641	54.556139380531	28.391503871337	80.7207748897249	912
SCORESUM_PGS001805	ALL	0	47.5178133409981	21	2.26 (1.48–3.47)	0.819 (0.751 – 0.887)	2.26275301623801	1.47533194964131	3.47044013636321	0.819423062825306	0.751490643387055	0.887355482263557	9115	0.1949174
SCORESUM_PGS001805	[0.0053,0.0314]	1	0.198376267681319	0	NA	NA	NA	NA	NA	NA	NA	NA	913
SCORESUM_PGS001805	(0.0314,0.0529]	2	0.378951310883198	0	NA	NA	NA	NA	NA	NA	NA	NA	911
SCORESUM_PGS001805	(0.0529,0.0922]	3	0.639391941229947	0	NA	NA	NA	NA	NA	NA	NA	NA	911
SCORESUM_PGS001805	(0.0922,0.161]	4	1.12070119847319	0	NA	NA	NA	NA	NA	NA	NA	NA	911
SCORESUM_PGS001805	(0.161,0.262]	5	1.90254012566719	1	1.90 (0.27–13.51)	NA (NA – NA)	1.90254012566719	0.26799844975403	13.5062681634758	NA	NA	NA	912
SCORESUM_PGS001805	(0.262,0.395]	6	2.98082168666701	2	1.49 (0.37–5.96)	52.695 (0.000 – 100.000)	1.49041084333351	0.372748254310828	5.95931558695851	52.6952695269527	0	100	911
SCORESUM_PGS001805	(0.395,0.587]	7	4.40001787989747	1	4.40 (0.62–31.24)	NA (NA – NA)	4.40001787989747	0.619801892634989	31.2360410212863	NA	NA	NA	911
SCORESUM_PGS001805	(0.587,0.863]	8	6.54519999475848	4	1.64 (0.61–4.36)	58.856 (16.815 – 100.000)	1.63629999868962	0.614132609593372	4.35977123488762	58.8558855885589	16.8145256212347	100	913
SCORESUM_PGS001805	(0.863,1.34]	9	9.80364039597126	5	1.96 (0.82–4.71)	67.326 (46.856 – 87.796)	1.96072807919425	0.816109560807811	4.71070893561818	67.3259668508287	46.8557143878315	87.796219313826	910
SCORESUM_PGS001805	(1.34,7.24]	10	19.5481725397691	8	2.44 (1.22–4.89)	71.889 (60.307 – 83.471)	2.44352156747113	1.22199937828502	4.88608894308614	71.8888274336283	60.3067726835753	83.4708821836814	912
