# Supplementary material for: Polygenic risk scores for the prediction of common cancers in East Asians: A population-based prospective cohort study
Source: eLife. 2023 Mar 27;12:e82608. doi: 10.7554/eLife.82608 (PMC10159619; doi:10.7554/eLife.82608)
Supplement: Figure 1—source data 5. [file elife-82608-fig1-data5.zip › Figure 1 - Source Data 5/Calibration_Breast_FEMALE_5yr_revision.csv]

PGS	Decile	Order	Expected	Observed	Calibration	AUC	cal	cal.lower	cal.upper	auc	auc.lower	auc.upper	N	HL.p
SCORESUM_PGS000001	ALL	0	124.593725316179	103	1.21 (1.00–1.47)	0.612 (0.557 – 0.666)	1.20964781860368	0.997212161684817	1.4673385476772	0.611580193632748	0.55686836786837	0.666292019397126	11567	0.7783069
SCORESUM_PGS000001	[0.238,0.591]	1	5.76056627671183	6	0.96 (0.43–2.14)	69.874 (45.279 – 94.469)	0.960094379451972	0.43133266869523	2.1370540289555	69.874022589053	45.2793502979725	94.4686948801335	1157
SCORESUM_PGS000001	(0.591,0.706]	2	7.51956156368281	6	1.25 (0.56–2.79)	54.952 (31.456 – 78.448)	1.2532602606138	0.56304057637416	2.78960584146251	54.9522154648132	31.4564863759036	78.4479445537228	1157
SCORESUM_PGS000001	(0.706,0.803]	3	8.75285786912387	6	1.46 (0.66–3.25)	58.652 (30.530 – 86.774)	1.45880964485398	0.655385835705419	3.2471339232231	58.6521739130435	30.5298802438566	86.7744675822303	1156
SCORESUM_PGS000001	(0.803,0.899]	4	9.84635822647745	6	1.64 (0.74–3.65)	59.021 (29.724 – 88.318)	1.64105970441291	0.737263624224804	3.65280052475045	59.0211410367796	29.7242610460099	88.3180210275493	1157
SCORESUM_PGS000001	(0.899,0.991]	5	10.9225382176903	8	1.37 (0.68–2.73)	62.880 (44.646 – 81.115)	1.36531727721128	0.682791953271227	2.73010139987861	62.8804347826087	44.646213678871	81.1146558863464	1158
SCORESUM_PGS000001	(0.991,1.1]	6	12.0213685014853	10	1.20 (0.65–2.23)	41.236 (24.908 – 57.563)	1.20213685014853	0.646815394439762	2.23422790939714	41.235807860262	24.9083450452135	57.5632706753105	1155
SCORESUM_PGS000001	(1.1,1.23]	7	13.4489536211785	14	0.96 (0.57–1.62)	53.999 (40.347 – 67.651)	0.960639544369895	0.568941061462683	1.62201042729226	53.9987523393637	40.3468339036258	67.6506707751016	1159
SCORESUM_PGS000001	(1.23,1.4]	8	15.083015776598	13	1.16 (0.67–2.00)	46.066 (29.651 – 62.481)	1.16023198281523	0.67369605072531	1.99813885282256	46.0662037349154	29.6509466506864	62.4814608191444	1154
SCORESUM_PGS000001	(1.4,1.65]	9	17.4944915873029	17	1.03 (0.64–1.66)	55.632 (41.243 – 70.021)	1.02908774042958	0.639743240940804	1.65538533231718	55.6320949432405	41.243148245281	70.0210416411999	1157
SCORESUM_PGS000001	(1.65,4.29]	10	23.7440136759281	17	1.40 (0.87–2.25)	57.263 (43.844 – 70.682)	1.3967066868193	0.8682774338527	2.24673530941573	57.2626418988648	43.8437525155769	70.6815312821527	1157
SCORESUM_PGS000002	ALL	0	124.794397774235	103	1.21 (1.00–1.47)	0.607 (0.552 – 0.662)	1.21159609489549	0.998818286031615	1.4697018643885	0.607334738040231	0.552499961994313	0.662169514086148	11567	0.4845353
SCORESUM_PGS000002	[0.205,0.554]	1	5.30889474508176	6	0.88 (0.40–1.97)	69.157 (45.272 – 93.042)	0.884815790846959	0.397512957619382	1.96949299067064	69.1572545612511	45.2721308542362	93.042378268266	1157
SCORESUM_PGS000002	(0.554,0.672]	2	7.11048419740109	6	1.19 (0.53–2.64)	49.573 (24.550 – 74.596)	1.18508069956685	0.532410179356694	2.63784638036559	49.5728352157544	24.5496418958809	74.596028535628	1157
SCORESUM_PGS000002	(0.672,0.774]	3	8.38439992427455	5	1.68 (0.70–4.03)	48.186 (23.732 – 72.639)	1.67687998485491	0.69796408920187	4.0287552427267	48.1857638888889	23.7321535548322	72.6393742229455	1157
SCORESUM_PGS000002	(0.774,0.876]	4	9.53088343483372	11	0.87 (0.48–1.56)	57.316 (43.428 – 71.205)	0.866443948621247	0.479836798831235	1.5645426068425	57.316395394998	43.4278197770329	71.2049710129632	1156
SCORESUM_PGS000002	(0.876,0.974]	5	10.7053612526522	7	1.53 (0.73–3.21)	55.379 (29.809 – 80.948)	1.52933732180745	0.729086982920703	3.20794733504051	55.3788819875776	29.8093741163223	80.948389858833	1157
SCORESUM_PGS000002	(0.974,1.09]	6	11.9361691444214	7	1.71 (0.81–3.58)	61.814 (39.793 – 83.834)	1.70516702063163	0.812910965240097	3.57676878843797	61.8136645962733	39.7929814937227	83.8343476988239	1157
SCORESUM_PGS000002	(1.09,1.24]	7	13.4472527402017	13	1.03 (0.60–1.78)	56.028 (43.909 – 68.147)	1.03440405693859	0.600633268463129	1.78143937272882	56.0281065088757	43.9089918942983	68.1472211234531	1157
SCORESUM_PGS000002	(1.24,1.42]	8	15.2722106544093	15	1.02 (0.61–1.69)	59.295 (43.852 – 74.739)	1.01814737696062	0.6138063165102	1.68884557445666	59.2953216374269	43.8515419701169	74.7391013047369	1155
SCORESUM_PGS000002	(1.42,1.72]	9	17.9466809160022	17	1.06 (0.66–1.70)	48.715 (32.254 – 65.176)	1.05568711270601	0.656279021087217	1.69817294797458	48.7151702786378	32.2541071373484	65.1762334199272	1157
SCORESUM_PGS000002	(1.72,4.84]	10	25.1520607649571	16	1.57 (0.96–2.57)	57.734 (45.453 – 70.016)	1.57200379780982	0.963059689516817	2.56598419311717	57.7344434706398	45.4530283462773	70.0158585950023	1157
SCORESUM_PGS000003	ALL	0	124.400916999602	103	1.21 (1.00–1.47)	0.585 (0.531 – 0.639)	1.20777589320002	0.995668979653161	1.4650678468493	0.584728724449353	0.530713857260129	0.638743591638576	11567	0.8126273
SCORESUM_PGS000003	[0.28,0.633]	1	6.2852902211345	7	0.90 (0.43–1.88)	49.043 (26.583 – 71.504)	0.897898603019215	0.428058724592098	1.88343761027676	49.0434782608696	26.5826586789425	71.5042978427966	1157
SCORESUM_PGS000003	(0.633,0.744]	2	8.00038349764031	7	1.14 (0.54–2.40)	65.677 (48.601 – 82.753)	1.14291192823433	0.544864888614391	2.39737906221512	65.6770186335404	48.6007571576769	82.7532801094038	1157
SCORESUM_PGS000003	(0.744,0.831]	3	9.11908774178923	7	1.30 (0.62–2.73)	56.820 (37.631 – 76.008)	1.3027268202556	0.621054069240599	2.73260775875508	56.8195946786025	37.6310128367264	76.0081765204787	1156
SCORESUM_PGS000003	(0.831,0.919]	4	10.1258279727789	7	1.45 (0.69–3.03)	56.130 (43.948 – 68.313)	1.44654685325412	0.689617957957132	3.0342855410234	56.1304347826087	43.9479756468438	68.3128939183736	1157
SCORESUM_PGS000003	(0.919,1.01]	5	11.1567101944544	8	1.39 (0.70–2.79)	48.281 (27.351 – 69.211)	1.3945887743068	0.697430559997016	2.78863296358975	48.2811140121845	27.3513922438549	69.2108357805141	1157
SCORESUM_PGS000003	(1.01,1.11]	6	12.2289582674749	12	1.02 (0.58–1.79)	68.368 (55.365 – 81.371)	1.01907985562291	0.57874532624808	1.79443998082714	68.3682373472949	55.3653746595875	81.3711000350024	1158
SCORESUM_PGS000003	(1.11,1.21]	7	13.3961005597376	14	0.96 (0.57–1.62)	48.067 (30.503 – 65.632)	0.956864325695542	0.566705179198177	1.61563608627018	48.0673004753565	30.5026145454068	65.6319864053062	1156
SCORESUM_PGS000003	(1.21,1.36]	8	14.8422675665447	14	1.06 (0.63–1.79)	50.106 (33.477 – 66.736)	1.06016196903891	0.627883454852981	1.79005099100696	50.1063297473105	33.4768292323835	66.7358302622374	1156
SCORESUM_PGS000003	(1.36,1.6]	9	16.9793424493984	14	1.21 (0.72–2.05)	58.525 (43.059 – 73.992)	1.21281017495703	0.718289718903246	2.04779280806807	58.5251438578934	43.0586504549929	73.991637260794	1156
SCORESUM_PGS000003	(1.6,3.76]	10	22.2669485286488	13	1.71 (0.99–2.95)	69.301 (54.132 – 84.470)	1.71284219451144	0.99457267085336	2.94983812573646	69.3013717052178	54.1323284386039	84.4704149718318	1157
SCORESUM_PGS000004	ALL	0	125.334944764655	103	1.22 (1.00–1.48)	0.616 (0.563 – 0.668)	1.21684412392869	1.00314466788945	1.47606787867903	0.615784151654144	0.563262044450481	0.668306258857807	11567	0.3335015
SCORESUM_PGS000004	[0.137,0.468]	1	4.30558727940022	3	1.44 (0.46–4.45)	60.837 (46.853 – 74.821)	1.43519575980007	0.462881370851138	4.4499238868927	60.8369408369408	46.8532245969845	74.8206570768971	1158
SCORESUM_PGS000004	(0.468,0.592]	2	6.15587939605963	5	1.23 (0.51–2.96)	44.583 (12.434 – 76.732)	1.23117587921193	0.512449643947427	2.95793755241397	44.5833333333333	12.4343001054497	76.732366561217	1157
SCORESUM_PGS000004	(0.592,0.701]	3	7.48643066059001	7	1.07 (0.51–2.24)	62.924 (47.762 – 78.086)	1.06949009437	0.509862209630933	2.2433689737145	62.9242819843342	47.7622101114138	78.0863538572546	1156
SCORESUM_PGS000004	(0.701,0.813]	4	8.77564540739146	9	0.98 (0.51–1.87)	59.711 (45.507 – 73.916)	0.975071711932384	0.50734421121412	1.87400353132144	59.7113242274533	45.5065719203265	73.91607653458	1156
SCORESUM_PGS000004	(0.813,0.935]	5	10.0906720600158	14	0.72 (0.43–1.22)	52.840 (35.422 – 70.259)	0.720762290001126	0.426873185409507	1.21698503547208	52.8402699662542	35.4215510146745	70.2589889178339	1157
SCORESUM_PGS000004	(0.935,1.07]	6	11.5828800692847	12	0.97 (0.55–1.70)	50.917 (30.852 – 70.982)	0.965240005773727	0.548169153738945	1.69963643957566	50.9170305676856	30.8516584979424	70.9824026374288	1157
SCORESUM_PGS000004	(1.07,1.24]	7	13.2924889164165	11	1.21 (0.67–2.18)	62.592 (47.131 – 78.054)	1.20840808331059	0.669216591910217	2.18202912698597	62.5922985311632	47.1305782835083	78.054018778818	1156
SCORESUM_PGS000004	(1.24,1.48]	8	15.5964428586476	7	2.23 (1.06–4.67)	54.339 (34.760 – 73.918)	2.22806326552108	1.06219334403959	4.67359915501355	54.3391769240333	34.7600710042992	73.9182828437675	1156
SCORESUM_PGS000004	(1.48,1.87]	9	19.0845611409115	15	1.27 (0.77–2.11)	56.795 (40.950 – 72.640)	1.27230407606077	0.767028719102595	2.11042640470457	56.7950963222417	40.9502426320502	72.6399500124332	1157
SCORESUM_PGS000004	(1.87,6.54]	10	28.9643569759372	20	1.45 (0.93–2.24)	57.693 (44.924 – 70.463)	1.44821784879686	0.934328172939231	2.24475189587398	57.693491644679	44.9236647096171	70.4633185797409	1157
SCORESUM_PGS000005	ALL	0	125.567865689224	103	1.22 (1.01–1.48)	0.614 (0.561 – 0.667)	1.21910549212839	1.00500889964031	1.47881098512612	0.613998909206702	0.56119764418078	0.666800174232624	11567	0.2848365
SCORESUM_PGS000005	[0.119,0.443]	1	3.99551102599631	4	1.00 (0.37–2.66)	52.786 (20.848 – 84.724)	0.998877756499078	0.374896659386915	2.66141814669757	52.7862098872506	20.8483705132555	84.7240492612458	1157
SCORESUM_PGS000005	(0.443,0.563]	2	5.84267506904272	2	2.92 (0.73–11.68)	60.909 (46.505 – 75.314)	2.92133753452136	0.730619661763873	11.6807874701865	60.9090909090909	46.5045100410482	75.3136717771336	1157
SCORESUM_PGS000005	(0.563,0.678]	3	7.17144803016398	9	0.80 (0.41–1.53)	57.212 (33.502 – 80.922)	0.796827558907109	0.414601146151837	1.53143367915663	57.2120507604378	33.5019822556446	80.9221192652311	1156
SCORESUM_PGS000005	(0.678,0.794]	4	8.51644155092972	12	0.71 (0.40–1.25)	69.261 (54.801 – 83.722)	0.709703462577477	0.403047474368663	1.24967661832747	69.2612809315866	54.8006228012645	83.7219390619087	1157
SCORESUM_PGS000005	(0.794,0.923]	5	9.91803893516386	10	0.99 (0.53–1.84)	52.411 (31.809 – 73.012)	0.991803893516386	0.533644756428878	1.8433142110811	52.4106364428945	31.8091007590018	73.0121721267872	1157
SCORESUM_PGS000005	(0.923,1.06]	6	11.451933678691	12	0.95 (0.54–1.68)	64.780 (46.905 – 82.655)	0.954327806557587	0.541972010050369	1.680421766217	64.7800116550117	46.9047058982782	82.6553174117451	1156
SCORESUM_PGS000005	(1.06,1.24]	7	13.2640287508656	10	1.33 (0.71–2.47)	53.073 (29.054 – 77.092)	1.32640287508656	0.713677314466436	2.46518216479	53.0732345248474	29.0540187752874	77.0924502744075	1157
SCORESUM_PGS000005	(1.24,1.49]	8	15.6613346573545	12	1.31 (0.74–2.30)	56.530 (38.249 – 74.812)	1.30511122144621	0.741185310923674	2.2980964075261	56.5304487179487	38.2487798724017	74.8121175634957	1156
SCORESUM_PGS000005	(1.49,1.92]	9	19.469529743147	8	2.43 (1.22–4.87)	66.727 (48.344 – 85.109)	2.43369121789337	1.21708324362418	4.86643208266879	66.726501305483	48.3442570500067	85.1087455609594	1157
SCORESUM_PGS000005	(1.92,7.2]	10	30.2769242478692	24	1.26 (0.85–1.88)	55.218 (42.461 – 67.976)	1.26153851032788	0.845570309340235	1.88213729297338	55.2184466019417	42.4613427982573	67.9755504056262	1157
SCORESUM_PGS000006	ALL	0	125.218073261796	103	1.22 (1.00–1.47)	0.597 (0.541 – 0.653)	1.21570944914365	1.00220926216409	1.47469148463644	0.596586020230489	0.540597996063935	0.652574044397044	11567	0.543289
SCORESUM_PGS000006	[0.162,0.486]	1	4.51281334523481	3	1.50 (0.49–4.66)	59.547 (12.559 – 100.000)	1.50427111507827	0.485159652350279	4.66409681163076	59.5465049104564	12.558620554929	100	1157
SCORESUM_PGS000006	(0.486,0.608]	2	6.35389806009992	10	0.64 (0.34–1.18)	57.175 (37.865 – 76.485)	0.635389806009992	0.341874477890414	1.18090185635567	57.1752397558849	37.8653473890735	76.4851321226963	1157
SCORESUM_PGS000006	(0.608,0.717]	3	7.65343805325028	10	0.77 (0.41–1.42)	59.673 (40.120 – 79.226)	0.765343805325028	0.411796839321722	1.42242747980824	59.6727748691099	40.1197102826186	79.2258394556013	1156
SCORESUM_PGS000006	(0.717,0.822]	4	8.91044949169838	6	1.49 (0.67–3.31)	74.219 (51.030 – 97.407)	1.48507491528306	0.667185789366898	3.30559724015672	74.21875	51.0304650612159	97.4070349387841	1158
SCORESUM_PGS000006	(0.822,0.935]	5	10.1308721498071	10	1.01 (0.55–1.88)	50.161 (38.366 – 61.957)	1.01308721498071	0.545096347789908	1.88287026563046	50.1614310645724	38.3662146892452	61.9566474398997	1156
SCORESUM_PGS000006	(0.935,1.07]	6	11.5746178765863	10	1.16 (0.62–2.15)	67.718 (49.118 – 86.318)	1.15746178765863	0.622777766641845	2.15119720332014	67.71815008726	49.1179617204231	86.318338454097	1156
SCORESUM_PGS000006	(1.07,1.24]	7	13.3161815876011	7	1.90 (0.91–3.99)	62.248 (47.140 – 77.357)	1.90231165537158	0.90689650060366	3.99030058198899	62.2484472049689	47.1400702764407	77.3568241334972	1157
SCORESUM_PGS000006	(1.24,1.46]	8	15.5088133339899	15	1.03 (0.62–1.72)	48.574 (33.226 – 63.922)	1.03392088893266	0.623315628718899	1.71500978848934	48.5743499853929	33.2262897938407	63.9224101769452	1156
SCORESUM_PGS000006	(1.46,1.85]	9	18.9560992447173	12	1.58 (0.90–2.78)	55.197 (39.244 – 71.149)	1.57967493705978	0.89711270590837	2.78156009868138	55.1965065502183	39.2439191247384	71.1490939756983	1157
SCORESUM_PGS000006	(1.85,6.12]	10	28.3008901188109	20	1.42 (0.91–2.19)	65.385 (54.190 – 76.580)	1.41504450594054	0.91292615193322	2.19333288848427	65.3847845206684	54.1895585657196	76.5800104756173	1157
SCORESUM_PGS000007	ALL	0	124.617365048128	103	1.21 (1.00–1.47)	0.626 (0.572 – 0.681)	1.20987733056435	0.997401367265902	1.4676169524673	0.62615049898712	0.571510264786121	0.68079073318812	11567	0.960221
SCORESUM_PGS000007	[0.233,0.59]	1	5.70604187502521	5	1.14 (0.48–2.74)	58.793 (46.910 – 70.676)	1.14120837500504	0.4750026664066	2.7417878830744	58.7934027777778	46.910420024026	70.6763855315295	1157
SCORESUM_PGS000007	(0.59,0.704]	2	7.51842801904071	5	1.50 (0.63–3.61)	60.902 (29.534 – 92.270)	1.50368560380814	0.62587577070921	3.61265046662172	60.9019947961839	29.5344816387364	92.2695079536313	1158
SCORESUM_PGS000007	(0.704,0.799]	3	8.69225963893875	7	1.24 (0.59–2.60)	49.540 (21.274 – 77.805)	1.24175137699125	0.591985006890561	2.60470529542435	49.5395719263315	21.2740075508752	77.8051363017878	1155
SCORESUM_PGS000007	(0.799,0.888]	4	9.76065947367051	8	1.22 (0.61–2.44)	60.101 (36.839 – 83.363)	1.22008243420881	0.610160350498833	2.43968842788278	60.1011749347259	36.8391668066792	83.3631830627725	1157
SCORESUM_PGS000007	(0.888,0.988]	5	10.846235678674	8	1.36 (0.68–2.71)	57.365 (47.278 – 67.452)	1.35577945983425	0.678022113274687	2.71102948962929	57.3651000870322	47.2781540322104	67.452046141854	1157
SCORESUM_PGS000007	(0.988,1.09]	6	12.0112804806106	10	1.20 (0.65–2.23)	51.126 (30.091 – 72.160)	1.20112804806106	0.646272603725011	2.23235300324265	51.1256544502618	30.0913921731578	72.1599167273658	1156
SCORESUM_PGS000007	(1.09,1.23]	7	13.4015835748378	11	1.22 (0.67–2.20)	55.037 (37.458 – 72.616)	1.21832577953071	0.674709013680388	2.19993756563659	55.0372838330954	37.4580944477673	72.6164732184234	1157
SCORESUM_PGS000007	(1.23,1.39]	8	15.1243198747566	13	1.16 (0.68–2.00)	55.324 (39.482 – 71.167)	1.16340922113512	0.675540934283106	2.00361065796643	55.324151830702	39.4816756218007	71.1666280396035	1158
SCORESUM_PGS000007	(1.39,1.67]	9	17.5390879155192	17	1.03 (0.64–1.66)	53.907 (40.624 – 67.189)	1.03171105385407	0.64137405138218	1.65960518101847	53.9069359086918	40.6243786825504	67.1894931348333	1156
SCORESUM_PGS000007	(1.67,4.38]	10	24.0174685170542	19	1.26 (0.81–1.98)	60.878 (46.914 – 74.842)	1.26407729037128	0.806296180339297	1.98176728973214	60.8781187797991	46.9142570619638	74.8419804976344	1156
SCORESUM_PGS000008	ALL	0	124.80395823918	103	1.21 (1.00–1.47)	0.624 (0.570 – 0.679)	1.2116889149435	0.998894805229438	1.46981445784947	0.62443893590065	0.569610571739489	0.67926730006181	11567	0.2189818
SCORESUM_PGS000008	[0.242,0.561]	1	5.37138512343855	6	0.90 (0.40–1.99)	50.080 (36.589 – 63.570)	0.895230853906426	0.402192036093556	1.99267566203027	50.0795717592593	36.5894853971445	63.569658121374	1158
SCORESUM_PGS000008	(0.561,0.676]	2	7.16372911608518	6	1.19 (0.54–2.66)	62.087 (42.650 – 81.524)	1.19395485268086	0.536396987557012	2.65759917245744	62.0869565217391	42.6503833576401	81.5235296858381	1156
SCORESUM_PGS000008	(0.676,0.774]	3	8.39251231231491	5	1.68 (0.70–4.03)	59.661 (30.377 – 88.945)	1.67850246246298	0.698639409508747	4.03265329460207	59.6611642050391	30.3769410427703	88.9453873673079	1156
SCORESUM_PGS000008	(0.774,0.87]	4	9.50491738247973	8	1.19 (0.59–2.38)	65.312 (49.190 – 81.434)	1.18811467280997	0.594173348348087	2.37576538845253	65.312228024369	49.1904353191419	81.4340207295962	1157
SCORESUM_PGS000008	(0.87,0.973]	5	10.6477088805995	7	1.52 (0.73–3.19)	54.820 (33.177 – 76.463)	1.52110126865707	0.725160576982025	3.19067133949769	54.8198757763975	33.1765558494247	76.4631957033704	1157
SCORESUM_PGS000008	(0.973,1.09]	6	11.9133711184509	14	0.85 (0.50–1.44)	51.792 (38.444 – 65.140)	0.850955079889349	0.503980175755589	1.43681157081992	51.7919689767325	38.443718089899	65.1402198635661	1156
SCORESUM_PGS000008	(1.09,1.23]	7	13.3874054011697	5	2.68 (1.11–6.43)	57.118 (28.016 – 86.220)	2.67748108023393	1.11444209508077	6.43272985348879	57.1180555555556	28.0157443611999	86.2203667499112	1157
SCORESUM_PGS000008	(1.23,1.41]	8	15.2223397894388	16	0.95 (0.58–1.55)	53.207 (36.985 – 69.429)	0.951396236839927	0.582855693946217	1.55296552624345	53.2072368421053	36.9852036312432	69.4292700529674	1156
SCORESUM_PGS000008	(1.41,1.72]	9	17.9635696490179	17	1.06 (0.66–1.70)	53.607 (38.751 – 68.462)	1.05668056758929	0.656896612786922	1.69977101447318	53.6068111455108	38.7512787324406	68.4623435585811	1157
SCORESUM_PGS000008	(1.72,4.83]	10	25.2370194661852	19	1.33 (0.85–2.08)	56.602 (42.476 – 70.728)	1.3282641824308	0.847238016957724	2.0823968035143	56.6020719637406	42.4756936339096	70.7284502935717	1157
SCORESUM_PGS000009	ALL	0	124.414573311607	103	1.21 (1.00–1.47)	0.611 (0.556 – 0.666)	1.20790847875347	0.995778280826885	1.46522867704339	0.610729916869355	0.555696682270806	0.665763151467905	11567	0.09018734
SCORESUM_PGS000009	[0.261,0.614]	1	6.02010446521619	5	1.20 (0.50–2.89)	59.175 (44.120 – 74.231)	1.20402089304324	0.501146983435227	2.89269687098098	59.1753472222222	44.1201025496933	74.2305918947512	1157
SCORESUM_PGS000009	(0.614,0.725]	2	7.78955905716883	5	1.56 (0.65–3.74)	50.573 (27.222 – 73.924)	1.55791181143377	0.648446226530808	3.74293058221617	50.5729166666667	27.2220055564131	73.9238277769202	1157
SCORESUM_PGS000009	(0.725,0.822]	3	8.94877905728846	7	1.28 (0.61–2.68)	64.634 (48.910 – 80.358)	1.27839700818407	0.609455222455574	2.68157339590785	64.6338430933731	48.91005380156	80.3576323851863	1156
SCORESUM_PGS000009	(0.822,0.909]	4	9.99798618246562	13	0.77 (0.45–1.32)	50.269 (34.331 – 66.207)	0.769075860189663	0.446568770204691	1.3244940492712	50.2689618074234	34.3311680536697	66.206755561177	1157
SCORESUM_PGS000009	(0.909,1]	5	11.0459610529021	2	5.52 (1.38–22.08)	69.957 (49.969 – 89.944)	5.52298052645103	1.38128446866556	22.0832960823964	69.95670995671	49.9692453055672	89.9441746078527	1157
SCORESUM_PGS000009	(1,1.1]	6	12.1248841607827	13	0.93 (0.54–1.61)	51.851 (34.342 – 69.359)	0.932683396983284	0.541568522874249	1.60625716278984	51.8507301971869	34.3424147029408	69.359045691433	1156
SCORESUM_PGS000009	(1.1,1.22]	7	13.4037200017099	15	0.89 (0.54–1.48)	51.007 (36.973 – 65.041)	0.893581333447329	0.538709698808949	1.48222243121093	51.0070052539404	36.9732039768006	65.0408065310803	1157
SCORESUM_PGS000009	(1.22,1.37]	8	14.9327447333568	13	1.15 (0.67–1.98)	50.282 (35.037 – 65.528)	1.14867267179667	0.666984063555804	1.97823153359663	50.2824098977945	35.036591808559	65.5282279870301	1157
SCORESUM_PGS000009	(1.37,1.63]	9	17.1899523607075	10	1.72 (0.92–3.19)	66.680 (48.815 – 84.545)	1.71899523607075	0.924913483453895	3.19483354334863	66.6797556719023	48.8147941420807	84.5447172017238	1156
SCORESUM_PGS000009	(1.63,3.98]	10	22.9608822400092	20	1.15 (0.74–1.78)	70.161 (61.039 – 79.282)	1.14804411200046	0.740668925265738	1.779479654322	70.160510114336	61.0394065716674	79.2816136570045	1157
SCORESUM_PGS000015	ALL	0	155.380293366237	103	1.51 (1.24–1.83)	0.588 (0.532 – 0.643)	1.50854653753628	1.2436189530232	1.82991152585808	0.58796045366161	0.532424614977839	0.643496292345382	11567	0.1177927
SCORESUM_PGS000015	[0.000898,0.0372]	1	0.230868768937154	6	0.04 (0.02–0.09)	53.265 (31.424 – 75.106)	0.0384781281561923	0.0172867106184718	0.0856476618994416	53.2652765710976	31.4244821796674	75.1060709625278	1157
SCORESUM_PGS000015	(0.0372,0.0777]	2	0.644065094150421	7	0.09 (0.04–0.19)	60.714 (35.378 – 86.050)	0.0920092991643459	0.0438639542577168	0.19299926958192	60.7142857142857	35.3783903980831	86.0501810304883	1157
SCORESUM_PGS000015	(0.0777,0.133]	3	1.20919077919173	8	0.15 (0.08–0.30)	55.554 (33.255 – 77.852)	0.151148847398967	0.0755891824360648	0.30223867137814	55.5537423846823	33.2554944341697	77.851990335195	1157
SCORESUM_PGS000015	(0.133,0.214]	4	1.97636463350941	7	0.28 (0.13–0.59)	63.378 (41.702 – 85.054)	0.282337804787059	0.134600009639056	0.592233508940591	63.3780927514609	41.7018456446278	85.054339858294	1156
SCORESUM_PGS000015	(0.214,0.334]	5	3.12169166814293	13	0.24 (0.14–0.41)	64.433 (49.475 – 79.392)	0.240130128318687	0.139433080198259	0.413549485131929	64.4331629908553	49.4745530243827	79.3917729573279	1157
SCORESUM_PGS000015	(0.334,0.515]	6	4.82335890709368	8	0.60 (0.30–1.21)	62.386 (44.251 – 80.520)	0.60291986338671	0.30151880303506	1.20560428738496	62.3856707317073	44.2511505375975	80.5201909258171	1156
SCORESUM_PGS000015	(0.515,0.83]	7	7.57126801689188	11	0.69 (0.38–1.24)	50.841 (38.537 – 63.144)	0.688297092444716	0.381179041078273	1.24286184814282	50.8408694272569	38.5372637834115	63.1444750711022	1157
SCORESUM_PGS000015	(0.83,1.41]	8	12.5383542888073	16	0.78 (0.48–1.28)	47.969 (38.097 – 57.840)	0.783647143050456	0.480087246181206	1.27914842499139	47.96875	38.0972785836135	57.8402214163864	1156
SCORESUM_PGS000015	(1.41,3.01]	9	23.8204583462129	7	3.40 (1.62–7.14)	59.342 (30.798 – 87.885)	3.40292262088756	1.62228865496025	7.13799133609302	59.3416149068323	30.7979112308996	87.885318582765	1157
SCORESUM_PGS000015	(3.01,67]	10	99.4446728632999	20	4.97 (3.21–7.71)	55.776 (43.147 – 68.406)	4.972233643165	3.20787233709683	7.70701100424609	55.7761653474054	43.1467593967488	68.4055712980621	1157
SCORESUM_PGS000028	ALL	0	126.251982358094	103	1.23 (1.01–1.49)	0.593 (0.537 – 0.648)	1.22574740153489	1.01048437170342	1.48686781749704	0.592587432841686	0.537058267508655	0.648116598174716	11567	0.1614437
SCORESUM_PGS000028	[0.118,0.438]	1	4.00274722302522	4	1.00 (0.38–2.67)	58.630 (30.386 – 86.873)	1.0006868057563	0.375575627878092	2.66623819248408	58.6296617519514	30.3859931804386	86.8733303234643	1157
SCORESUM_PGS000028	(0.438,0.559]	2	5.80576525681629	10	0.58 (0.31–1.08)	60.366 (44.947 – 75.785)	0.580576525681629	0.312381934232222	1.07902879531432	60.3658536585366	44.946657227795	75.7850500892781	1158
SCORESUM_PGS000028	(0.559,0.672]	3	7.09626278199266	8	0.89 (0.44–1.77)	58.103 (43.058 – 73.147)	0.887032847749082	0.443603037066533	1.77371931037486	58.1026591107236	43.0583455299057	73.1469726915416	1155
SCORESUM_PGS000028	(0.672,0.785]	4	8.45295117745667	7	1.21 (0.58–2.53)	56.938 (35.701 – 78.176)	1.20756445392238	0.575686940898054	2.53299459616384	56.9380662777709	35.7005963960258	78.175536159516	1158
SCORESUM_PGS000028	(0.785,0.905]	5	9.74509716807114	9	1.08 (0.56–2.08)	60.152 (43.158 – 77.146)	1.08278857423013	0.563390885390119	2.0810260280861	60.1520875714424	43.1584831077941	77.1456920350907	1156
SCORESUM_PGS000028	(0.905,1.05]	6	11.258205990235	8	1.41 (0.70–2.81)	67.961 (49.931 – 85.990)	1.40727574877938	0.703775286036761	2.8140019582886	67.9605836236934	49.9309972839989	85.9901699633879	1156
SCORESUM_PGS000028	(1.05,1.22]	7	13.0874586132479	18	0.73 (0.46–1.15)	63.916 (51.952 – 75.879)	0.727081034069326	0.458091979941035	1.15401895962328	63.9157155399473	51.9519447810656	75.8794862988291	1157
SCORESUM_PGS000028	(1.22,1.48]	8	15.4777040971052	6	2.58 (1.16–5.74)	48.920 (19.540 – 78.301)	2.57961734951754	1.15892068466752	5.74191638648764	48.9202898550725	19.5399128414815	78.3006668686635	1156
SCORESUM_PGS000028	(1.48,1.94]	9	19.4125898254295	13	1.49 (0.87–2.57)	51.311 (35.750 – 66.872)	1.49327614041765	0.867080250624255	2.57170386470599	51.3111888111888	35.7499770770313	66.8724005453464	1157
SCORESUM_PGS000028	(1.94,7.33]	10	31.9132002247142	20	1.60 (1.03–2.47)	54.714 (41.943 – 67.485)	1.59566001123571	1.02945154568329	2.473288696426	54.7141600703606	41.9432474006228	67.4850727400984	1157
SCORESUM_PGS000029	ALL	0	125.844482688977	103	1.22 (1.01–1.48)	0.617 (0.564 – 0.669)	1.22179109406774	1.00722286214591	1.48206869963502	0.616658564759924	0.564059008356922	0.669258121162925	11567	0.4335335
SCORESUM_PGS000029	[0.184,0.493]	1	4.69402841946096	4	1.17 (0.44–3.13)	55.789 (34.340 – 77.239)	1.17350710486524	0.440438172257162	3.12670202519397	55.7892454466609	34.3399578297886	77.2385330635331	1157
SCORESUM_PGS000029	(0.493,0.611]	2	6.39085575141387	7	0.91 (0.44–1.92)	65.652 (46.280 – 85.024)	0.912979393059124	0.43524824880855	1.91507116785035	65.6521739130435	46.2801368959415	85.0242109301455	1157
SCORESUM_PGS000029	(0.611,0.715]	3	7.68665559162284	6	1.28 (0.58–2.85)	48.320 (24.612 – 72.029)	1.28110926527047	0.575552039576273	2.85159435933917	48.3203011873733	24.6120409515378	72.0285614232088	1157
SCORESUM_PGS000029	(0.715,0.817]	4	8.86674382706897	7	1.27 (0.60–2.66)	50.124 (25.591 – 74.658)	1.26667768958128	0.603868225708583	2.65699088141337	50.1241156758099	25.5906018357974	74.6576295158224	1158
SCORESUM_PGS000029	(0.817,0.927]	5	10.0806093160137	8	1.26 (0.63–2.52)	56.185 (36.128 – 76.241)	1.26007616450171	0.630161120782107	2.51966027097116	56.1846120313862	36.1277889882989	76.2414350744736	1155
SCORESUM_PGS000029	(0.927,1.05]	6	11.4253111001328	12	0.95 (0.54–1.68)	52.535 (34.332 – 70.738)	0.952109258344398	0.540712075019414	1.67651525036235	52.534965034965	34.3323838083252	70.7375462616049	1156
SCORESUM_PGS000029	(1.05,1.22]	7	13.0873453271903	14	0.93 (0.55–1.58)	58.836 (40.172 – 77.501)	0.934810380513595	0.553643677561278	1.5783986757787	58.8363954505687	40.1721776999967	77.5006132011406	1157
SCORESUM_PGS000029	(1.22,1.44]	8	15.325195310693	15	1.02 (0.62–1.69)	50.879 (36.670 – 65.088)	1.02167968737953	0.615935825946717	1.69470477220501	50.8785755983654	36.6695243082862	65.0876268884446	1157
SCORESUM_PGS000029	(1.44,1.86]	9	18.7688600225253	9	2.09 (1.09–4.01)	56.955 (33.946 – 79.965)	2.08542889139171	1.08507944902788	4.00801403523725	56.9553424392134	33.946041259669	79.9646436187578	1156
SCORESUM_PGS000029	(1.86,6.08]	10	29.5188780228556	21	1.41 (0.92–2.16)	49.969 (37.800 – 62.138)	1.40566085823122	0.916501429730326	2.15589674414879	49.9685613682093	37.799606090357	62.1375166460615	1157
SCORESUM_PGS000045	ALL	0	124.374725674731	103	1.21 (1.00–1.46)	0.639 (0.585 – 0.694)	1.20752160849253	0.995459351859903	1.4647593919853	0.639344185936219	0.584891693257283	0.693796678615155	11567	0.6241689
SCORESUM_PGS000045	[0.288,0.648]	1	6.44220762117304	5	1.29 (0.54–3.10)	63.637 (38.229 – 89.046)	1.28844152423461	0.536285198150354	3.09552000893856	63.6371527777778	38.2286608522411	89.0456447033144	1157
SCORESUM_PGS000045	(0.648,0.754]	2	8.16518086808298	6	1.36 (0.61–3.03)	62.015 (32.855 – 91.176)	1.36086347801383	0.611382472665481	3.02911759592623	62.0153356481481	32.8547898594775	91.1758814368188	1158
SCORESUM_PGS000045	(0.754,0.839]	3	9.19895709895288	6	1.53 (0.69–3.41)	69.793 (42.544 – 97.041)	1.53315951649215	0.688788310750784	3.41262774980645	69.7925732521033	42.5438768125397	97.0412696916668	1155
SCORESUM_PGS000045	(0.839,0.922]	4	10.1850722895476	4	2.55 (0.96–6.78)	74.827 (41.888 – 100.000)	2.54626807238691	0.955659877327835	6.78429768819606	74.8265394622723	41.8880825988415	100	1157
SCORESUM_PGS000045	(0.922,1.01]	5	11.1428040072749	9	1.24 (0.64–2.38)	47.176 (23.373 – 70.980)	1.23808933414165	0.644196164195839	2.37950066223822	47.1762885601006	23.3725689633018	70.9800081568994	1158
SCORESUM_PGS000045	(1.01,1.1]	6	12.144451055903	9	1.35 (0.70–2.59)	53.806 (35.903 – 71.708)	1.34938345065589	0.702104136568237	2.59339833233845	53.8055070777584	35.9034253147034	71.7075888408134	1155
SCORESUM_PGS000045	(1.1,1.21]	7	13.3574112758941	11	1.21 (0.67–2.19)	49.992 (33.496 – 66.488)	1.21431011599037	0.672485138562508	2.19268645988002	49.9920810896421	33.495778884253	66.4883832950312	1159
SCORESUM_PGS000045	(1.21,1.35]	8	14.8056368276494	16	0.93 (0.57–1.51)	58.942 (45.343 – 72.542)	0.925352301728088	0.566900348229146	1.51045397129895	58.9422655565294	45.3429489060702	72.5415822069885	1157
SCORESUM_PGS000045	(1.35,1.59]	9	16.8717540460026	18	0.94 (0.59–1.49)	54.361 (42.611 – 66.110)	0.937319669222366	0.59055126319085	1.48770854805063	54.3608912342422	42.6113639967519	66.1104184717324	1155
SCORESUM_PGS000045	(1.59,3.65]	10	22.0612505842502	19	1.16 (0.74–1.82)	55.210 (43.937 – 66.483)	1.16111845180264	0.740623520208146	1.82035274647728	55.2099245475165	43.9373192600098	66.4825298350233	1156
SCORESUM_PGS000046	ALL	0	124.461170472773	103	1.21 (1.00–1.47)	0.635 (0.581 – 0.688)	1.20836087837644	0.996151231035228	1.46577745115394	0.634574505924837	0.580831241205937	0.688317770643737	11567	0.2421152
SCORESUM_PGS000046	[0.266,0.625]	1	6.16485546702304	6	1.03 (0.46–2.29)	54.590 (26.573 – 82.608)	1.02747591117051	0.46160454250155	2.28703717323604	54.5902114103678	26.5725534846522	82.6078693360834	1157
SCORESUM_PGS000046	(0.625,0.738]	2	7.94248473721878	5	1.59 (0.66–3.82)	53.452 (22.147 – 84.757)	1.58849694744376	0.66117661081062	3.81641230312801	53.4518647007806	22.1469630471686	84.7567663543925	1158
SCORESUM_PGS000046	(0.738,0.826]	3	9.03976937837952	6	1.51 (0.68–3.35)	70.319 (54.139 – 86.498)	1.50662822972992	0.676868846406453	3.35357231267229	70.3188405797101	54.1392923532715	86.4983888061488	1156
SCORESUM_PGS000046	(0.826,0.908]	4	10.0748988557275	4	2.52 (0.95–6.71)	61.410 (48.459 – 74.361)	2.51872471393188	0.945322363046528	6.71091093637755	61.4097582037997	48.4588628302111	74.3606535773882	1162
SCORESUM_PGS000046	(0.908,0.997]	5	10.9757877748708	8	1.37 (0.69–2.74)	48.009 (28.154 – 67.864)	1.37197347185886	0.686120700530657	2.74341118993878	48.0093804537522	28.1544222331737	67.8643386743307	1154
SCORESUM_PGS000046	(0.997,1.1]	6	12.0464076467791	10	1.20 (0.65–2.24)	51.776 (31.822 – 71.730)	1.20464076467791	0.648162637446046	2.23888155238594	51.7760279965004	31.8223242191445	71.7297317738563	1153
SCORESUM_PGS000046	(1.1,1.21]	7	13.3852191919363	10	1.34 (0.72–2.49)	55.096 (38.318 – 71.874)	1.33852191919363	0.720198023230482	2.48770597859363	55.095652173913	38.3175874097471	71.873716938079	1160
SCORESUM_PGS000046	(1.21,1.37]	8	14.901648011913	19	0.78 (0.50–1.23)	57.610 (44.762 – 70.458)	0.784297263784895	0.50026678974241	1.22958831286243	57.6100541591446	44.7624907915859	70.4576175267032	1156
SCORESUM_PGS000046	(1.37,1.63]	9	17.1498274854174	18	0.95 (0.60–1.51)	56.301 (41.439 – 71.163)	0.952768193634302	0.600284490717668	1.51222835978303	56.3013497652582	41.4393179095987	71.1633816209178	1154
SCORESUM_PGS000046	(1.63,3.81]	10	22.7802719235078	17	1.34 (0.83–2.16)	58.282 (46.463 – 70.101)	1.34001599550046	0.833035068045922	2.15554295020159	58.28173374613	46.4625965231041	70.1008709691559	1157
SCORESUM_PGS000047	ALL	0	124.212304757547	103	1.21 (0.99–1.46)	0.600 (0.543 – 0.657)	1.20594470638395	0.994159381789044	1.46284656313193	0.600120935778698	0.543236695964523	0.657005175592873	11567	0.2121207
SCORESUM_PGS000047	[0.373,0.691]	1	7.00880891587098	9	0.78 (0.41–1.50)	54.628 (37.017 – 72.239)	0.778756546207886	0.405198531378449	1.49670275506307	54.6280193236715	37.016823220091	72.239215427252	1159
SCORESUM_PGS000047	(0.691,0.791]	2	8.60929987843338	3	2.87 (0.93–8.90)	49.451 (7.383 – 91.519)	2.86976662614446	0.925561200179155	8.89791024833199	49.4507082971957	7.38265498872912	91.5187616056623	1156
SCORESUM_PGS000047	(0.791,0.869]	3	9.6386173771025	8	1.20 (0.60–2.41)	74.304 (55.407 – 93.202)	1.20482717213781	0.602531229882709	2.40918386089991	74.304347826087	55.4066441305464	93.2020515216275	1158
SCORESUM_PGS000047	(0.869,0.948]	4	10.4876530727792	7	1.50 (0.71–3.14)	75.782 (51.876 – 99.687)	1.49823615325417	0.714260000787667	3.14270933335541	75.7815419105742	51.8764369273273	99.686646893821	1154
SCORESUM_PGS000047	(0.948,1.02]	5	11.3750523019166	10	1.14 (0.61–2.11)	56.207 (39.081 – 73.334)	1.13750523019166	0.612040046898823	2.11410700209832	56.2074978204011	39.0813369602097	73.3336586805924	1157
SCORESUM_PGS000047	(1.02,1.1]	6	12.2945069378207	11	1.12 (0.62–2.02)	53.141 (36.598 – 69.684)	1.11768244889279	0.618972720901315	2.01820534957332	53.1410712872854	36.5978824307907	69.6842601437801	1160
SCORESUM_PGS000047	(1.1,1.2]	7	13.2471430195505	9	1.47 (0.77–2.83)	59.791 (41.608 – 77.975)	1.47190477995005	0.765853793549326	2.82887373476237	59.7913634158176	41.6081097191799	77.9746171124552	1154
SCORESUM_PGS000047	(1.2,1.32]	8	14.5697743096635	7	2.08 (0.99–4.37)	58.453 (36.816 – 80.091)	2.08139632995192	0.992272240288613	4.36594969247276	58.4534161490683	36.8162169994693	80.0906152986673	1157
SCORESUM_PGS000047	(1.32,1.52]	9	16.3274599544729	21	0.78 (0.51–1.19)	65.390 (53.102 – 77.679)	0.777498093070138	0.506934592180393	1.1924680107697	65.3902582159624	53.1020111433548	77.6785052885701	1157
SCORESUM_PGS000047	(1.52,3.18]	10	20.6539889899366	18	1.15 (0.72–1.82)	50.767 (36.111 – 65.423)	1.14744383277426	0.722938424462563	1.82121644779148	50.7671259650151	36.1109204350785	65.4233314949518	1155
SCORESUM_PGS000050	ALL	0	124.551494011187	103	1.21 (1.00–1.47)	0.629 (0.576 – 0.683)	1.20923780593386	0.996874154527276	1.4668411901933	0.629285682829829	0.575570190764262	0.683001174895397	11567	0.1311538
SCORESUM_PGS000050	[0.263,0.59]	1	5.80374825404779	4	1.45 (0.54–3.87)	60.343 (19.178 – 100.000)	1.45093706351195	0.54456258991867	3.86588869901453	60.3425845620121	19.1775451342498	100	1157
SCORESUM_PGS000050	(0.59,0.701]	2	7.48361752354711	4	1.87 (0.70–4.98)	60.668 (34.260 – 87.075)	1.87090438088678	0.702183823659351	4.98485308901023	60.6678230702515	34.2601925595276	87.0754535809754	1157
SCORESUM_PGS000050	(0.701,0.796]	3	8.66783916728005	7	1.24 (0.59–2.60)	65.099 (41.446 – 88.753)	1.23826273818286	0.590321854421164	2.59738750528826	65.0993788819876	41.4457345228487	88.7530232411265	1157
SCORESUM_PGS000050	(0.796,0.892]	4	9.75122164398324	8	1.22 (0.61–2.44)	69.006 (53.002 – 85.010)	1.2189027054979	0.609570370950272	2.43732943114342	69.0058797909408	53.002106734549	85.0096528473326	1156
SCORESUM_PGS000050	(0.892,0.987]	5	10.8486644742448	6	1.81 (0.81–4.02)	52.730 (28.163 – 77.296)	1.80811074570746	0.81231309122723	4.02463594893397	52.7295105705184	28.1634038693559	77.2956172716809	1157
SCORESUM_PGS000050	(0.987,1.1]	6	12.0329213560173	18	0.67 (0.42–1.06)	51.438 (37.651 – 65.225)	0.668495630889852	0.421180683839795	1.06103253464683	51.437707479008	37.6508582943196	65.2245566636964	1156
SCORESUM_PGS000050	(1.1,1.22]	7	13.3827885387816	12	1.12 (0.63–1.96)	50.273 (34.657 – 65.889)	1.1152323782318	0.63335127568356	1.96374951027645	50.2729257641921	34.657135269949	65.8887162584353	1157
SCORESUM_PGS000050	(1.22,1.39]	8	15.0988980612111	8	1.89 (0.94–3.77)	63.834 (40.156 – 87.512)	1.88736225765139	0.943865417908107	3.77398750290241	63.8338414634146	40.1560106691026	87.5116722577267	1156
SCORESUM_PGS000050	(1.39,1.68]	9	17.6028777494353	13	1.35 (0.79–2.33)	67.805 (50.660 – 84.951)	1.35406751918733	0.786247882840168	2.33196029717114	67.8052716514255	50.6595790925135	84.9509642103375	1157
SCORESUM_PGS000050	(1.68,4.32]	10	23.8789172426389	23	1.04 (0.69–1.56)	52.410 (40.621 – 64.198)	1.03821379315821	0.689920426578724	1.56233652284967	52.4097078444904	40.6213018363043	64.1981138526766	1157
SCORESUM_PGS000051	ALL	0	124.581717860681	103	1.21 (1.00–1.47)	0.597 (0.541 – 0.652)	1.20953124136583	0.997116057481948	1.46719713604297	0.596770218632918	0.54122400567384	0.652316431591995	11567	0.7085437
SCORESUM_PGS000051	[0.228,0.58]	1	5.65472144358698	6	0.94 (0.42–2.10)	60.288 (40.365 – 80.211)	0.942453573931163	0.423407348137091	2.09778772835098	60.2881552273385	40.3649983443774	80.2113121102997	1157
SCORESUM_PGS000051	(0.58,0.696]	2	7.39980301221216	7	1.06 (0.50–2.22)	58.876 (40.672 – 77.079)	1.05711471603031	0.503962446951026	2.21741030429681	58.8757763975155	40.6720668909368	77.0794859040942	1157
SCORESUM_PGS000051	(0.696,0.793]	3	8.63101146030663	7	1.23 (0.59–2.59)	73.119 (55.273 – 90.966)	1.23300163718666	0.587813709097391	2.58635178760878	73.1194827800572	55.2732943903371	90.9656711697772	1156
SCORESUM_PGS000051	(0.793,0.887]	4	9.72483065787185	7	1.39 (0.66–2.91)	56.280 (35.981 – 76.578)	1.38926152255312	0.66230809745033	2.91412348041141	56.2795031055901	35.9805757666698	76.5784304445103	1157
SCORESUM_PGS000051	(0.887,0.984]	5	10.8098994774223	9	1.20 (0.62–2.31)	56.630 (40.923 – 72.337)	1.20109994193581	0.624950037185581	2.30841024830569	56.6298877274487	40.9225374697333	72.3372379851641	1157
SCORESUM_PGS000051	(0.984,1.1]	6	12.0238778658501	8	1.50 (0.75–3.01)	57.905 (38.163 – 77.647)	1.50298473323126	0.751639123644516	3.00538255296381	57.9050522648084	38.1628760760279	77.6472284535888	1156
SCORESUM_PGS000051	(1.1,1.23]	7	13.3914690040098	17	0.79 (0.49–1.27)	58.011 (44.516 – 71.506)	0.787733470824107	0.489702815245078	1.2671440754247	58.0108359133127	44.5156272320718	71.5060445945536	1157
SCORESUM_PGS000051	(1.23,1.41]	8	15.1591141228504	11	1.38 (0.76–2.49)	57.852 (42.413 – 73.292)	1.37810128389549	0.763192713829767	2.4884450732558	57.8523223501389	42.4127509041537	73.2918937961242	1156
SCORESUM_PGS000051	(1.41,1.67]	9	17.6968047400002	14	1.26 (0.75–2.13)	50.537 (32.210 – 68.864)	1.26405748142859	0.748641058395684	2.13432231432739	50.536963036963	32.2097596544329	68.8641664194931	1158
SCORESUM_PGS000051	(1.67,4.44]	10	24.09018607657	17	1.42 (0.88–2.28)	48.758 (32.378 – 65.138)	1.41706976921	0.880936358658018	2.27949126071709	48.7579404017972	32.3777072841555	65.138173519439	1156
SCORESUM_PGS000052	ALL	0	125.235855515838	103	1.22 (1.00–1.47)	0.638 (0.587 – 0.688)	1.21588209238678	1.00235158618521	1.47490090599177	0.637553438708934	0.586768906841341	0.688337970576528	11567	0.2965669
SCORESUM_PGS000052	[0.179,0.479]	1	4.48183130303787	4	1.12 (0.42–2.99)	53.263 (20.793 – 85.733)	1.12045782575947	0.42052783048587	2.98535708767512	53.2632263660017	20.7932272515631	85.7332254804404	1157
SCORESUM_PGS000052	(0.479,0.606]	2	6.27604816220931	3	2.09 (0.67–6.49)	88.359 (74.937 – 100.000)	2.09201605406977	0.674719983206539	6.48644071528254	88.3593298671288	74.9370054287953	100	1157
SCORESUM_PGS000052	(0.606,0.719]	3	7.64224538845946	6	1.27 (0.57–2.84)	51.986 (33.598 – 70.373)	1.27370756474324	0.572226746449241	2.83511906871007	51.9855072463768	33.5977479692146	70.373266523539	1156
SCORESUM_PGS000052	(0.719,0.823]	4	8.93938297642233	5	1.79 (0.74–4.30)	82.314 (71.306 – 93.321)	1.78787659528447	0.74416396564065	4.29542798032972	82.313691507799	71.3059352427957	93.3214477728022	1159
SCORESUM_PGS000052	(0.823,0.938]	5	10.1680082708729	11	0.92 (0.51–1.67)	68.531 (49.676 – 87.387)	0.924364388261172	0.511913147668277	1.66912986348837	68.5314685314685	49.6762814585609	87.3866556043762	1155
SCORESUM_PGS000052	(0.938,1.07]	6	11.6045127132747	11	1.05 (0.58–1.90)	47.932 (27.228 – 68.636)	1.05495570120679	0.584234637891284	1.90493931603524	47.9317189360858	27.2279111778199	68.6355266943516	1156
SCORESUM_PGS000052	(1.07,1.24]	7	13.3646176639795	14	0.95 (0.57–1.61)	56.902 (41.757 – 72.047)	0.95461554742711	0.56537333490493	1.61183909308846	56.9022622172228	41.7574812012649	72.0470432331808	1157
SCORESUM_PGS000052	(1.24,1.47]	8	15.5990874949922	15	1.04 (0.63–1.72)	59.562 (44.927 – 74.197)	1.03993916633281	0.62694384283241	1.72499256837278	59.5617879053462	44.9268998448551	74.1966759658373	1156
SCORESUM_PGS000052	(1.47,1.86]	9	19.009603478367	12	1.58 (0.90–2.79)	64.189 (48.877 – 79.500)	1.58413362319725	0.899644836976444	2.78941114648976	64.1885007278021	48.8772316588335	79.4997697967706	1157
SCORESUM_PGS000052	(1.86,6.18]	10	28.1505180642229	22	1.28 (0.84–1.94)	58.586 (46.914 – 70.259)	1.27956900291922	0.842533023261122	1.94330285938745	58.5863035642771	46.913907000559	70.2587001279953	1157
SCORESUM_PGS000072	ALL	0	138.484072133771	103	1.34 (1.11–1.63)	0.535 (0.478 – 0.592)	1.34450555469681	1.10838648239296	1.63092496645018	0.535233131660784	0.478415270581006	0.592050992740562	11567	0.5380238
SCORESUM_PGS000072	[0.00905,0.0904]	1	0.653379932220048	11	0.06 (0.03–0.11)	58.754 (47.455 – 70.053)	0.059398175656368	0.0328947192818655	0.107255612704066	58.7537680469618	47.4546283417715	70.052907752152	1157
SCORESUM_PGS000072	(0.0904,0.16]	2	1.43736344766147	9	0.16 (0.08–0.31)	55.439 (37.618 – 73.261)	0.159707049740164	0.083097936474006	0.306943142260648	55.4394115369725	37.6175051515534	73.2613179223916	1157
SCORESUM_PGS000072	(0.16,0.245]	3	2.32285406968935	5	0.46 (0.19–1.12)	58.288 (36.626 – 79.951)	0.464570813937869	0.193367293991509	1.1161455316863	58.2884448305821	36.6262140489462	79.950675612218	1156
SCORESUM_PGS000072	(0.245,0.353]	4	3.41562486155316	9	0.38 (0.20–0.73)	55.454 (37.734 – 73.174)	0.379513873505907	0.197466672904589	0.729392854322561	55.4539295392954	37.7337354080576	73.1741236705332	1157
SCORESUM_PGS000072	(0.353,0.501]	5	4.88776567871483	7	0.70 (0.33–1.46)	68.416 (47.631 – 89.201)	0.698252239816404	0.332880530401036	1.46465817577629	68.416149068323	47.6313735737503	89.2009245628956	1157
SCORESUM_PGS000072	(0.501,0.708]	6	6.933131680862	13	0.53 (0.31–0.92)	60.876 (46.559 – 75.192)	0.533317821604769	0.309674371606921	0.918474129342188	60.8755636314691	46.5589795203627	75.1921477425756	1156
SCORESUM_PGS000072	(0.708,1.03]	7	9.95262331881014	13	0.77 (0.44–1.32)	56.768 (41.945 – 71.590)	0.765586409139242	0.44454259834709	1.3184845547717	56.7677514792899	41.9454963738793	71.5900065847006	1157
SCORESUM_PGS000072	(1.03,1.58]	8	14.727476910736	14	1.05 (0.62–1.78)	56.143 (37.629 – 74.657)	1.05196263648114	0.623027380588665	1.77620666929079	56.1429821272341	37.6288023305664	74.6571619239017	1157
SCORESUM_PGS000072	(1.58,2.85]	9	24.2725803163013	9	2.70 (1.40–5.18)	53.487 (38.109 – 68.866)	2.69695336847792	1.40326466522144	5.1833112113577	53.487358326068	38.1089614799352	68.8657551722008	1156
SCORESUM_PGS000072	(2.85,41.7]	10	69.8812719172231	13	5.38 (3.12–9.26)	50.494 (34.986 – 66.003)	5.37548245517101	3.12130794050747	9.25759719214163	50.4942173211404	34.9858184382162	66.0026162040646	1157
SCORESUM_PGS000212	ALL	0	127.621128479079	103	1.24 (1.02–1.50)	0.615 (0.562 – 0.669)	1.23904008232115	1.0214426214829	1.50299223207431	0.615443702193104	0.561588299354436	0.669299105031773	11567	0.5530485
SCORESUM_PGS000212	[0.0618,0.324]	1	2.77205347542255	4	0.69 (0.26–1.85)	44.601 (9.036 – 80.166)	0.693013368855639	0.260100292757586	1.84647054534557	44.6010407632264	9.03570707878287	80.1663744476699	1157
SCORESUM_PGS000212	(0.324,0.446]	2	4.47358278327308	5	0.89 (0.37–2.15)	50.850 (22.577 – 79.123)	0.894716556654617	0.372405915867203	2.14958378114851	50.8499566348656	22.5768139801423	79.1230992895889	1158
SCORESUM_PGS000212	(0.446,0.559]	3	5.80215584942941	8	0.73 (0.36–1.45)	61.781 (42.347 – 81.215)	0.725269481178677	0.362705558603551	1.45025574560918	61.7807323452485	42.3469024690069	81.2145622214901	1155
SCORESUM_PGS000212	(0.559,0.681]	4	7.18536093386285	9	0.80 (0.42–1.53)	60.545 (43.399 – 77.691)	0.798373437095872	0.415405489402403	1.53440472338782	60.5449090205188	43.398621972924	77.6911960681136	1157
SCORESUM_PGS000212	(0.681,0.824]	5	8.71813479348912	10	0.87 (0.47–1.62)	53.217 (32.121 – 74.314)	0.871813479348912	0.469083348915968	1.62030637951852	53.2170880557977	32.1205330370161	74.3136430745794	1157
SCORESUM_PGS000212	(0.824,1]	6	10.5037406545136	11	0.95 (0.53–1.72)	52.668 (33.838 – 71.498)	0.95488551404669	0.528815752062887	1.72424202830437	52.6677252878126	33.8375482357395	71.4979023398857	1156
SCORESUM_PGS000212	(1,1.23]	7	12.8634310231806	12	1.07 (0.61–1.89)	40.837 (25.546 – 56.128)	1.07195258526505	0.608772261818961	1.88754057489917	40.8369723435226	25.5459765720186	56.1279681150265	1157
SCORESUM_PGS000212	(1.23,1.55]	8	15.9745055359503	7	2.28 (1.09–4.79)	46.174 (22.117 – 70.231)	2.28207221942147	1.08794124457693	4.78688866757728	46.1739130434783	22.1165010822104	70.2313250047462	1157
SCORESUM_PGS000212	(1.55,2.16]	9	20.912222532774	15	1.39 (0.84–2.31)	59.407 (45.838 – 72.976)	1.3941481688516	0.840484365580541	2.31253452926485	59.4069529652352	45.8381392494618	72.9757666810086	1156
SCORESUM_PGS000212	(2.16,11.2]	10	38.4159408971834	22	1.75 (1.15–2.65)	53.516 (42.388 – 64.644)	1.74617913169015	1.14977275912588	2.65195147106138	53.516219463356	42.3879800330558	64.6444588936563	1157
SCORESUM_PGS000213	ALL	0	127.005182845211	103	1.23 (1.02–1.50)	0.624 (0.574 – 0.675)	1.2330600276234	1.01651277067804	1.49573824902215	0.624305127406012	0.573528157229874	0.675082097582151	11567	0.03905301
SCORESUM_PGS000213	[0.102,0.37]	1	3.26896460159489	3	1.09 (0.35–3.38)	66.797 (21.449 – 100.000)	1.0896548671983	0.351437032362486	3.37855040952048	66.7966493356441	21.4489371707402	100	1157
SCORESUM_PGS000213	(0.37,0.496]	2	5.01222023517566	5	1.00 (0.42–2.41)	64.449 (33.624 – 95.275)	1.00244404703513	0.417245093616674	2.40840235825368	64.4492627927147	33.623682080992	95.2748435044373	1158
SCORESUM_PGS000213	(0.496,0.607]	3	6.36393904984762	4	1.59 (0.60–4.24)	70.982 (48.730 – 93.233)	1.5909847624619	0.597124992224213	4.23903294510827	70.981754995656	48.7300763709438	93.2334336203681	1155
SCORESUM_PGS000213	(0.607,0.728]	4	7.73155595809507	9	0.86 (0.45–1.65)	58.766 (38.167 – 79.365)	0.859061773121675	0.44698252685936	1.65104245846988	58.7660767817426	38.1673704867089	79.3647830767763	1158
SCORESUM_PGS000213	(0.728,0.866]	5	9.20402753110166	17	0.54 (0.34–0.87)	54.456 (41.056 – 67.856)	0.541413384182451	0.336575337046599	0.870914830373654	54.4556243550052	41.0555725638233	67.855676146187	1157
SCORESUM_PGS000213	(0.866,1.03]	6	10.9420704897167	9	1.22 (0.63–2.34)	59.022 (43.975 – 74.070)	1.21578560996853	0.632591207135474	2.33663483262737	59.0223382651581	43.9751395042693	74.0695370260469	1158
SCORESUM_PGS000213	(1.03,1.23]	7	12.9412248611958	14	0.92 (0.55–1.56)	50.946 (37.363 – 64.529)	0.924373204371126	0.547462235096233	1.56077582375914	50.9461152882206	37.3631093714931	64.529121204948	1154
SCORESUM_PGS000213	(1.23,1.53]	8	15.8228873531981	8	1.98 (0.99–3.95)	72.343 (56.781 – 87.905)	1.97786091914976	0.989123585283763	3.95494948629465	72.3432055749129	56.7814515013303	87.9049596484955	1156
SCORESUM_PGS000213	(1.53,2.08]	9	20.4190843086179	14	1.46 (0.86–2.46)	46.441 (31.332 – 61.550)	1.45850602204414	0.863803670372319	2.46264271535467	46.4410698662667	31.3320746679764	61.550065064557	1157
SCORESUM_PGS000213	(2.08,9.27]	10	35.2992084566671	20	1.76 (1.14–2.74)	58.786 (48.313 – 69.260)	1.76496042283335	1.13867692526088	2.73570599795407	58.7862796833773	48.3125068233918	69.2600525433628	1157
SCORESUM_PGS000214	ALL	0	126.733737697329	103	1.23 (1.01–1.49)	0.614 (0.562 – 0.667)	1.23042463783815	1.01434020217982	1.49254144333988	0.614153043042297	0.561589229140838	0.666716856943756	11567	0.3022294
SCORESUM_PGS000214	[0.0798,0.354]	1	3.06807616803789	3	1.02 (0.33–3.17)	52.785 (6.501 – 99.069)	1.02269205601263	0.329840091578614	3.17092757410317	52.7849927849928	6.50096662917445	99.0690189408111	1158
SCORESUM_PGS000214	(0.354,0.479]	2	4.81226451447984	6	0.80 (0.36–1.79)	49.833 (21.311 – 78.356)	0.802044085746641	0.360326883815103	1.78525318086244	49.8333333333333	21.3110737910276	78.3555928756391	1156
SCORESUM_PGS000214	(0.479,0.593]	3	6.19071884261671	9	0.69 (0.36–1.32)	64.477 (45.542 – 83.413)	0.687857649179634	0.35790249289361	1.32200293356319	64.4773806064129	45.542242038472	83.4125191743537	1156
SCORESUM_PGS000214	(0.593,0.718]	4	7.58456088247179	6	1.26 (0.57–2.81)	63.785 (41.734 – 85.836)	1.26409348041197	0.567907516235605	2.81371927917416	63.7851143932812	41.7339670666996	85.8362617198628	1157
SCORESUM_PGS000214	(0.718,0.856]	5	9.07430136300039	8	1.13 (0.57–2.27)	65.726 (54.434 – 77.017)	1.13428767037505	0.567254591261573	2.2681324029541	65.7256309834639	54.4343189569009	77.0169430100269	1157
SCORESUM_PGS000214	(0.856,1.01]	6	10.7350579146945	15	0.72 (0.43–1.19)	55.536 (38.740 – 72.332)	0.715670527646297	0.431453343936155	1.18711399816459	55.5360794624598	38.7397601866085	72.3323987383111	1156
SCORESUM_PGS000214	(1.01,1.23]	7	12.9423013491278	10	1.29 (0.70–2.41)	64.556 (42.503 – 86.608)	1.29423013491278	0.696366620078239	2.40538761310551	64.5557491289199	42.5032064950855	86.6082917627542	1158
SCORESUM_PGS000214	(1.23,1.54]	8	15.9343243546168	13	1.23 (0.71–2.11)	56.252 (38.673 – 73.832)	1.22571725804745	0.711720490628748	2.11091687882713	56.2521031024968	38.6726636217021	73.8315425832915	1156
SCORESUM_PGS000214	(1.54,2.1]	9	20.6852036241604	11	1.88 (1.04–3.40)	65.424 (47.411 – 83.436)	1.88047305674185	1.04140628285447	3.3955805484863	65.4236347784735	47.411494755233	83.435774801714	1158
SCORESUM_PGS000214	(2.1,9.91]	10	35.706928684123	22	1.62 (1.07–2.46)	61.731 (47.785 – 75.676)	1.62304221291468	1.06869317669283	2.46494137171807	61.7307229399021	47.7849841054062	75.676461774398	1155
SCORESUM_PGS000216	ALL	0	125.452231653018	103	1.22 (1.00–1.48)	0.580 (0.523 – 0.637)	1.21798283158269	1.00408339824032	1.47744916471086	0.579625793535187	0.522550825249497	0.636700761820877	11567	0.5045197
SCORESUM_PGS000216	[0.114,0.426]	1	3.86689517072511	3	1.29 (0.42–4.00)	70.321 (58.628 – 82.013)	1.28896505690837	0.415718837271421	3.99652546138066	70.3206239168111	58.628008920619	82.0132389130032	1157
SCORESUM_PGS000216	(0.426,0.553]	2	5.68977939424334	10	0.57 (0.31–1.06)	48.622 (30.439 – 66.806)	0.568977939424334	0.306141260265669	1.0574722769176	48.6224934612031	30.4392694616302	66.8057174607761	1157
SCORESUM_PGS000216	(0.553,0.671]	3	7.09322669632532	13	0.55 (0.32–0.94)	58.213 (41.769 – 74.658)	0.545632822794256	0.316825155061368	0.939682889929499	58.2134211941904	41.7690032899126	74.6578390984683	1157
SCORESUM_PGS000216	(0.671,0.778]	4	8.36360118001787	6	1.39 (0.63–3.10)	53.685 (24.565 – 82.806)	1.39393353000298	0.626239547223621	3.10272753402577	53.6852012742543	24.5647670132125	82.8056355352961	1157
SCORESUM_PGS000216	(0.778,0.906]	5	9.71565497304406	9	1.08 (0.56–2.07)	73.945 (60.933 – 86.957)	1.07951721922712	0.561688751071902	2.07473876659259	73.9450251645374	60.9326654349221	86.9573848941526	1157
SCORESUM_PGS000216	(0.906,1.06]	6	11.3324968965286	9	1.26 (0.66–2.42)	61.955 (40.694 – 83.215)	1.25916632183651	0.655162832150574	2.42000881039432	61.9546247818499	40.6942425002334	83.2150070634664	1155
SCORESUM_PGS000216	(1.06,1.24]	7	13.2771288513642	12	1.11 (0.63–1.95)	66.150 (50.515 – 81.785)	1.10642740428035	0.62835084564462	1.94824533049953	66.1499272197962	50.5148603435287	81.7849940960637	1157
SCORESUM_PGS000216	(1.24,1.49]	8	15.7193356738102	10	1.57 (0.85–2.92)	55.471 (37.610 – 73.332)	1.57193356738102	0.845786259936238	2.92151251126438	55.4707933740192	37.6099822859314	73.3316044621069	1157
SCORESUM_PGS000216	(1.49,1.94]	9	19.5341036250825	12	1.63 (0.92–2.87)	59.258 (38.136 – 80.381)	1.62784196875688	0.924467230011784	2.86637469584778	59.2584498834499	38.1360272698581	80.3808724970417	1156
SCORESUM_PGS000216	(1.94,7.42]	10	30.8600091918763	19	1.62 (1.04–2.55)	61.819 (48.639 – 74.998)	1.62421101009875	1.03600875000532	2.54636981136739	61.8189806678383	48.6394825574056	74.998478778271	1157
SCORESUM_PGS000317	ALL	0	124.393136410575	103	1.21 (1.00–1.46)	0.641 (0.589 – 0.693)	1.20770035350073	0.995606706067694	1.46497621496195	0.640740282793244	0.58896096073778	0.692519604848707	11567	0.4604915
SCORESUM_PGS000317	[0.179,0.519]	1	4.90409512141544	3	1.63 (0.53–5.07)	52.874 (5.834 – 99.915)	1.63469837380515	0.527225236716458	5.06849556361112	52.8740612362796	5.83359774681645	99.9145247257428	1157
SCORESUM_PGS000317	(0.519,0.64]	2	6.73738783125222	5	1.35 (0.56–3.24)	60.182 (27.524 – 92.840)	1.34747756625044	0.560857640822351	3.23735589816692	60.1822916666667	27.5244317849319	92.8401515484014	1157
SCORESUM_PGS000317	(0.64,0.748]	3	8.04885702592287	7	1.15 (0.55–2.41)	73.399 (58.341 – 88.457)	1.14983671798898	0.548166170808703	2.41190454362617	73.3992291433545	58.340983653177	88.4574746335319	1156
SCORESUM_PGS000317	(0.748,0.852]	4	9.23636362601563	6	1.54 (0.69–3.43)	67.361 (45.002 – 89.720)	1.53939393766927	0.691589191145099	3.4265048177072	67.3611111111111	45.0020711443885	89.7201510778337	1158
SCORESUM_PGS000317	(0.852,0.961]	5	10.4899094831144	8	1.31 (0.66–2.62)	57.829 (38.808 – 76.850)	1.3112386853893	0.655747376925053	2.62196533385136	57.8288327526132	38.8075338016629	76.8501317035635	1156
SCORESUM_PGS000317	(0.961,1.09]	6	11.825763743369	13	0.91 (0.53–1.57)	54.778 (37.508 – 72.049)	0.909674134105308	0.528208048623763	1.56663086148781	54.7782488727371	37.5075304192137	72.0489673262604	1156
SCORESUM_PGS000317	(1.09,1.24]	7	13.3918388628139	12	1.12 (0.63–1.97)	48.719 (33.663 – 63.776)	1.11598657190116	0.633779589577528	1.96507752717926	48.7190684133916	33.6626052816538	63.7755315451293	1157
SCORESUM_PGS000317	(1.24,1.44]	8	15.3589312041049	12	1.28 (0.73–2.25)	58.195 (41.838 – 74.552)	1.27991093367541	0.726873823274314	2.25372264853679	58.1949300699301	41.8379180708319	74.5519420690283	1156
SCORESUM_PGS000317	(1.44,1.76]	9	18.276116131176	17	1.08 (0.67–1.73)	57.286 (44.932 – 69.640)	1.07506565477506	0.668325896024029	1.72934517269607	57.2858617131063	44.931836514594	69.6398869116185	1157
SCORESUM_PGS000317	(1.76,5.38]	10	26.123873381391	20	1.31 (0.84–2.02)	49.120 (35.719 – 62.522)	1.30619366906955	0.842700250753315	2.02461302176212	49.1204925241865	35.718803392207	62.5221816561659	1157
SCORESUM_PGS000344	ALL	0	125.32815312294	103	1.22 (1.00–1.48)	0.613 (0.559 – 0.667)	1.21677818565961	1.0030903095524	1.47598789361025	0.613000850276763	0.558996881292957	0.66700481926057	11567	0.01849443
SCORESUM_PGS000344	[0.142,0.474]	1	4.35093387799997	3	1.45 (0.47–4.50)	56.961 (39.691 – 74.231)	1.45031129266666	0.467756453937645	4.49679064378409	56.9612940496823	39.6914418410752	74.2311462582894	1157
SCORESUM_PGS000344	(0.474,0.598]	2	6.21347632914508	4	1.55 (0.58–4.14)	62.836 (33.505 – 92.167)	1.55336908228627	0.583007155735555	4.13880941608438	62.8360797918474	33.5048882940888	92.1672712896059	1157
SCORESUM_PGS000344	(0.598,0.708]	3	7.54851591876763	13	0.58 (0.34–1.00)	57.507 (40.811 – 74.203)	0.580655070674433	0.337161045153923	0.999997822838661	57.507234672589	40.8109947872914	74.2034745578866	1156
SCORESUM_PGS000344	(0.708,0.82]	4	8.83120918065694	5	1.77 (0.74–4.24)	60.069 (40.168 – 79.971)	1.76624183613139	0.735158977147878	4.24344981245229	60.0694444444444	40.1678058897432	79.9710829991457	1157
SCORESUM_PGS000344	(0.82,0.939]	5	10.1462925041223	17	0.60 (0.37–0.96)	51.708 (38.415 – 65.001)	0.596840735536609	0.371032334248093	0.960074987312811	51.7079463364293	38.4145138241491	65.0013788487096	1157
SCORESUM_PGS000344	(0.939,1.07]	6	11.5865501970543	5	2.32 (0.96–5.57)	51.347 (45.672 – 57.021)	2.31731003941085	0.96452889035806	5.56740795681181	51.3466550825369	45.67210766687	57.0212024982038	1156
SCORESUM_PGS000344	(1.07,1.24]	7	13.3042173595702	10	1.33 (0.72–2.47)	51.835 (36.110 – 67.560)	1.33042173595702	0.715839681487133	2.47265140684814	51.8352223190933	36.1100648542173	67.5603797839693	1157
SCORESUM_PGS000344	(1.24,1.48]	8	15.6089649638348	11	1.42 (0.79–2.56)	40.286 (24.543 – 56.029)	1.41899681489407	0.785840665508679	2.56229035866466	40.2858277094085	24.5430545357676	56.0286008830494	1156
SCORESUM_PGS000344	(1.48,1.86]	9	18.9909957115414	13	1.46 (0.85–2.52)	57.168 (41.445 – 72.891)	1.46084582396473	0.848249381934448	2.51585272780087	57.1678321678322	41.445032685755	72.8906316499094	1157
SCORESUM_PGS000344	(1.86,6.43]	10	28.7469970802477	22	1.31 (0.86–1.98)	54.974 (43.135 – 66.813)	1.30668168546581	0.860385386316632	1.98447934412429	54.973968762515	43.1352190556231	66.812718469407	1157
SCORESUM_PGS000345	ALL	0	125.19172347134	103	1.22 (1.00–1.47)	0.616 (0.562 – 0.669)	1.21545362593534	1.0019983660581	1.47438116352548	0.615905680255286	0.562407200391978	0.669404160118595	11567	0.1896631
SCORESUM_PGS000345	[0.146,0.483]	1	4.42728774801852	3	1.48 (0.48–4.58)	43.313 (12.692 – 73.934)	1.47576258267284	0.475965040067828	4.57570413177163	43.3131138070479	12.6918227641691	73.9344048499268	1157
SCORESUM_PGS000345	(0.483,0.605]	2	6.30489126495214	4	1.58 (0.59–4.20)	63.096 (31.929 – 94.264)	1.57622281623804	0.591584570196223	4.1997010936328	63.0962705984388	31.9287728869103	94.2637683099674	1157
SCORESUM_PGS000345	(0.605,0.717]	3	7.6384732756767	8	0.95 (0.48–1.91)	58.671 (37.478 – 79.863)	0.954809159459588	0.47749781085337	1.90924546723813	58.6705831157528	37.4780488541372	79.8631173773685	1157
SCORESUM_PGS000345	(0.717,0.825]	4	8.90379736665582	12	0.74 (0.42–1.31)	53.886 (38.388 – 69.384)	0.741983113887985	0.421379401180675	1.30651602748578	53.8862179487179	38.3884561207091	69.3839797767268	1156
SCORESUM_PGS000345	(0.825,0.94]	5	10.1967788144325	14	0.73 (0.43–1.23)	49.841 (32.687 – 66.994)	0.728341343888035	0.431361898151526	1.2297820356639	49.8406449193851	32.6868325354659	66.9944573033042	1157
SCORESUM_PGS000345	(0.94,1.07]	6	11.6076871170024	7	1.66 (0.79–3.48)	50.535 (23.809 – 77.260)	1.65824101671462	0.790539747243571	3.47833651514998	50.5346263831903	23.8092656714483	77.2599870949324	1156
SCORESUM_PGS000345	(1.07,1.24]	7	13.353696684455	12	1.11 (0.63–1.96)	60.797 (44.267 – 77.327)	1.11280805703792	0.631974480182655	1.95948066043837	60.796943231441	44.266627186091	77.3272592767911	1157
SCORESUM_PGS000345	(1.24,1.47]	8	15.5751358618937	7	2.23 (1.06–4.67)	60.891 (41.542 – 80.241)	2.22501940884196	1.06074223430011	4.66721434259658	60.8914584110407	41.5420957020137	80.2408211200676	1156
SCORESUM_PGS000345	(1.47,1.85]	9	18.8363117157493	13	1.45 (0.84–2.50)	52.374 (34.960 – 69.787)	1.44894705505764	0.841340286391549	2.49536079790568	52.373587950511	34.9604262471742	69.7867496538479	1157
SCORESUM_PGS000345	(1.85,6.25]	10	28.3476636225038	23	1.23 (0.82–1.85)	52.751 (39.675 – 65.827)	1.2325071140219	0.819033458687367	1.85471517677576	52.7509393451422	39.6746975065819	65.8271811837026	1157
SCORESUM_PGS000346	ALL	0	125.265672482625	103	1.22 (1.00–1.48)	0.594 (0.537 – 0.650)	1.21617157750121	1.00259023256831	1.47525205998953	0.593527903305578	0.536754804746545	0.650301001864611	11567	0.8979475
SCORESUM_PGS000346	[0.167,0.493]	1	4.59843036567183	5	0.92 (0.38–2.21)	64.007 (35.633 – 92.381)	0.919686073134366	0.382798923109821	2.20957380508265	64.0069384215091	35.6329078615067	92.3809689815115	1158
SCORESUM_PGS000346	(0.493,0.613]	2	6.43020620211848	8	0.80 (0.40–1.61)	68.821 (47.101 – 90.540)	0.80377577526481	0.401966371293656	1.60723767718014	68.8207136640557	47.1012600234678	90.5401673046436	1157
SCORESUM_PGS000346	(0.613,0.72]	3	7.70437954825623	10	0.77 (0.41–1.43)	54.170 (37.676 – 70.664)	0.770437954825623	0.414537770454608	1.43189519638931	54.1703056768559	37.6762785516072	70.6643328021046	1155
SCORESUM_PGS000346	(0.72,0.828]	4	8.96772062860684	7	1.28 (0.61–2.69)	58.043 (44.355 – 71.730)	1.28110294694383	0.610745235259287	2.6872493896271	58.0426957924786	44.3549462130418	71.7304453719154	1158
SCORESUM_PGS000346	(0.828,0.938]	5	10.1818039095136	8	1.27 (0.64–2.54)	56.745 (41.642 – 71.849)	1.2727254886892	0.636487018002992	2.54495397980221	56.7454268292683	41.6417573474587	71.8490963110779	1156
SCORESUM_PGS000346	(0.938,1.07]	6	11.6088929417156	13	0.89 (0.52–1.54)	59.190 (42.716 – 75.663)	0.892991764747352	0.518521325175642	1.53790066712583	59.1897166700316	42.7161938304166	75.6632395096467	1156
SCORESUM_PGS000346	(1.07,1.24]	7	13.3486376177603	9	1.48 (0.77–2.85)	65.941 (45.828 – 86.053)	1.48318195752893	0.771721475580771	2.85054749510997	65.9407665505226	45.8284518833411	86.0530812177042	1157
SCORESUM_PGS000346	(1.24,1.45]	8	15.486478179839	8	1.94 (0.97–3.87)	59.413 (42.947 – 75.879)	1.93580977247987	0.968093905918192	3.87086361387058	59.4131097560976	42.9469445660337	75.8792749461614	1156
SCORESUM_PGS000346	(1.45,1.83]	9	18.7723572364882	15	1.25 (0.75–2.08)	53.284 (38.597 – 67.971)	1.25149048243255	0.754480913620433	2.07590198684231	53.2837127845884	38.5965671192748	67.9708584499021	1157
SCORESUM_PGS000346	(1.83,5.91]	10	28.1667658526547	20	1.41 (0.91–2.18)	66.590 (53.968 – 79.211)	1.40833829263274	0.908599590130084	2.18293819196168	66.589709762533	53.9683898727094	79.2110296523566	1157
SCORESUM_PGS000347	ALL	0	125.535418860874	103	1.22 (1.00–1.48)	0.611 (0.557 – 0.665)	1.21879047437742	1.00474920460545	1.47842885928577	0.611383291892222	0.557378283583929	0.665388300200514	11567	0.605321
SCORESUM_PGS000347	[0.122,0.447]	1	4.03867315780679	4	1.01 (0.38–2.69)	55.453 (22.914 – 87.992)	1.0096682894517	0.378946539095038	2.69016853184308	55.4531656548135	22.9139230402357	87.9924082693914	1157
SCORESUM_PGS000347	(0.447,0.57]	2	5.89664712584188	5	1.18 (0.49–2.83)	77.292 (46.873 – 100.000)	1.17932942516838	0.490869707755401	2.83337486728965	77.2916666666667	46.8727373675631	100	1157
SCORESUM_PGS000347	(0.57,0.683]	3	7.24134453369852	8	0.91 (0.45–1.81)	58.192 (43.386 – 72.997)	0.905168066712315	0.452672417338494	1.80998266652294	58.1919060052219	43.3863331211471	72.9974788892968	1157
SCORESUM_PGS000347	(0.683,0.797]	4	8.55748485298573	12	0.71 (0.40–1.26)	60.894 (43.405 – 78.383)	0.713123737748811	0.404989881785481	1.25569918709773	60.8937937062937	43.4045686012634	78.383018811324	1156
SCORESUM_PGS000347	(0.797,0.923]	5	9.9537199480185	8	1.24 (0.62–2.49)	54.036 (37.299 – 70.773)	1.24421499350231	0.622228986538581	2.48794412273812	54.0361183637946	37.299016048245	70.7732206793442	1157
SCORESUM_PGS000347	(0.923,1.06]	6	11.4763958522423	8	1.43 (0.72–2.87)	63.822 (44.163 – 83.481)	1.43454948153028	0.717414815521089	2.86853877343478	63.8218015665796	44.1630429991615	83.4805601339978	1157
SCORESUM_PGS000347	(1.06,1.24]	7	13.2758049153415	14	0.95 (0.56–1.60)	56.755 (39.955 – 73.555)	0.948271779667249	0.561616223318049	1.60112783566093	56.7550662997248	39.9550648050765	73.5550677943731	1156
SCORESUM_PGS000347	(1.24,1.5]	8	15.6749061384032	10	1.57 (0.84–2.91)	54.804 (40.689 – 68.919)	1.56749061384032	0.843395707856787	2.9132550730205	54.803664921466	40.6886949329955	68.9186349099364	1156
SCORESUM_PGS000347	(1.5,1.9]	9	19.3986490577307	11	1.76 (0.98–3.18)	63.252 (44.610 – 81.893)	1.76351355070279	0.97663408950027	3.18438612469864	63.2516262097414	44.6100234484439	81.8932289710389	1157
SCORESUM_PGS000347	(1.9,7.08]	10	30.0217932788048	23	1.31 (0.87–1.96)	51.610 (39.820 – 63.401)	1.30529535994804	0.867403166362424	1.96424920126471	51.610305958132	39.8198611872519	63.4007507290122	1157
SCORESUM_PGS000472	ALL	0	123.776385444713	103	1.20 (0.99–1.46)	0.598 (0.544 – 0.652)	1.20171248004576	0.990670409618354	1.45771274752626	0.597910978394163	0.543755122535384	0.652066834252941	11567	0.5873197
SCORESUM_PGS000472	[0.874,0.93]	1	10.6439890695942	7	1.52 (0.72–3.19)	72.948 (53.874 – 92.021)	1.52056986708489	0.724907239825166	3.18955666830447	72.9476686507936	53.8742149614645	92.0211223401228	1159
SCORESUM_PGS000472	(0.93,0.946]	2	10.831561319565	5	2.17 (0.90–5.20)	78.809 (64.743 – 92.874)	2.16631226391299	0.901679416454898	5.20463120166453	78.8086956521739	64.743092300348	92.8742990039999	1155
SCORESUM_PGS000472	(0.946,0.964]	3	11.030957719331	5	2.21 (0.92–5.30)	60.278 (26.328 – 94.228)	2.2061915438662	0.918278281944356	5.30044238650706	60.2780191138141	26.3279649254053	94.2280733022228	1156
SCORESUM_PGS000472	(0.964,1]	4	11.3381998031197	12	0.94 (0.54–1.66)	58.883 (41.270 – 76.495)	0.944849983593311	0.53658946253624	1.66373280473428	58.8828238719068	41.2702208013661	76.4954269424476	1157
SCORESUM_PGS000472	(1,1.05]	5	11.8469671181467	9	1.32 (0.68–2.53)	48.577 (35.631 – 61.523)	1.31632967979407	0.684905771463064	2.52987184237827	48.5772357723577	35.6310065860305	61.523464958685	1157
SCORESUM_PGS000472	(1.05,1.12]	6	12.4889752255256	6	2.08 (0.94–4.63)	79.022 (64.110 – 93.934)	2.08149587092093	0.93513428273052	4.63315818986972	79.0217391304348	64.1097050596235	93.9337732012461	1156
SCORESUM_PGS000472	(1.12,1.17]	7	13.3276395788558	13	1.03 (0.60–1.77)	46.342 (31.754 – 60.930)	1.02520304452737	0.595290642319454	1.76559348961538	46.3421194190425	31.7542354705984	60.9300033674866	1157
SCORESUM_PGS000472	(1.17,1.2]	8	13.7389597070271	17	0.81 (0.50–1.30)	55.593 (41.274 – 69.913)	0.808174100413357	0.502409948083759	1.30002476875727	55.593395252838	41.2736329281758	69.9131575775002	1157
SCORESUM_PGS000472	(1.2,1.23]	9	14.0350469065273	13	1.08 (0.63–1.86)	69.823 (52.696 – 86.950)	1.07961899280979	0.626887607406891	1.85930804160735	69.823002893869	52.6955872552817	86.9504185324563	1156
SCORESUM_PGS000472	(1.23,1.34]	10	14.4940889970212	16	0.91 (0.55–1.48)	53.733 (42.309 – 65.157)	0.905880562313824	0.554971339316584	1.47867022140018	53.7330192813322	42.3085672895917	65.1574712730726	1157
SCORESUM_PGS000474	ALL	0	123.779178882696	103	1.20 (0.99–1.46)	0.602 (0.548 – 0.656)	1.20173960080288	0.990692767488483	1.45774564580603	0.602360110840859	0.548229566492124	0.656490655189595	11567	0.8745293
SCORESUM_PGS000474	[0.862,0.928]	1	10.592495427703	6	1.77 (0.79–3.93)	73.517 (48.321 – 98.713)	1.76541590461717	0.793131977223098	3.92960239377483	73.5170717592593	48.3208313117833	98.7133122067352	1158
SCORESUM_PGS000474	(0.928,0.945]	2	10.831554728442	5	2.17 (0.90–5.20)	57.802 (30.574 – 85.030)	2.1663109456884	0.901678867773158	5.20462803458979	57.8019113814075	30.5739653531439	85.029857409671	1156
SCORESUM_PGS000474	(0.945,0.966]	3	11.063608147466	7	1.58 (0.75–3.32)	64.608 (42.563 – 86.654)	1.580515449638	0.753485332636906	3.31529888949831	64.6084150428199	42.5632606185084	86.6535694671314	1158
SCORESUM_PGS000474	(0.966,1]	4	11.3357946782841	9	1.26 (0.66–2.42)	54.799 (39.508 – 70.091)	1.25953274203157	0.65535348598922	2.42071303833067	54.7993019197208	39.5076819906238	70.0909218488178	1155
SCORESUM_PGS000474	(1,1.05]	5	11.8482898289869	10	1.18 (0.64–2.20)	58.915 (41.674 – 76.155)	1.18482898289869	0.637502814943731	2.20206042359305	58.9145597210113	41.6743709959126	76.15474844611	1157
SCORESUM_PGS000474	(1.05,1.12]	6	12.4969413899706	6	2.08 (0.94–4.64)	62.833 (33.444 – 92.223)	2.0828235649951	0.935730763493748	4.63611347638235	62.8333333333333	33.4440171877615	92.2226494789052	1156
SCORESUM_PGS000474	(1.12,1.17]	7	13.3150729863899	13	1.02 (0.59–1.76)	57.007 (40.811 – 73.203)	1.02423638356845	0.594729344510003	1.76392871666642	57.0070540812899	40.8112132830354	73.2028948795444	1158
SCORESUM_PGS000474	(1.17,1.2]	8	13.7052462861945	16	0.86 (0.52–1.40)	53.805 (39.042 – 68.569)	0.856577892887158	0.524766950767047	1.39819339901364	53.8054214223003	39.0420688533824	68.5687739912181	1155
SCORESUM_PGS000474	(1.2,1.23]	9	14.0551463469531	17	0.83 (0.51–1.33)	42.570 (28.697 – 56.442)	0.826773314526655	0.513972345582369	1.32994337047234	42.5696594427245	28.6971404728268	56.4421784126221	1157
SCORESUM_PGS000474	(1.23,1.36]	10	14.5350290623061	14	1.04 (0.61–1.75)	57.452 (42.135 – 72.770)	1.03821636159329	0.614886116498833	1.75299650546275	57.4521934758155	42.1345546475785	72.7698323040525	1157
SCORESUM_PGS000475	ALL	0	123.984920327874	103	1.20 (0.99–1.46)	0.596 (0.540 – 0.652)	1.20373709056189	0.992339462542938	1.46016865990725	0.596321367353437	0.540484295944319	0.652158438762556	11567	0.6800889
SCORESUM_PGS000475	[0.523,0.81]	1	8.56647491668138	8	1.07 (0.54–2.14)	61.940 (39.269 – 84.610)	1.07080936458517	0.535509240108362	2.14120057956661	61.9397302001741	39.2690508928424	84.6104095075057	1157
SCORESUM_PGS000475	(0.81,0.884]	2	9.83240564913741	6	1.64 (0.74–3.65)	60.395 (30.801 – 89.989)	1.63873427485624	0.736218900124747	3.64762439966369	60.3949652777778	30.8009921974013	89.9889383581542	1158
SCORESUM_PGS000475	(0.884,0.941]	3	10.5456802031224	6	1.76 (0.79–3.91)	47.229 (23.041 – 71.418)	1.75761336718706	0.789626603830283	3.91223488865455	47.2294749057151	23.0411464910505	71.4178033203797	1155
SCORESUM_PGS000475	(0.941,0.993]	4	11.1947484758402	9	1.24 (0.65–2.39)	64.126 (53.511 – 74.741)	1.24386094176002	0.647199216872627	2.3905931931012	64.1260162601626	53.5113774767779	74.7406550435473	1157
SCORESUM_PGS000475	(0.993,1.05]	5	11.8019372361368	7	1.69 (0.80–3.54)	60.379 (41.432 – 79.326)	1.68599103373382	0.803769121755018	3.53654512084781	60.3788819875776	41.4319193164246	79.3258446587307	1157
SCORESUM_PGS000475	(1.05,1.11]	6	12.4377224503742	7	1.78 (0.85–3.73)	68.892 (49.076 – 88.708)	1.7768174929106	0.847069176063709	3.72706325802566	68.8922044013428	49.076177802006	88.7082310006795	1156
SCORESUM_PGS000475	(1.11,1.17]	7	13.1482906736129	14	0.94 (0.56–1.59)	58.424 (40.926 – 75.921)	0.939163619543779	0.556221893760215	1.58574898645542	58.4239470066242	40.9264385630652	75.9214554501832	1157
SCORESUM_PGS000475	(1.17,1.25]	8	13.9573616342766	16	0.87 (0.53–1.42)	52.163 (39.135 – 65.190)	0.872335102142285	0.534420319972667	1.42391391567692	52.1628289473684	39.1352761961385	65.1903816985983	1156
SCORESUM_PGS000475	(1.25,1.37]	9	15.0661720907668	15	1.00 (0.61–1.67)	55.204 (42.456 – 67.953)	1.00441147271778	0.605525408482522	1.66606122946239	55.2043199065966	42.4558085609264	67.9528312522669	1157
SCORESUM_PGS000475	(1.37,2.11]	10	17.4341269979259	15	1.16 (0.70–1.93)	53.564 (38.106 – 69.022)	1.16227513319506	0.700696023406299	1.92791658596338	53.5639229422067	38.1062848430526	69.0215610413607	1157
SCORESUM_PGS000476	ALL	0	123.778786948169	103	1.20 (0.99–1.46)	0.602 (0.547 – 0.656)	1.2017357956133	0.990689630557825	1.45774102999863	0.601608073225428	0.546787396301354	0.656428750149503	11567	0.382289
SCORESUM_PGS000476	[0.856,0.925]	1	10.5327784577271	6	1.76 (0.79–3.91)	61.497 (39.462 – 83.532)	1.75546307628784	0.788660562645291	3.90744860104789	61.4972487691862	39.4623254770823	83.5321720612901	1157
SCORESUM_PGS000476	(0.925,0.946]	2	10.8212736018571	7	1.55 (0.74–3.24)	54.006 (31.731 – 76.281)	1.54589622883673	0.73698117564999	3.24268139986603	54.0062111801242	31.7310409182836	76.2813814419648	1157
SCORESUM_PGS000476	(0.946,0.968]	3	11.0595202145919	5	2.21 (0.92–5.31)	53.588 (19.504 – 87.673)	2.21190404291837	0.920655982933111	5.31416683948721	53.5881841876629	19.5035162033186	87.6728521720072	1156
SCORESUM_PGS000476	(0.968,1]	4	11.3769287420044	10	1.14 (0.61–2.11)	54.350 (38.030 – 70.671)	1.13769287420044	0.612141009641575	2.1144557473193	54.3504795117698	38.0298698649849	70.6710891585548	1157
SCORESUM_PGS000476	(1,1.05]	5	11.8652105998533	10	1.19 (0.64–2.21)	60.945 (47.325 – 74.565)	1.18652105998533	0.638413244990096	2.20520522848889	60.9451219512195	47.325037295127	74.565206607312	1158
SCORESUM_PGS000476	(1.05,1.12]	6	12.4922839776519	4	3.12 (1.17–8.32)	86.827 (78.909 – 94.745)	3.12307099441297	1.17214431417231	8.32113615893014	86.8266724587315	78.9086923640412	94.7446525534219	1155
SCORESUM_PGS000476	(1.12,1.17]	7	13.2772516983788	13	1.02 (0.59–1.76)	57.746 (40.388 – 75.104)	1.02132705372145	0.59304002370415	1.75891830056939	57.7461000537924	40.3879239748371	75.1042761327476	1157
SCORESUM_PGS000476	(1.17,1.2]	8	13.6917562879616	13	1.05 (0.61–1.81)	56.336 (38.226 – 74.447)	1.05321202215089	0.611554232609419	1.81383024506285	56.3362272023689	38.2259146205879	74.44653978415	1156
SCORESUM_PGS000476	(1.2,1.23]	9	14.063016557162	21	0.67 (0.44–1.03)	56.587 (44.727 – 68.448)	0.669667455102953	0.436628206904776	1.02708550050654	56.587441314554	44.72728903582	68.447593593288	1157
SCORESUM_PGS000476	(1.23,1.37]	10	14.5987668109814	14	1.04 (0.62–1.76)	52.656 (41.314 – 63.997)	1.04276905792724	0.617582461761668	1.76068359368355	52.6559180102487	41.3143855815679	63.9974504389295	1157
SCORESUM_PGS000478	ALL	0	123.789845064953	103	1.20 (0.99–1.46)	0.606 (0.549 – 0.662)	1.20184315597042	0.990778136528041	1.45787126128419	0.605666789747898	0.549488450153264	0.661845129342532	11567	0.1534486
SCORESUM_PGS000478	[0.842,0.921]	1	10.4431268306245	9	1.16 (0.60–2.23)	55.164 (32.826 – 77.502)	1.16034742562494	0.603745901131057	2.23008743518104	55.1639106469394	32.8258490927271	77.5019722011517	1158
SCORESUM_PGS000478	(0.921,0.946]	2	10.7964182983119	2	5.40 (1.35–21.58)	71.880 (27.010 – 100.000)	5.39820914915597	1.35007944001007	21.584405446404	71.8804159445407	27.0098726356637	100	1156
SCORESUM_PGS000478	(0.946,0.971]	3	11.0748973517723	9	1.23 (0.64–2.36)	53.173 (28.813 – 77.532)	1.23054415019692	0.64027029356493	2.36499947100904	53.1725273660757	28.8129532341152	77.5321014980363	1156
SCORESUM_PGS000478	(0.971,1]	4	11.4188317688501	10	1.14 (0.61–2.12)	61.829 (45.885 – 77.774)	1.14188317688501	0.614395621737864	2.12224362205712	61.8292682926829	45.884608204776	77.7739283805898	1158
SCORESUM_PGS000478	(1,1.05]	5	11.8636155065553	8	1.48 (0.74–2.97)	66.431 (58.483 – 74.379)	1.48295193831941	0.741620770111862	2.96532478591934	66.4307491289199	58.4829318655875	74.3785663922523	1156
SCORESUM_PGS000478	(1.05,1.12]	6	12.515683541689	4	3.13 (1.17–8.34)	78.939 (54.599 – 100.000)	3.12892088542225	1.17433988273202	8.33672265686444	78.9388020833333	54.5986266423882	100	1156
SCORESUM_PGS000478	(1.12,1.17]	7	13.2317463136435	10	1.32 (0.71–2.46)	61.132 (43.370 – 78.895)	1.32317463136435	0.711940342726264	2.45918232190889	61.1324041811847	43.3702392467235	78.8945691156459	1158
SCORESUM_PGS000478	(1.17,1.2]	8	13.6589970105235	15	0.91 (0.55–1.51)	62.664 (48.680 – 76.647)	0.910599800701564	0.548969552082014	1.51045170700806	62.6637426900585	48.6804434349895	76.6470419451274	1155
SCORESUM_PGS000478	(1.2,1.24]	9	14.0798779188147	20	0.70 (0.45–1.09)	54.598 (39.338 – 69.858)	0.703993895940733	0.454186731023324	1.09119745617659	54.5976253298153	39.3376365278573	69.8576141317733	1157
SCORESUM_PGS000478	(1.24,1.42]	10	14.7066505241685	16	0.92 (0.56–1.50)	51.394 (38.325 – 64.463)	0.919165657760529	0.563110212717483	1.50035550292927	51.3940622261174	38.3247787140424	64.4633457381924	1157
SCORESUM_PGS000479	ALL	0	123.831618723347	103	1.20 (0.99–1.46)	0.635 (0.581 – 0.688)	1.20224872546939	0.991112480814507	1.45836322907056	0.63474261343234	0.581050126322425	0.688435100542256	11567	0.3749271
SCORESUM_PGS000479	[0.699,0.882]	1	9.72155214892734	7	1.39 (0.66–2.91)	72.744 (49.148 – 96.340)	1.38879316413248	0.662084815102502	2.91314104891908	72.7441975921559	49.1483121325559	96.3400830517559	1158
SCORESUM_PGS000479	(0.882,0.931]	2	10.4893870079346	2	5.24 (1.31–20.97)	72.314 (22.271 – 100.000)	5.24469350396731	1.3116855374097	20.9705826328443	72.313691507799	22.2714055558537	100	1156
SCORESUM_PGS000479	(0.931,0.973]	3	11.011160265141	4	2.75 (1.03–7.33)	52.072 (24.998 – 79.147)	2.75279006628524	1.03317126958645	7.33455659493115	52.0724826388889	24.9977830179797	79.1471822597981	1156
SCORESUM_PGS000479	(0.973,1.01]	4	11.4976777003281	9	1.28 (0.66–2.46)	67.078 (47.606 – 86.550)	1.2775197444809	0.664712388988954	2.45528250198697	67.0780100658149	47.6058964699911	86.5501236616388	1157
SCORESUM_PGS000479	(1.01,1.06]	5	11.976256384285	11	1.09 (0.60–1.97)	53.114 (35.195 – 71.032)	1.08875058038954	0.602950247446574	1.96596291537902	53.1135966999841	35.1951436405608	71.0320497594075	1157
SCORESUM_PGS000479	(1.06,1.1]	6	12.5083031874308	11	1.14 (0.63–2.05)	60.743 (45.566 – 75.921)	1.13711847158462	0.629736393410424	2.0533010827218	60.7434413886027	45.5659026621474	75.920980115058	1158
SCORESUM_PGS000479	(1.1,1.15]	7	13.0273185170766	10	1.30 (0.70–2.42)	53.752 (34.939 – 72.566)	1.30273185170766	0.700941008843889	2.4211884538655	53.7521815008726	34.9385620563262	72.565800945419	1156
SCORESUM_PGS000479	(1.15,1.21]	8	13.6187767787174	8	1.70 (0.85–3.40)	57.437 (37.140 – 77.734)	1.70234709733968	0.851339772182704	3.40402943044801	57.4368466898955	37.1397468322848	77.7339465475061	1156
SCORESUM_PGS000479	(1.21,1.28]	9	14.3523088166622	21	0.68 (0.45–1.05)	58.278 (44.744 – 71.811)	0.683443276983913	0.445610146165358	1.04821381845551	58.2777428151878	44.74448080656	71.8110048238155	1156
SCORESUM_PGS000479	(1.28,1.69]	10	15.6288779168445	20	0.78 (0.50–1.21)	55.704 (42.352 – 69.056)	0.781443895842227	0.504154156132898	1.21124571705029	55.7036059806508	42.351686691902	69.0555252693997	1157
SCORESUM_PGS000480	ALL	0	123.77873826223	103	1.20 (0.99–1.46)	0.602 (0.548 – 0.655)	1.20173532293427	0.99068924088964	1.457740456625	0.601620776563527	0.548015517293689	0.655226035833365	11567	0.3155538
SCORESUM_PGS000480	[0.854,0.929]	1	10.6212112715346	5	2.12 (0.88–5.10)	61.528 (35.689 – 87.366)	2.12424225430691	0.884168708352577	5.10355672209961	61.5277777777778	35.6894859315653	87.3660696239903	1157
SCORESUM_PGS000480	(0.929,0.945]	2	10.8390952007045	7	1.55 (0.74–3.25)	49.366 (31.973 – 66.760)	1.54844217152922	0.738194912900684	3.2480217848544	49.3664596273292	31.97259627612	66.7603229785384	1157
SCORESUM_PGS000480	(0.945,0.965]	3	11.0361785283508	5	2.21 (0.92–5.30)	56.872 (24.120 – 89.624)	2.20723570567016	0.918712891128712	5.30295101704708	56.8722849695917	24.1200780382491	89.6244919009342	1156
SCORESUM_PGS000480	(0.965,1]	4	11.3377682999207	12	0.94 (0.54–1.66)	55.815 (36.880 – 74.751)	0.944814024993389	0.536569041298858	1.66366948727295	55.8151382823872	36.879587681369	74.7506888834054	1157
SCORESUM_PGS000480	(1,1.05]	5	11.8500456070826	9	1.32 (0.69–2.53)	46.854 (29.442 – 64.267)	1.31667173412028	0.685083747380322	2.53052924122122	46.8544328300426	29.4418397504964	64.2670259095888	1157
SCORESUM_PGS000480	(1.05,1.12]	6	12.5010065520878	4	3.13 (1.17–8.33)	72.973 (56.447 – 89.498)	3.12525163802194	1.17296274865942	8.32694628377738	72.9726799653079	56.4472801090332	89.4980798215826	1157
SCORESUM_PGS000480	(1.12,1.17]	7	13.3152232827459	17	0.78 (0.49–1.26)	52.205 (36.381 – 68.030)	0.78324842839682	0.48691464134555	1.2599294588694	52.2052367918195	36.3806446586059	68.0298289250331	1156
SCORESUM_PGS000480	(1.17,1.2]	8	13.7417506232092	13	1.06 (0.61–1.82)	69.651 (55.005 – 84.297)	1.05705774024686	0.61378727318392	1.8204532987783	69.6510220548682	55.0054369567823	84.2966071529541	1157
SCORESUM_PGS000480	(1.2,1.23]	9	14.0328172197749	16	0.88 (0.54–1.43)	57.388 (41.825 – 72.950)	0.877051076235931	0.53730947619018	1.43161180737177	57.3876096491228	41.8248165625464	72.9504027356992	1156
SCORESUM_PGS000480	(1.23,1.35]	10	14.5036416768193	15	0.97 (0.58–1.60)	49.399 (37.000 – 61.797)	0.966909445121286	0.582916715535351	1.6038549764457	49.3987157034443	37.0001486445189	61.7972827623696	1157
SCORESUM_PGS000482	ALL	0	123.780568844849	103	1.20 (0.99–1.46)	0.605 (0.551 – 0.660)	1.20175309558106	0.990703892343765	1.45776201537072	0.605325069953048	0.550633604771902	0.660016535134195	11567	0.08297076
SCORESUM_PGS000482	[0.848,0.928]	1	10.6094441104184	8	1.33 (0.66–2.65)	53.709 (25.060 – 82.357)	1.32618051380231	0.663219750107351	2.65184315591366	53.7087315377932	25.0602825836573	82.3571804919292	1159
SCORESUM_PGS000482	(0.928,0.946]	2	10.8280459332198	3	3.61 (1.16–11.19)	58.977 (33.808 – 84.145)	3.60934864440661	1.16409224107195	11.1910355358813	58.9765828274068	33.8079826062016	84.1451830486119	1156
SCORESUM_PGS000482	(0.946,0.966]	3	11.0429519773472	4	2.76 (1.04–7.36)	73.926 (48.918 – 98.933)	2.76073799433681	1.03615426891364	7.35573312009396	73.92578125	48.9183841351278	98.9331783648722	1156
SCORESUM_PGS000482	(0.966,1]	4	11.3436710334673	14	0.81 (0.48–1.37)	55.163 (38.341 – 71.986)	0.810262216676235	0.479879730457336	1.36810291851128	55.1632474355767	38.3408117391018	71.9856831320516	1156
SCORESUM_PGS000482	(1,1.05]	5	11.8499765201883	9	1.32 (0.69–2.53)	50.126 (34.547 – 65.704)	1.31666405779869	0.685079753276838	2.53051448799478	50.1258226867983	34.547391366683	65.7042540069136	1157
SCORESUM_PGS000482	(1.05,1.12]	6	12.4917782250852	4	3.12 (1.17–8.32)	75.890 (58.518 – 93.262)	3.12294455627131	1.17209685967989	8.32079927610092	75.8897569444444	58.5177647139803	93.2617491749086	1156
SCORESUM_PGS000482	(1.12,1.17]	7	13.3055608104326	16	0.83 (0.51–1.36)	49.723 (34.706 – 64.740)	0.831597550652038	0.509463195985732	1.35741794834153	49.7233786152498	34.7063187173105	64.740438513189	1157
SCORESUM_PGS000482	(1.17,1.2]	8	13.7427061741395	10	1.37 (0.74–2.55)	63.859 (45.735 – 81.983)	1.37427061741395	0.739432778688839	2.5541466165947	63.8588850174216	45.7350960941701	81.9826739406731	1158
SCORESUM_PGS000482	(1.2,1.23]	9	14.0316055026292	19	0.74 (0.47–1.16)	55.773 (43.187 – 68.359)	0.73850555276996	0.471058384557234	1.15779799139908	55.7727946627131	43.1866362418618	68.3589530835645	1155
SCORESUM_PGS000482	(1.23,1.36]	10	14.5348285579216	16	0.91 (0.56–1.48)	48.778 (37.218 – 60.339)	0.9084267848701	0.556531236505067	1.48282642435635	48.7784837861525	37.2178041866256	60.3391633856793	1157
SCORESUM_PGS000483	ALL	0	123.834142241914	103	1.20 (0.99–1.46)	0.623 (0.568 – 0.678)	1.20227322564965	0.991132678327651	1.45839294851317	0.622911147772004	0.5681827546377	0.677639540906308	11567	0.7891882
SCORESUM_PGS000483	[0.711,0.88]	1	9.65744087149019	7	1.38 (0.66–2.89)	52.969 (27.194 – 78.744)	1.37963441021288	0.657718526405214	2.89392959059023	52.9689440993789	27.1939172539946	78.7439709447632	1157
SCORESUM_PGS000483	(0.88,0.93]	2	10.4846907680924	5	2.10 (0.87–5.04)	75.113 (52.342 – 97.884)	2.09693815361849	0.872803982229901	5.03795778849081	75.1128472222222	52.341616372845	97.8840780715995	1157
SCORESUM_PGS000483	(0.93,0.973]	3	10.9966265120978	4	2.75 (1.03–7.32)	51.335 (10.174 – 92.495)	2.74915662802446	1.03180757532337	7.32487563201127	51.3346354166667	10.1741834641361	92.4950873691972	1156
SCORESUM_PGS000483	(0.973,1.01]	4	11.486500294066	7	1.64 (0.78–3.44)	61.298 (36.555 – 86.041)	1.640928613438	0.782286337291381	3.44202191198006	61.2981366459627	36.5552318713622	86.0410414205633	1157
SCORESUM_PGS000483	(1.01,1.06]	5	11.9682406987345	8	1.50 (0.75–2.99)	56.408 (32.550 – 80.266)	1.49603008734181	0.748161121622259	2.9914759769647	56.4077458659704	32.5496835319586	80.2658081999822	1157
SCORESUM_PGS000483	(1.06,1.1]	6	12.4744825073182	12	1.04 (0.59–1.83)	55.649 (42.302 – 68.996)	1.03954020894318	0.590364959186715	1.83046745778803	55.6490384615385	42.3018367439585	68.9962401791184	1156
SCORESUM_PGS000483	(1.1,1.15]	7	13.0325702273359	9	1.45 (0.75–2.78)	49.782 (28.660 – 70.904)	1.44806335859287	0.753448749935959	2.78305258410409	49.7822299651568	28.6601031415475	70.904356788766	1157
SCORESUM_PGS000483	(1.15,1.21]	8	13.6202133508772	16	0.85 (0.52–1.39)	55.899 (40.463 – 71.335)	0.851263334429824	0.521511082667384	1.38951843715037	55.8991228070175	40.4634416190638	71.3348039949713	1156
SCORESUM_PGS000483	(1.21,1.28]	9	14.3886556958339	17	0.85 (0.53–1.36)	52.768 (35.987 – 69.549)	0.846391511519644	0.526168204528731	1.36150110289188	52.7683178534572	35.9873771656217	69.5492585412926	1157
SCORESUM_PGS000483	(1.28,1.7]	10	15.7247213160678	18	0.87 (0.55–1.39)	52.222 (38.433 – 66.010)	0.873595628670432	0.550402406958279	1.38656610651402	52.2217344649303	38.4333256029649	66.0101433268956	1157
SCORESUM_PGS000484	ALL	0	123.772237393872	103	1.20 (0.99–1.46)	0.585 (0.531 – 0.638)	1.2016722077075	0.990637209818481	1.45766389598994	0.584528435152	0.531311702981801	0.637745167322199	11567	0.3832467
SCORESUM_PGS000484	[0.871,0.936]	1	10.8141757104802	3	3.60 (1.16–11.18)	63.137 (31.697 – 94.578)	3.60472523682674	1.16260109310557	11.1767003403597	63.1374243733794	31.6965223018559	94.5783264449029	1160
SCORESUM_PGS000484	(0.936,0.943]	2	10.8594894528595	12	0.90 (0.51–1.59)	53.391 (37.355 – 69.427)	0.904957454404959	0.513934108598485	1.59348831023573	53.39087995338	37.3550968197901	69.4266630869698	1156
SCORESUM_PGS000484	(0.943,0.95]	3	10.9296270956052	7	1.56 (0.74–3.28)	67.919 (49.827 – 86.012)	1.56137529937217	0.744360573690028	3.27515039304694	67.9193628670981	49.8268465945307	86.0118791396654	1155
SCORESUM_PGS000484	(0.95,0.998]	4	11.2760526391719	7	1.61 (0.77–3.38)	52.779 (37.851 – 67.707)	1.61086466273884	0.767953832096243	3.37895958481984	52.7788138754196	37.8509292504651	67.7066985003741	1156
SCORESUM_PGS000484	(0.998,1.04]	5	11.8581310501754	9	1.32 (0.69–2.53)	60.381 (42.266 – 78.496)	1.31757011668615	0.685551189096322	2.5322558548439	60.3810076394933	42.2658604395363	78.4961548394503	1158
SCORESUM_PGS000484	(1.04,1.11]	6	12.4797043399979	7	1.78 (0.85–3.74)	61.882 (42.321 – 81.443)	1.78281490571399	0.849928346204787	3.73964346786257	61.8819875776398	42.3212330028545	81.442742152425	1157
SCORESUM_PGS000484	(1.11,1.18]	7	13.4351444819109	14	0.96 (0.57–1.62)	58.108 (42.393 – 73.822)	0.959653177279347	0.568356883200631	1.62034497669179	58.1075174825175	42.392989491609	73.8220454734259	1158
SCORESUM_PGS000484	(1.18,1.2]	8	13.756485657813	15	0.92 (0.55–1.52)	57.914 (45.239 – 70.590)	0.9170990438542	0.552887724038153	1.52123228581622	57.9141104294479	45.2386895411785	70.5895313177172	1156
SCORESUM_PGS000484	(1.2,1.22]	9	14.0009733673432	17	0.82 (0.51–1.32)	55.343 (41.714 – 68.971)	0.823586668667245	0.511991333595016	1.32481734806656	55.3426638434127	41.7141041341261	68.9712235526993	1156
SCORESUM_PGS000484	(1.22,1.27]	10	14.3624535985152	12	1.20 (0.68–2.11)	58.249 (42.530 – 73.969)	1.1968711332096	0.67971471582362	2.10750256859549	58.2494896471274	42.5302488994954	73.9687303947595	1155
SCORESUM_PGS000485	ALL	0	124.632459120613	103	1.21 (1.00–1.47)	0.620 (0.565 – 0.675)	1.21002387495741	0.997522175858903	1.46779471514631	0.619763260591196	0.564502655363939	0.675023865818454	11567	0.2131886
SCORESUM_PGS000485	[0.22,0.577]	1	5.55989178117099	7	0.79 (0.38–1.67)	64.342 (42.285 – 86.399)	0.794270254452999	0.378655575317023	1.66606615149044	64.3416149068323	42.2845196988741	86.3987101147905	1157
SCORESUM_PGS000485	(0.577,0.69]	2	7.35632691721325	5	1.47 (0.61–3.53)	55.651 (24.071 – 87.231)	1.47126538344265	0.612381573280953	3.53475989964765	55.6510416666667	24.0707264219179	87.2313569114154	1157
SCORESUM_PGS000485	(0.69,0.787]	3	8.53672111339923	7	1.22 (0.58–2.56)	56.658 (40.578 – 72.738)	1.21953158762846	0.581392079511727	2.55809692913713	56.6579634464752	40.5777659099438	72.7381609830066	1156
SCORESUM_PGS000485	(0.787,0.884]	4	9.671801185569	5	1.93 (0.81–4.65)	70.130 (45.286 – 94.975)	1.9343602371138	0.805134531558181	4.64735939183422	70.1302083333333	45.2856455951736	94.974771071493	1157
SCORESUM_PGS000485	(0.884,0.988]	5	10.8098229889573	7	1.54 (0.74–3.24)	61.826 (41.459 – 82.194)	1.5442604269939	0.736201333418168	3.23925013189948	61.8260869565217	41.4585787687518	82.1935951442916	1157
SCORESUM_PGS000485	(0.988,1.1]	6	12.0414589331315	11	1.09 (0.61–1.98)	57.098 (42.833 – 71.363)	1.09467808483014	0.606232900364122	1.97666624277177	57.0980547836443	42.8328022123297	71.3633073549589	1156
SCORESUM_PGS000485	(1.1,1.23]	7	13.4497769223764	18	0.75 (0.47–1.19)	59.787 (45.854 – 73.720)	0.747209829020914	0.470773976996567	1.18596727063683	59.7868500634085	45.8539913330623	73.7197087937546	1157
SCORESUM_PGS000485	(1.23,1.4]	8	15.1172254238142	12	1.26 (0.72–2.22)	62.343 (48.571 – 76.115)	1.25976878531785	0.715434902017838	2.21825548066655	62.3433857808858	48.5714454363715	76.1153261254001	1156
SCORESUM_PGS000485	(1.4,1.69]	9	17.6831109355349	8	2.21 (1.11–4.42)	62.919 (44.016 – 81.822)	2.21038886694186	1.10541026407494	4.41991458003079	62.9188424717145	44.0157875392682	81.8218974041609	1157
SCORESUM_PGS000485	(1.69,4.5]	10	24.4063229194464	23	1.06 (0.71–1.60)	55.789 (44.204 – 67.375)	1.06114447475854	0.705158468815971	1.59684332828235	55.7894333256652	44.2040100750636	67.3748565762669	1157
SCORESUM_PGS000486	ALL	0	125.251429931503	103	1.22 (1.00–1.48)	0.580 (0.524 – 0.636)	1.21603330030586	1.00247623930617	1.47508432566563	0.58001578601481	0.52373021415733	0.636301357872291	11567	0.832114
SCORESUM_PGS000486	[0.161,0.503]	1	4.72091087623396	8	0.59 (0.30–1.18)	47.737 (25.341 – 70.133)	0.590113859529245	0.2951145506804	1.17999728039716	47.7371627502176	25.3412539196158	70.1330715808194	1157
SCORESUM_PGS000486	(0.503,0.624]	2	6.55535770078532	7	0.94 (0.45–1.96)	56.776 (35.721 – 77.831)	0.93647967154076	0.446451628789967	1.96436549595762	56.776397515528	35.7214730539886	77.8313219770673	1157
SCORESUM_PGS000486	(0.624,0.722]	3	7.78802577393295	7	1.11 (0.53–2.33)	67.239 (49.516 – 84.961)	1.11257511056185	0.530402298476264	2.33374436762006	67.2385925649633	49.515758496611	84.9614266333157	1156
SCORESUM_PGS000486	(0.722,0.832]	4	8.98993287080648	7	1.28 (0.61–2.69)	53.764 (33.091 – 74.437)	1.28427612440093	0.612257996600734	2.69390546610018	53.7639751552795	33.0913228407011	74.436627469858	1157
SCORESUM_PGS000486	(0.832,0.949]	5	10.2644246510397	12	0.86 (0.49–1.51)	52.671 (35.572 – 69.770)	0.855368720919977	0.485772186271551	1.50617031893892	52.6710334788937	35.5717111536	69.7703558041875	1157
SCORESUM_PGS000486	(0.949,1.08]	6	11.7120418983871	8	1.46 (0.73–2.93)	67.073 (44.143 – 90.004)	1.46400523729839	0.732145569574877	2.92743878253834	67.0731707317073	44.1428118495757	90.003529613839	1156
SCORESUM_PGS000486	(1.08,1.23]	7	13.3493968122073	12	1.11 (0.63–1.96)	67.384 (47.627 – 87.140)	1.11244973435061	0.63177098525591	1.9588497103194	67.3835516739447	47.6267714773913	87.1403318704981	1157
SCORESUM_PGS000486	(1.23,1.44]	8	15.3504120996757	13	1.18 (0.69–2.03)	58.389 (44.284 – 72.494)	1.18080093074429	0.68563954064166	2.03356247036412	58.3888552392489	44.2839406426772	72.4937698358207	1156
SCORESUM_PGS000486	(1.44,1.81]	9	18.6404993829054	9	2.07 (1.08–3.98)	47.590 (28.704 – 66.476)	2.0711665981006	1.07765856720828	3.98060314056643	47.5900116144019	28.7040093406658	66.4760138881379	1157
SCORESUM_PGS000486	(1.81,5.81]	10	27.8804278655291	20	1.39 (0.90–2.16)	50.774 (39.187 – 62.361)	1.39402139327646	0.899362939422581	2.1607468572811	50.7739665787159	39.1872538362736	62.3606793211583	1157
SCORESUM_PGS000487	ALL	0	124.632459120613	103	1.21 (1.00–1.47)	0.620 (0.565 – 0.675)	1.21002387495741	0.997522175858903	1.46779471514631	0.619763260591196	0.564502655363939	0.675023865818454	11567	0.2131886
SCORESUM_PGS000487	[0.22,0.577]	1	5.55989178117099	7	0.79 (0.38–1.67)	64.342 (42.285 – 86.399)	0.794270254452999	0.378655575317023	1.66606615149044	64.3416149068323	42.2845196988741	86.3987101147905	1157
SCORESUM_PGS000487	(0.577,0.69]	2	7.35632691721325	5	1.47 (0.61–3.53)	55.651 (24.071 – 87.231)	1.47126538344265	0.612381573280953	3.53475989964765	55.6510416666667	24.0707264219179	87.2313569114154	1157
SCORESUM_PGS000487	(0.69,0.787]	3	8.53672111339923	7	1.22 (0.58–2.56)	56.658 (40.578 – 72.738)	1.21953158762846	0.581392079511727	2.55809692913713	56.6579634464752	40.5777659099438	72.7381609830066	1156
SCORESUM_PGS000487	(0.787,0.884]	4	9.671801185569	5	1.93 (0.81–4.65)	70.130 (45.286 – 94.975)	1.9343602371138	0.805134531558181	4.64735939183422	70.1302083333333	45.2856455951736	94.974771071493	1157
SCORESUM_PGS000487	(0.884,0.988]	5	10.8098229889573	7	1.54 (0.74–3.24)	61.826 (41.459 – 82.194)	1.5442604269939	0.736201333418168	3.23925013189948	61.8260869565217	41.4585787687518	82.1935951442916	1157
SCORESUM_PGS000487	(0.988,1.1]	6	12.0414589331315	11	1.09 (0.61–1.98)	57.098 (42.833 – 71.363)	1.09467808483014	0.606232900364122	1.97666624277177	57.0980547836443	42.8328022123297	71.3633073549589	1156
SCORESUM_PGS000487	(1.1,1.23]	7	13.4497769223764	18	0.75 (0.47–1.19)	59.787 (45.854 – 73.720)	0.747209829020914	0.470773976996567	1.18596727063683	59.7868500634085	45.8539913330623	73.7197087937546	1157
SCORESUM_PGS000487	(1.23,1.4]	8	15.1172254238142	12	1.26 (0.72–2.22)	62.343 (48.571 – 76.115)	1.25976878531785	0.715434902017838	2.21825548066655	62.3433857808858	48.5714454363715	76.1153261254001	1156
SCORESUM_PGS000487	(1.4,1.69]	9	17.6831109355349	8	2.21 (1.11–4.42)	62.919 (44.016 – 81.822)	2.21038886694186	1.10541026407494	4.41991458003079	62.9188424717145	44.0157875392682	81.8218974041609	1157
SCORESUM_PGS000487	(1.69,4.5]	10	24.4063229194464	23	1.06 (0.71–1.60)	55.789 (44.204 – 67.375)	1.06114447475854	0.705158468815971	1.59684332828235	55.7894333256652	44.2040100750636	67.3748565762669	1157
SCORESUM_PGS000488	ALL	0	124.826170775882	103	1.21 (1.00–1.47)	0.614 (0.558 – 0.669)	1.21190457063963	0.99907258795232	1.47007605458125	0.613615268396127	0.558344011550892	0.668886525241363	11567	0.02205239
SCORESUM_PGS000488	[0.195,0.547]	1	5.2008577198006	5	1.04 (0.43–2.50)	62.144 (28.389 – 95.899)	1.04017154396012	0.432948327161676	2.49904381882586	62.1440972222222	28.3888905426225	95.8993039018219	1157
SCORESUM_PGS000488	(0.547,0.666]	2	7.05654486748016	12	0.59 (0.33–1.04)	55.899 (39.525 – 72.272)	0.588045405623347	0.333956684795958	1.03545583848996	55.8988355167394	39.5254668462281	72.2722041872508	1157
SCORESUM_PGS000488	(0.666,0.763]	3	8.24847538145596	1	8.25 (1.16–58.56)	NA (NA – NA)	8.24847538145596	1.16190906317377	58.5565155440306	NA	NA	NA	1156
SCORESUM_PGS000488	(0.763,0.862]	4	9.4003477853352	7	1.34 (0.64–2.82)	57.087 (33.023 – 81.151)	1.34290682647646	0.640209241282484	2.8168895859492	57.0870050887427	33.0228455339885	81.1511646434969	1158
SCORESUM_PGS000488	(0.862,0.97]	5	10.5946294883513	7	1.51 (0.72–3.17)	57.106 (35.727 – 78.484)	1.5135184983359	0.721545613130156	3.17476567401946	57.1055576277508	35.7266694855037	78.484445769998	1156
SCORESUM_PGS000488	(0.97,1.09]	6	11.9051420646598	12	0.99 (0.56–1.75)	54.666 (41.618 – 67.713)	0.99209517205498	0.563420462932364	1.74692418037531	54.6656468531469	41.6182748138517	67.713018892442	1156
SCORESUM_PGS000488	(1.09,1.24]	7	13.4526359682459	13	1.03 (0.60–1.78)	54.922 (35.110 – 74.734)	1.03481815140353	0.600873715037426	1.78215252169505	54.9220010758472	35.1098787215151	74.7341234301793	1157
SCORESUM_PGS000488	(1.24,1.42]	8	15.3231020437023	8	1.92 (0.96–3.83)	58.847 (32.199 – 85.494)	1.91538775546279	0.957880903327822	3.83002755460633	58.8469076655052	32.1994068514329	85.4944084795775	1156
SCORESUM_PGS000488	(1.42,1.73]	9	18.081129110475	21	0.86 (0.56–1.32)	57.589 (46.033 – 69.146)	0.861006148117856	0.561382470839787	1.32054637542881	57.5892857142857	46.0329091120653	69.1456623165061	1157
SCORESUM_PGS000488	(1.73,4.95]	10	25.5633063463759	17	1.50 (0.93–2.42)	61.151 (46.716 – 75.585)	1.503723902728	0.934805814137661	2.41888266144495	61.1506707946336	46.7161732143063	75.585168374961	1157
SCORESUM_PGS000489	ALL	0	124.643114002732	103	1.21 (1.00–1.47)	0.580 (0.521 – 0.639)	1.21012732041488	0.997607454455424	1.46792019754291	0.580164838515166	0.521357873718396	0.638971803311936	11567	0.5436698
SCORESUM_PGS000489	[0.236,0.584]	1	5.71887181814644	7	0.82 (0.39–1.71)	66.098 (44.175 – 88.020)	0.816981688306634	0.389482886303313	1.71370579427351	66.0978031525382	44.175467502597	88.0201388024793	1158
SCORESUM_PGS000489	(0.584,0.697]	2	7.43756965688798	12	0.62 (0.35–1.09)	58.792 (46.489 – 71.096)	0.619797471407332	0.35198899067445	1.09136625218547	58.7922494172494	46.4885804995012	71.0959183349977	1156
SCORESUM_PGS000489	(0.697,0.79]	3	8.59634857303901	4	2.15 (0.81–5.73)	47.515 (19.654 – 75.377)	2.14908714325975	0.806590782002454	5.7260455392984	47.5151909722222	19.6537667456124	75.376615198832	1156
SCORESUM_PGS000489	(0.79,0.881]	4	9.66299689244848	6	1.61 (0.72–3.58)	53.099 (31.945 – 74.253)	1.61049948207475	0.723534117481348	3.58477716405666	53.0987547060527	31.944831324191	74.2526780879144	1157
SCORESUM_PGS000489	(0.881,0.979]	5	10.7393035698301	11	0.98 (0.54–1.76)	52.979 (38.603 – 67.355)	0.97630032453001	0.54067527757085	1.76291086945898	52.9787402824052	38.6025552085154	67.354925356295	1157
SCORESUM_PGS000489	(0.979,1.09]	6	11.9616508064689	8	1.50 (0.75–2.99)	49.058 (23.835 – 74.281)	1.49520635080861	0.747749172922953	2.9898288255663	49.0581445993031	23.8354876717362	74.28080152687	1156
SCORESUM_PGS000489	(1.09,1.22]	7	13.3878446591592	13	1.03 (0.60–1.77)	57.148 (43.734 – 70.561)	1.02983420455071	0.597979754724743	1.7735692228423	57.1476600322754	43.7339693413159	70.561350723235	1157
SCORESUM_PGS000489	(1.22,1.39]	8	15.053295009057	10	1.51 (0.81–2.80)	53.342 (39.189 – 67.495)	1.5053295009057	0.809949628255572	2.79772571928631	53.3420593368237	39.1893662359024	67.4947524377451	1156
SCORESUM_PGS000489	(1.39,1.69]	9	17.5932017774328	14	1.26 (0.74–2.12)	42.667 (31.596 – 53.737)	1.25665726981663	0.744258265417579	2.12182728383535	42.6665416822897	31.5957159549611	53.7373674096183	1157
SCORESUM_PGS000489	(1.69,4.46]	10	24.4920312402624	18	1.36 (0.86–2.16)	55.148 (41.302 – 68.994)	1.3606684022368	0.857278973342643	2.15964529449114	55.1482782167593	41.3023091043495	68.9942473291692	1157
SCORESUM_PGS000490	ALL	0	124.643114002732	103	1.21 (1.00–1.47)	0.580 (0.521 – 0.639)	1.21012732041488	0.997607454455424	1.46792019754291	0.580164838515166	0.521357873718396	0.638971803311936	11567	0.5436698
SCORESUM_PGS000490	[0.236,0.584]	1	5.71887181814644	7	0.82 (0.39–1.71)	66.098 (44.175 – 88.020)	0.816981688306634	0.389482886303313	1.71370579427351	66.0978031525382	44.175467502597	88.0201388024793	1158
SCORESUM_PGS000490	(0.584,0.697]	2	7.43756965688798	12	0.62 (0.35–1.09)	58.792 (46.489 – 71.096)	0.619797471407332	0.35198899067445	1.09136625218547	58.7922494172494	46.4885804995012	71.0959183349977	1156
SCORESUM_PGS000490	(0.697,0.79]	3	8.59634857303901	4	2.15 (0.81–5.73)	47.515 (19.654 – 75.377)	2.14908714325975	0.806590782002454	5.7260455392984	47.5151909722222	19.6537667456124	75.376615198832	1156
SCORESUM_PGS000490	(0.79,0.881]	4	9.66299689244848	6	1.61 (0.72–3.58)	53.099 (31.945 – 74.253)	1.61049948207475	0.723534117481348	3.58477716405666	53.0987547060527	31.944831324191	74.2526780879144	1157
SCORESUM_PGS000490	(0.881,0.979]	5	10.7393035698301	11	0.98 (0.54–1.76)	52.979 (38.603 – 67.355)	0.97630032453001	0.54067527757085	1.76291086945898	52.9787402824052	38.6025552085154	67.354925356295	1157
SCORESUM_PGS000490	(0.979,1.09]	6	11.9616508064689	8	1.50 (0.75–2.99)	49.058 (23.835 – 74.281)	1.49520635080861	0.747749172922953	2.9898288255663	49.0581445993031	23.8354876717362	74.28080152687	1156
SCORESUM_PGS000490	(1.09,1.22]	7	13.3878446591592	13	1.03 (0.60–1.77)	57.148 (43.734 – 70.561)	1.02983420455071	0.597979754724743	1.7735692228423	57.1476600322754	43.7339693413159	70.561350723235	1157
SCORESUM_PGS000490	(1.22,1.39]	8	15.053295009057	10	1.51 (0.81–2.80)	53.342 (39.189 – 67.495)	1.5053295009057	0.809949628255572	2.79772571928631	53.3420593368237	39.1893662359024	67.4947524377451	1156
SCORESUM_PGS000490	(1.39,1.69]	9	17.5932017774328	14	1.26 (0.74–2.12)	42.667 (31.596 – 53.737)	1.25665726981663	0.744258265417579	2.12182728383535	42.6665416822897	31.5957159549611	53.7373674096183	1157
SCORESUM_PGS000490	(1.69,4.46]	10	24.4920312402624	18	1.36 (0.86–2.16)	55.148 (41.302 – 68.994)	1.3606684022368	0.857278973342643	2.15964529449114	55.1482782167593	41.3023091043495	68.9942473291692	1157
SCORESUM_PGS000493	ALL	0	125.658190159993	103	1.22 (1.01–1.48)	0.595 (0.539 – 0.652)	1.2199824287378	1.00573183059466	1.47987473514581	0.595328813203342	0.539016459437453	0.65164116696923	11567	0.8620669
SCORESUM_PGS000493	[0.102,0.406]	1	3.62488829558942	7	0.52 (0.25–1.09)	57.894 (36.011 – 79.778)	0.517841185084202	0.246872460301245	1.08622684216049	57.8944099378882	36.0111076095604	79.777712266216	1157
SCORESUM_PGS000493	(0.406,0.538]	2	5.45220818339743	7	0.78 (0.37–1.63)	48.745 (22.038 – 75.453)	0.778886883342491	0.371321800439382	1.63379789800954	48.7453416149068	22.0376126039774	75.4530706258363	1157
SCORESUM_PGS000493	(0.538,0.653]	3	6.87125475412893	7	0.98 (0.47–2.06)	57.684 (33.217 – 82.150)	0.981607822018419	0.467965749061132	2.05902658085746	57.6837001118986	33.2174151346736	82.1499850891235	1156
SCORESUM_PGS000493	(0.653,0.77]	4	8.22430967971693	9	0.91 (0.48–1.76)	58.488 (37.231 – 79.746)	0.913812186635214	0.47546997554416	1.75626801984151	58.4881920247774	37.2305243855695	79.7458596639853	1157
SCORESUM_PGS000493	(0.77,0.902]	5	9.66699015953239	6	1.61 (0.72–3.59)	72.611 (54.262 – 90.959)	1.61116502658873	0.723833120472613	3.58625858569135	72.6107732406603	54.2624427850651	90.9591036962555	1157
SCORESUM_PGS000493	(0.902,1.05]	6	11.2400608858173	11	1.02 (0.57–1.85)	64.152 (48.854 – 79.451)	1.02182371689248	0.565886139621311	1.8451127096039	64.1524414450179	48.8538080218675	79.4510748681682	1156
SCORESUM_PGS000493	(1.05,1.24]	7	13.1771805321266	13	1.01 (0.59–1.75)	56.258 (42.086 – 70.430)	1.01362927170205	0.588570257810238	1.74566126442374	56.2579778300302	42.0857027664348	70.4302528936256	1158
SCORESUM_PGS000493	(1.24,1.51]	8	15.7468267728466	10	1.57 (0.85–2.93)	53.546 (34.186 – 72.905)	1.57468267728466	0.847265431468548	2.92662186139532	53.5458515283843	34.1863776337106	72.905325423058	1155
SCORESUM_PGS000493	(1.51,1.97]	9	19.7742841294339	16	1.24 (0.76–2.02)	56.088 (41.291 – 70.886)	1.23589275808962	0.75714734120882	2.01734963112959	56.0884092900964	41.2905192025608	70.886299377632	1157
SCORESUM_PGS000493	(1.97,7.97]	10	31.8801867674039	17	1.88 (1.17–3.02)	65.911 (51.868 – 79.953)	1.87530510396493	1.16580318453949	3.01660630164268	65.9107327141383	51.8684503724128	79.9530150558638	1157
SCORESUM_PGS000494	ALL	0	124.643114002732	103	1.21 (1.00–1.47)	0.580 (0.521 – 0.639)	1.21012732041488	0.997607454455424	1.46792019754291	0.580164838515166	0.521357873718396	0.638971803311936	11567	0.5436698
SCORESUM_PGS000494	[0.236,0.584]	1	5.71887181814644	7	0.82 (0.39–1.71)	66.098 (44.175 – 88.020)	0.816981688306634	0.389482886303313	1.71370579427351	66.0978031525382	44.175467502597	88.0201388024793	1158
SCORESUM_PGS000494	(0.584,0.697]	2	7.43756965688798	12	0.62 (0.35–1.09)	58.792 (46.489 – 71.096)	0.619797471407332	0.35198899067445	1.09136625218547	58.7922494172494	46.4885804995012	71.0959183349977	1156
SCORESUM_PGS000494	(0.697,0.79]	3	8.59634857303901	4	2.15 (0.81–5.73)	47.515 (19.654 – 75.377)	2.14908714325975	0.806590782002454	5.7260455392984	47.5151909722222	19.6537667456124	75.376615198832	1156
SCORESUM_PGS000494	(0.79,0.881]	4	9.66299689244848	6	1.61 (0.72–3.58)	53.099 (31.945 – 74.253)	1.61049948207475	0.723534117481348	3.58477716405666	53.0987547060527	31.944831324191	74.2526780879144	1157
SCORESUM_PGS000494	(0.881,0.979]	5	10.7393035698301	11	0.98 (0.54–1.76)	52.979 (38.603 – 67.355)	0.97630032453001	0.54067527757085	1.76291086945898	52.9787402824052	38.6025552085154	67.354925356295	1157
SCORESUM_PGS000494	(0.979,1.09]	6	11.9616508064689	8	1.50 (0.75–2.99)	49.058 (23.835 – 74.281)	1.49520635080861	0.747749172922953	2.9898288255663	49.0581445993031	23.8354876717362	74.28080152687	1156
SCORESUM_PGS000494	(1.09,1.22]	7	13.3878446591592	13	1.03 (0.60–1.77)	57.148 (43.734 – 70.561)	1.02983420455071	0.597979754724743	1.7735692228423	57.1476600322754	43.7339693413159	70.561350723235	1157
SCORESUM_PGS000494	(1.22,1.39]	8	15.053295009057	10	1.51 (0.81–2.80)	53.342 (39.189 – 67.495)	1.5053295009057	0.809949628255572	2.79772571928631	53.3420593368237	39.1893662359024	67.4947524377451	1156
SCORESUM_PGS000494	(1.39,1.69]	9	17.5932017774328	14	1.26 (0.74–2.12)	42.667 (31.596 – 53.737)	1.25665726981663	0.744258265417579	2.12182728383535	42.6665416822897	31.5957159549611	53.7373674096183	1157
SCORESUM_PGS000494	(1.69,4.46]	10	24.4920312402624	18	1.36 (0.86–2.16)	55.148 (41.302 – 68.994)	1.3606684022368	0.857278973342643	2.15964529449114	55.1482782167593	41.3023091043495	68.9942473291692	1157
SCORESUM_PGS000495	ALL	0	123.830290975215	103	1.20 (0.99–1.46)	0.618 (0.561 – 0.675)	1.20223583471083	0.991101853902264	1.45834759219952	0.617776458512592	0.560737450932449	0.674815466092734	11567	0.2241801
SCORESUM_PGS000495	[0.692,0.888]	1	9.80671221524924	5	1.96 (0.82–4.71)	39.583 (11.583 – 67.584)	1.96134244304985	0.816365276131974	4.71218496349526	39.5833333333333	11.5828530400798	67.5838136265868	1157
SCORESUM_PGS000495	(0.888,0.932]	2	10.5357183021274	6	1.76 (0.79–3.91)	54.351 (26.638 – 82.064)	1.75595305035457	0.788880688735302	3.90853922409056	54.3512887344338	26.6382140538878	82.0643634149799	1157
SCORESUM_PGS000495	(0.932,0.974]	3	11.0192736475898	12	0.92 (0.52–1.62)	53.937 (38.570 – 69.305)	0.918272803965814	0.521496024657549	1.61693455488363	53.9372086247086	38.5696474275882	69.304769821829	1156
SCORESUM_PGS000495	(0.974,1.01]	4	11.4908369156517	4	2.87 (1.08–7.65)	52.266 (16.541 – 87.990)	2.87270922891293	1.07817907276666	7.65407020255486	52.2658282740677	16.54131953048	87.9903370176553	1157
SCORESUM_PGS000495	(1.01,1.06]	5	11.9862643702879	7	1.71 (0.82–3.59)	63.186 (39.122 – 87.251)	1.7123234814697	0.816322692899139	3.59178022453283	63.1863354037267	39.1221334445593	87.2505373628941	1157
SCORESUM_PGS000495	(1.06,1.1]	6	12.4974767253375	10	1.25 (0.67–2.32)	57.343 (41.793 – 72.893)	1.24974767253375	0.672432621677151	2.32271486339847	57.3429319371728	41.7930905546213	72.8927733197243	1156
SCORESUM_PGS000495	(1.1,1.15]	7	13.052596246249	15	0.87 (0.52–1.44)	56.821 (41.520 – 72.122)	0.870173083083269	0.524597663305009	1.44339414276497	56.8213660245184	41.5202817040376	72.1224503449992	1157
SCORESUM_PGS000495	(1.15,1.2]	8	13.6103102104634	7	1.94 (0.93–4.08)	55.178 (38.623 – 71.734)	1.9443300300662	0.926928085262251	4.07843858215564	55.1784160139252	38.6231071539155	71.7337248739348	1156
SCORESUM_PGS000495	(1.2,1.27]	9	14.3027588616404	14	1.02 (0.61–1.72)	61.361 (47.394 – 75.328)	1.02162563297431	0.605060217902172	1.72498356869154	61.3610798650169	47.3940442409609	75.3281154890729	1157
SCORESUM_PGS000495	(1.27,1.67]	10	15.5283434806191	23	0.68 (0.45–1.02)	63.394 (55.124 – 71.664)	0.675145368722569	0.448651890257387	1.0159798249062	63.394294916034	55.124389685785	71.6642001462831	1157
SCORESUM_PGS000496	ALL	0	124.267422604665	103	1.21 (0.99–1.46)	0.599 (0.541 – 0.656)	1.20647983111325	0.994600529104713	1.4634956852409	0.598790896279785	0.541188127090768	0.656393665468802	11567	0.4930177
SCORESUM_PGS000496	[0.323,0.677]	1	6.81421137265125	7	0.97 (0.46–2.04)	57.733 (42.888 – 72.578)	0.973458767521607	0.464080818331975	2.04193307422332	57.7329192546584	42.88811577557	72.5777227337468	1157
SCORESUM_PGS000496	(0.677,0.775]	2	8.4371967867174	6	1.41 (0.63–3.13)	45.558 (20.666 – 70.451)	1.4061994644529	0.631750149466023	3.13003002136048	45.5584490740741	20.6661767828533	70.4507213652949	1158
SCORESUM_PGS000496	(0.775,0.858]	3	9.44619693736947	7	1.35 (0.64–2.83)	59.169 (28.236 – 90.103)	1.3494567053385	0.643331790735718	2.83062865197519	59.1694641302996	28.2363632070675	90.1025650535317	1156
SCORESUM_PGS000496	(0.858,0.939]	4	10.3838679895713	7	1.48 (0.71–3.11)	53.929 (34.374 – 73.483)	1.48340971279589	0.707191733645398	3.11160930102242	53.928882257864	34.3743301530684	73.4834343626596	1156
SCORESUM_PGS000496	(0.939,1.02]	5	11.303908599248	15	0.75 (0.45–1.25)	57.192 (43.358 – 71.025)	0.75359390661653	0.454316055250923	1.25001916512923	57.1916010498688	43.3584315116419	71.0247705880956	1158
SCORESUM_PGS000496	(1.02,1.1]	6	12.2268365735441	7	1.75 (0.83–3.66)	68.647 (47.785 – 89.510)	1.74669093907772	0.83270682583096	3.66386961414864	68.6473369835739	47.7847255670581	89.5099484000897	1155
SCORESUM_PGS000496	(1.1,1.21]	7	13.350388601822	12	1.11 (0.63–1.96)	51.023 (35.607 – 66.438)	1.11253238348517	0.631817922500407	1.95899524249788	51.0225618631732	35.6067745749758	66.4383491513707	1157
SCORESUM_PGS000496	(1.21,1.34]	8	14.6508897724809	7	2.09 (1.00–4.39)	63.465 (48.980 – 77.950)	2.09298425321156	0.997796596418039	4.39025659129053	63.4651249533756	48.9802395618677	77.9500103448836	1156
SCORESUM_PGS000496	(1.34,1.55]	9	16.5835924079124	13	1.28 (0.74–2.20)	55.056 (37.301 – 72.812)	1.2756609544548	0.74072061433385	2.1969293674701	55.0564819795589	37.3006632000109	72.8123007591069	1157
SCORESUM_PGS000496	(1.55,3.3]	10	21.0703335633485	22	0.96 (0.63–1.45)	64.800 (52.798 – 76.802)	0.957742434697659	0.630626114863949	1.45453946419344	64.799759711654	52.7978306796203	76.8016887436877	1157
SCORESUM_PGS000497	ALL	0	127.068815117508	103	1.23 (1.02–1.50)	0.610 (0.562 – 0.659)	1.23367781667483	1.01702206499161	1.4964876453965	0.61049194100231	0.561856606038809	0.659127275965812	11567	0.03767414
SCORESUM_PGS000497	[0.0735,0.347]	1	3.02125997055285	3	1.01 (0.32–3.12)	75.635 (55.444 – 95.827)	1.00708665685095	0.324807016120222	3.12254195282476	75.6354708261121	55.4438062230576	95.8271354291666	1157
SCORESUM_PGS000497	(0.347,0.476]	2	4.79654973055899	5	0.96 (0.40–2.30)	51.580 (29.353 – 73.807)	0.959309946111798	0.399291481112257	2.30477136688597	51.5798611111111	29.3527220984855	73.8070001237367	1157
SCORESUM_PGS000497	(0.476,0.59]	3	6.15772618363865	5	1.23 (0.51–2.96)	60.096 (44.862 – 75.329)	1.23154523672773	0.512603380818542	2.95882494509661	60.0955690703736	44.8623849706319	75.3287531701152	1156
SCORESUM_PGS000497	(0.59,0.709]	4	7.51251251764509	10	0.75 (0.40–1.40)	63.409 (45.308 – 81.509)	0.751251251764509	0.404214274500766	1.39623580581064	63.4088927637315	45.308342175003	81.50944335246	1157
SCORESUM_PGS000497	(0.709,0.845]	5	8.96485527120144	12	0.75 (0.42–1.32)	54.905 (38.329 – 71.480)	0.74707127260012	0.424269015824324	1.3154754778875	54.9047411285631	38.3290716821695	71.4804105749567	1158
SCORESUM_PGS000497	(0.845,1.01]	6	10.6811714592535	10	1.07 (0.57–1.99)	61.258 (39.876 – 82.639)	1.06811714592535	0.574705461332641	1.98514598203789	61.2576419213974	39.8758085094224	82.6394753333724	1155
SCORESUM_PGS000497	(1.01,1.23]	7	12.8757884710395	17	0.76 (0.47–1.22)	54.703 (43.731 – 65.676)	0.757399321825854	0.470845271783115	1.21834871682965	54.703302373581	43.7311031863866	65.6755015607754	1157
SCORESUM_PGS000497	(1.23,1.55]	8	15.9833911829849	12	1.33 (0.76–2.35)	57.609 (39.184 – 76.033)	1.33194926524874	0.756426896095489	2.34535399832307	57.6085372960373	39.1837532156374	76.0333213764372	1156
SCORESUM_PGS000497	(1.55,2.11]	9	20.7954918025538	17	1.22 (0.76–1.97)	52.771 (38.382 – 67.161)	1.22326422367963	0.760455098471066	1.96773664078665	52.7711960440919	38.3815169297408	67.160875158443	1159
SCORESUM_PGS000497	(2.11,10.1]	10	36.2800685280791	12	3.02 (1.72–5.32)	57.827 (38.896 – 76.757)	3.02333904400659	1.71698354326966	5.32362643243989	57.8266258384369	38.8959019537343	76.7573497231394	1155
SCORESUM_PGS000498	ALL	0	127.068815117508	103	1.23 (1.02–1.50)	0.610 (0.562 – 0.659)	1.23367781667483	1.01702206499161	1.4964876453965	0.61049194100231	0.561856606038809	0.659127275965812	11567	0.03767414
SCORESUM_PGS000498	[0.0735,0.347]	1	3.02125997055285	3	1.01 (0.32–3.12)	75.635 (55.444 – 95.827)	1.00708665685095	0.324807016120222	3.12254195282476	75.6354708261121	55.4438062230576	95.8271354291666	1157
SCORESUM_PGS000498	(0.347,0.476]	2	4.79654973055899	5	0.96 (0.40–2.30)	51.580 (29.353 – 73.807)	0.959309946111798	0.399291481112257	2.30477136688597	51.5798611111111	29.3527220984855	73.8070001237367	1157
SCORESUM_PGS000498	(0.476,0.59]	3	6.15772618363865	5	1.23 (0.51–2.96)	60.096 (44.862 – 75.329)	1.23154523672773	0.512603380818542	2.95882494509661	60.0955690703736	44.8623849706319	75.3287531701152	1156
SCORESUM_PGS000498	(0.59,0.709]	4	7.51251251764509	10	0.75 (0.40–1.40)	63.409 (45.308 – 81.509)	0.751251251764509	0.404214274500766	1.39623580581064	63.4088927637315	45.308342175003	81.50944335246	1157
SCORESUM_PGS000498	(0.709,0.845]	5	8.96485527120144	12	0.75 (0.42–1.32)	54.905 (38.329 – 71.480)	0.74707127260012	0.424269015824324	1.3154754778875	54.9047411285631	38.3290716821695	71.4804105749567	1158
SCORESUM_PGS000498	(0.845,1.01]	6	10.6811714592535	10	1.07 (0.57–1.99)	61.258 (39.876 – 82.639)	1.06811714592535	0.574705461332641	1.98514598203789	61.2576419213974	39.8758085094224	82.6394753333724	1155
SCORESUM_PGS000498	(1.01,1.23]	7	12.8757884710395	17	0.76 (0.47–1.22)	54.703 (43.731 – 65.676)	0.757399321825854	0.470845271783115	1.21834871682965	54.703302373581	43.7311031863866	65.6755015607754	1157
SCORESUM_PGS000498	(1.23,1.55]	8	15.9833911829849	12	1.33 (0.76–2.35)	57.609 (39.184 – 76.033)	1.33194926524874	0.756426896095489	2.34535399832307	57.6085372960373	39.1837532156374	76.0333213764372	1156
SCORESUM_PGS000498	(1.55,2.11]	9	20.7954918025538	17	1.22 (0.76–1.97)	52.771 (38.382 – 67.161)	1.22326422367963	0.760455098471066	1.96773664078665	52.7711960440919	38.3815169297408	67.160875158443	1159
SCORESUM_PGS000498	(2.11,10.1]	10	36.2800685280791	12	3.02 (1.72–5.32)	57.827 (38.896 – 76.757)	3.02333904400659	1.71698354326966	5.32362643243989	57.8266258384369	38.8959019537343	76.7573497231394	1155
SCORESUM_PGS000501	ALL	0	131.083324520808	103	1.27 (1.05–1.54)	0.596 (0.541 – 0.650)	1.27265363612435	1.04915303779951	1.54376646607969	0.595638351208342	0.541107423076724	0.650169279339959	11567	0.185963
SCORESUM_PGS000501	[0.0246,0.204]	1	1.6119446940331	5	0.32 (0.13–0.77)	81.995 (72.636 – 91.353)	0.322388938806621	0.134187243019893	0.774549245709227	81.9947961838682	72.6362759550346	91.3533164127017	1158
SCORESUM_PGS000501	(0.204,0.308]	2	2.98207603759286	10	0.30 (0.16–0.55)	50.915 (33.086 – 68.743)	0.298207603759286	0.160452005798397	0.55423286544383	50.9146341463415	33.0861389115867	68.7431293810962	1158
SCORESUM_PGS000501	(0.308,0.417]	3	4.18723314162272	5	0.84 (0.35–2.01)	68.050 (40.334 – 95.767)	0.837446628324544	0.348568578832606	2.01199103384744	68.0504786771105	40.3344429378681	95.766514416353	1154
SCORESUM_PGS000501	(0.417,0.55]	4	5.56126349113204	7	0.79 (0.38–1.67)	61.311 (36.882 – 85.739)	0.794466213018863	0.378748995413116	1.66647719537865	61.3105590062112	36.8818982770541	85.7392197353683	1157
SCORESUM_PGS000501	(0.55,0.697]	5	7.18253509808748	9	0.80 (0.42–1.53)	57.109 (43.327 – 70.891)	0.798059455343054	0.415242120059646	1.53380127760393	57.1089818041038	43.3268278131607	70.8911357950468	1157
SCORESUM_PGS000501	(0.697,0.895]	6	9.17434230103047	12	0.76 (0.43–1.35)	51.031 (35.859 – 66.202)	0.764528525085872	0.434183158694989	1.3462149647324	51.0307400932401	35.8590833929461	66.2023967935341	1156
SCORESUM_PGS000501	(0.895,1.17]	7	11.8356908771791	14	0.85 (0.50–1.43)	55.756 (41.279 – 70.232)	0.845406491227079	0.500694010885911	1.42744294892662	55.7555305586802	41.2794882155296	70.2315729018307	1157
SCORESUM_PGS000501	(1.17,1.6]	8	15.7736163661928	13	1.21 (0.70–2.09)	57.928 (41.748 – 74.108)	1.21335510509175	0.704542328202554	2.08962691398288	57.9278551719497	41.7480025969723	74.107707746927	1156
SCORESUM_PGS000501	(1.6,2.49]	9	22.8491396537092	6	3.81 (1.71–8.48)	61.381 (40.590 – 82.173)	3.80818994228487	1.71087006221375	8.47657046365908	61.3814074717637	40.5897329674595	82.1730819760679	1157
SCORESUM_PGS000501	(2.49,19.8]	10	49.925482860228	22	2.27 (1.49–3.45)	51.836 (38.716 – 64.957)	2.26934013001036	1.49424845098887	3.44648483474574	51.836203444133	38.7157015262602	64.9567053620057	1157
SCORESUM_PGS000502	ALL	0	129.743913103263	103	1.26 (1.04–1.53)	0.605 (0.552 – 0.659)	1.25964964177925	1.0384327759911	1.52799223668591	0.605413146430531	0.55167883562806	0.659147457233003	11567	0.2740762
SCORESUM_PGS000502	[0.0473,0.241]	1	1.96623002068581	3	0.66 (0.21–2.03)	62.132 (38.075 – 86.188)	0.655410006895269	0.211383764472309	2.03214413467752	62.1317157712305	38.0750404211599	86.1883911213012	1157
SCORESUM_PGS000502	(0.241,0.354]	2	3.42940575914736	8	0.43 (0.21–0.86)	51.616 (30.958 – 72.273)	0.42867571989342	0.214379717441078	0.857184042499954	51.6155352480418	30.957813420923	72.2732570751605	1157
SCORESUM_PGS000502	(0.354,0.465]	3	4.7471305579014	9	0.53 (0.27–1.01)	47.808 (25.639 – 69.976)	0.527458950877933	0.274444681459028	1.01373050256317	47.8077816492451	25.6393642240923	69.9761990743979	1157
SCORESUM_PGS000502	(0.465,0.597]	4	6.11774857322757	5	1.22 (0.51–2.94)	56.398 (25.657 – 87.138)	1.22354971464551	0.509275422146359	2.93961545974406	56.3975694444444	25.6572890344045	87.1378498544844	1157
SCORESUM_PGS000502	(0.597,0.758]	5	7.79751487244151	15	0.52 (0.31–0.86)	62.159 (51.580 – 72.738)	0.519834324829434	0.313390378779577	0.862271925268446	62.1589249196611	51.5795756186765	72.7382742206457	1156
SCORESUM_PGS000502	(0.758,0.938]	6	9.74681197394795	8	1.22 (0.61–2.44)	50.980 (32.140 – 69.820)	1.21835149674349	0.609294712750991	2.43622722888087	50.9799651567944	32.1395031880404	69.8204271255484	1156
SCORESUM_PGS000502	(0.938,1.18]	7	12.2360915050429	11	1.11 (0.62–2.01)	56.372 (41.490 – 71.255)	1.1123719550039	0.616031768527057	2.00861616152974	56.3723547594515	41.4896453527226	71.2550641661805	1158
SCORESUM_PGS000502	(1.18,1.57]	8	15.67281423476	11	1.42 (0.79–2.57)	52.606 (37.077 – 68.136)	1.42480129406909	0.789055187014263	2.57277153865825	52.6064844246662	37.0773972708269	68.1355715785056	1155
SCORESUM_PGS000502	(1.57,2.38]	9	22.3111515243114	14	1.59 (0.94–2.69)	52.837 (41.445 – 64.229)	1.59365368030796	0.943845193332159	2.69083539408916	52.8371453568304	41.445038529739	64.2292521839218	1157
SCORESUM_PGS000502	(2.38,16.2]	10	45.7190140817971	19	2.41 (1.53–3.77)	58.420 (44.353 – 72.487)	2.40626389904195	1.53484395729949	3.77243948760764	58.4196651558598	44.3527411079524	72.4865892037672	1157
SCORESUM_PGS000503	ALL	0	124.237590282218	103	1.21 (0.99–1.46)	0.626 (0.570 – 0.682)	1.20619019691474	0.994361759819341	1.46314435039975	0.626352058618283	0.57022780225478	0.682476314981787	11567	0.1607563
SCORESUM_PGS000503	[0.318,0.665]	1	6.69124493848887	6	1.12 (0.50–2.48)	72.208 (50.260 – 94.155)	1.11520748974815	0.501018892514034	2.48231706183719	72.2077546296296	50.2600228458317	94.1554864134276	1158
SCORESUM_PGS000503	(0.665,0.77]	2	8.35263142288363	7	1.19 (0.57–2.50)	57.776 (33.947 – 81.605)	1.19323306041195	0.568854679429915	2.50293297734133	57.776397515528	33.9473051990533	81.6054898320026	1157
SCORESUM_PGS000503	(0.77,0.855]	3	9.38951829504312	8	1.17 (0.59–2.35)	65.835 (49.545 – 82.124)	1.17368978688039	0.586959496883695	2.34692124949176	65.8347863993025	49.5450850200795	82.1244877785256	1155
SCORESUM_PGS000503	(0.855,0.939]	4	10.3746752187894	7	1.48 (0.71–3.11)	53.764 (36.484 – 71.044)	1.48209645982706	0.706565661404039	3.10885461354993	53.7639751552795	36.4837246460419	71.0442256645171	1157
SCORESUM_PGS000503	(0.939,1.02]	5	11.3509127264218	7	1.62 (0.77–3.40)	49.107 (32.639 – 65.575)	1.6215589609174	0.77305216683396	3.40139201019313	49.1071428571429	32.6393015768953	65.5749841373904	1159
SCORESUM_PGS000503	(1.02,1.11]	6	12.2622007368616	4	3.07 (1.15–8.17)	53.196 (16.373 – 90.018)	3.06555018421541	1.1505557269323	8.16787723702854	53.195652173913	16.3733052385019	90.0179991093242	1154
SCORESUM_PGS000503	(1.11,1.21]	7	13.3928992594261	11	1.22 (0.67–2.20)	49.873 (34.714 – 65.032)	1.21753629631147	0.674271797745932	2.19851199144238	49.8730763128669	34.7138986539513	65.0322539717825	1157
SCORESUM_PGS000503	(1.21,1.34]	8	14.7380115081744	11	1.34 (0.74–2.42)	58.793 (42.216 – 75.370)	1.33981922801585	0.741992105094261	2.41931895425349	58.7931718936086	42.2161553896887	75.3701883975284	1156
SCORESUM_PGS000503	(1.34,1.55]	9	16.6357615251382	24	0.69 (0.46–1.03)	51.399 (39.688 – 63.110)	0.69315673021409	0.464601552778645	1.03414689375781	51.3993086201824	39.6881410858327	63.1104761545321	1157
SCORESUM_PGS000503	(1.55,3.29]	10	21.049734650991	18	1.17 (0.74–1.86)	49.585 (36.871 – 62.300)	1.16942970283284	0.736790457831515	1.85611229805099	49.5854063018242	36.8712699534876	62.2995426501608	1157
SCORESUM_PGS000505	ALL	0	127.235676583985	103	1.24 (1.02–1.50)	0.615 (0.563 – 0.666)	1.23529783091247	1.0183575759354	1.49845277053632	0.614619255550512	0.563380813305873	0.66585769779515	11567	0.06483953
SCORESUM_PGS000505	[0.0717,0.341]	1	2.9501771774917	4	0.74 (0.28–1.97)	55.908 (18.608 – 93.209)	0.737544294372925	0.276813544311359	1.96511911118842	55.9084995663487	18.6083876579659	93.2086114747314	1157
SCORESUM_PGS000505	(0.341,0.47]	2	4.71837481492795	6	0.79 (0.35–1.75)	59.600 (28.318 – 90.882)	0.786395802487992	0.353296725194338	1.75042199395015	59.6003475238923	28.3183121746219	90.8823828731627	1157
SCORESUM_PGS000505	(0.47,0.588]	3	6.11094692883997	4	1.53 (0.57–4.07)	64.355 (35.361 – 93.350)	1.52773673220999	0.573386877024462	4.07051437077813	64.35546875	35.3610000007655	93.3499374992345	1156
SCORESUM_PGS000505	(0.588,0.709]	4	7.51271185503867	9	0.83 (0.43–1.60)	55.468 (40.757 – 70.180)	0.834745761670964	0.434330547011759	1.60430918668212	55.4684475416183	40.7566604558409	70.1802346273956	1157
SCORESUM_PGS000505	(0.709,0.845]	5	8.97152968127675	10	0.90 (0.48–1.67)	48.823 (29.477 – 68.169)	0.897152968127675	0.482717380205594	1.66740101190781	48.823016564952	29.4770829168109	68.1689502130932	1157
SCORESUM_PGS000505	(0.845,1.01]	6	10.6959965789117	9	1.19 (0.62–2.28)	50.107 (26.925 – 73.288)	1.18844406432352	0.618364997166619	2.28408674568822	50.1065581710743	26.9246803344823	73.2884360076663	1156
SCORESUM_PGS000505	(1.01,1.22]	7	12.8118067580938	13	0.99 (0.57–1.70)	60.039 (50.040 – 70.038)	0.985523596776445	0.572250519619256	1.69725797793841	60.0389994620764	50.0404170569383	70.0375818672145	1157
SCORESUM_PGS000505	(1.22,1.54]	8	15.830789387143	20	0.79 (0.51–1.23)	51.439 (38.112 – 64.766)	0.791539469357152	0.510667388078499	1.22689395519788	51.4392605633803	38.1122996644017	64.7662214623589	1156
SCORESUM_PGS000505	(1.54,2.13]	9	20.8185720690249	13	1.60 (0.93–2.76)	54.031 (38.955 – 69.108)	1.60142862069422	0.929879673427337	2.75796288537648	54.0310650887574	38.9545908659199	69.1075393115949	1157
SCORESUM_PGS000505	(2.13,10.4]	10	36.8147713332361	15	2.45 (1.48–4.07)	53.657 (38.296 – 69.019)	2.45431808888241	1.47962463958647	4.07108473342194	53.6573263280794	38.2956225276696	69.0190301284892	1157
SCORESUM_PGS000506	ALL	0	127.235676583985	103	1.24 (1.02–1.50)	0.615 (0.563 – 0.666)	1.23529783091247	1.0183575759354	1.49845277053632	0.614619255550512	0.563380813305873	0.66585769779515	11567	0.06483953
SCORESUM_PGS000506	[0.0717,0.341]	1	2.9501771774917	4	0.74 (0.28–1.97)	55.908 (18.608 – 93.209)	0.737544294372925	0.276813544311359	1.96511911118842	55.9084995663487	18.6083876579659	93.2086114747314	1157
SCORESUM_PGS000506	(0.341,0.47]	2	4.71837481492795	6	0.79 (0.35–1.75)	59.600 (28.318 – 90.882)	0.786395802487992	0.353296725194338	1.75042199395015	59.6003475238923	28.3183121746219	90.8823828731627	1157
SCORESUM_PGS000506	(0.47,0.588]	3	6.11094692883997	4	1.53 (0.57–4.07)	64.355 (35.361 – 93.350)	1.52773673220999	0.573386877024462	4.07051437077813	64.35546875	35.3610000007655	93.3499374992345	1156
SCORESUM_PGS000506	(0.588,0.709]	4	7.51271185503867	9	0.83 (0.43–1.60)	55.468 (40.757 – 70.180)	0.834745761670964	0.434330547011759	1.60430918668212	55.4684475416183	40.7566604558409	70.1802346273956	1157
SCORESUM_PGS000506	(0.709,0.845]	5	8.97152968127675	10	0.90 (0.48–1.67)	48.823 (29.477 – 68.169)	0.897152968127675	0.482717380205594	1.66740101190781	48.823016564952	29.4770829168109	68.1689502130932	1157
SCORESUM_PGS000506	(0.845,1.01]	6	10.6959965789117	9	1.19 (0.62–2.28)	50.107 (26.925 – 73.288)	1.18844406432352	0.618364997166619	2.28408674568822	50.1065581710743	26.9246803344823	73.2884360076663	1156
SCORESUM_PGS000506	(1.01,1.22]	7	12.8118067580938	13	0.99 (0.57–1.70)	60.039 (50.040 – 70.038)	0.985523596776445	0.572250519619256	1.69725797793841	60.0389994620764	50.0404170569383	70.0375818672145	1157
SCORESUM_PGS000506	(1.22,1.54]	8	15.830789387143	20	0.79 (0.51–1.23)	51.439 (38.112 – 64.766)	0.791539469357152	0.510667388078499	1.22689395519788	51.4392605633803	38.1122996644017	64.7662214623589	1156
SCORESUM_PGS000506	(1.54,2.13]	9	20.8185720690249	13	1.60 (0.93–2.76)	54.031 (38.955 – 69.108)	1.60142862069422	0.929879673427337	2.75796288537648	54.0310650887574	38.9545908659199	69.1075393115949	1157
SCORESUM_PGS000506	(2.13,10.4]	10	36.8147713332361	15	2.45 (1.48–4.07)	53.657 (38.296 – 69.019)	2.45431808888241	1.47962463958647	4.07108473342194	53.6573263280794	38.2956225276696	69.0190301284892	1157
SCORESUM_PGS000509	ALL	0	135.936625795966	103	1.32 (1.09–1.60)	0.606 (0.547 – 0.664)	1.31977306598025	1.08799745828398	1.60092372682022	0.605698124648541	0.547369004660229	0.664027244636853	11567	0.1061346
SCORESUM_PGS000509	[0.0111,0.139]	1	1.02126921679579	5	0.20 (0.09–0.49)	58.984 (28.249 – 89.720)	0.204253843359158	0.085016130572094	0.490726080406693	58.984375	28.2491317468613	89.7196182531387	1157
SCORESUM_PGS000509	(0.139,0.231]	2	2.11841118112021	11	0.19 (0.11–0.35)	60.277 (42.674 – 77.879)	0.192582834647292	0.106652404964048	0.347747884478448	60.2768522925591	42.6743917906943	77.879312794424	1157
SCORESUM_PGS000509	(0.231,0.332]	3	3.22824926572025	3	1.08 (0.35–3.34)	60.147 (31.905 – 88.390)	1.07608308857342	0.347059843082295	3.33647016961029	60.1474414570685	31.9050564644492	88.3898264496878	1156
SCORESUM_PGS000509	(0.332,0.452]	4	4.50926529061421	10	0.45 (0.24–0.84)	66.469 (51.628 – 81.310)	0.450926529061421	0.242623142882757	0.838068175176667	66.4690496948561	51.6276480297668	81.3104513599455	1157
SCORESUM_PGS000509	(0.452,0.601]	5	6.09795742538019	12	0.51 (0.29–0.89)	58.373 (40.820 – 75.926)	0.508163118781683	0.288590759932922	0.894795645397474	58.3732926474862	40.8202733375368	75.9263119574355	1159
SCORESUM_PGS000509	(0.601,0.797]	6	8.0200943548505	4	2.01 (0.75–5.34)	69.696 (49.483 – 89.908)	2.00502358871262	0.7525211573785	5.34220141437435	69.695652173913	49.4833407831746	89.9079635646515	1154
SCORESUM_PGS000509	(0.797,1.1]	7	10.7825614558176	11	0.98 (0.54–1.77)	51.126 (33.368 – 68.885)	0.980232859619786	0.542853116139371	1.77001186971485	51.1264477233064	33.3675536093815	68.8853418372312	1157
SCORESUM_PGS000509	(1.1,1.58]	8	15.120031149253	11	1.37 (0.76–2.48)	55.490 (38.864 – 72.116)	1.37454828629573	0.761225063184576	2.48202940593458	55.4902739182215	38.8642171337715	72.1163307026715	1156
SCORESUM_PGS000509	(1.58,2.68]	9	23.5109267841728	12	1.96 (1.11–3.45)	52.900 (36.877 – 68.923)	1.95924389868107	1.11267359774141	3.4499215783595	52.9002911208151	36.8774062706195	68.9231759710108	1157
SCORESUM_PGS000509	(2.68,29.6]	10	61.5278596722414	24	2.56 (1.72–3.82)	56.881 (45.264 – 68.498)	2.56366081967673	1.71834268600653	3.82482309952962	56.8807002059429	45.263702534245	68.4976978776409	1157
SCORESUM_PGS000510	ALL	0	131.897687528528	103	1.28 (1.06–1.55)	0.649 (0.597 – 0.702)	1.2805600730925	1.05567096390906	1.55335720774824	0.64942089716055	0.596515467031334	0.702326327289766	11567	0.001156216
SCORESUM_PGS000510	[0.0238,0.203]	1	1.60255984778143	7	0.23 (0.11–0.48)	51.210 (27.778 – 74.642)	0.228937121111633	0.109142092153066	0.48021990772705	51.2101278391461	27.7778321178819	74.6424235604103	1158
SCORESUM_PGS000510	(0.203,0.309]	2	2.98249309743505	4	0.75 (0.28–1.99)	52.004 (16.713 – 87.295)	0.745623274358763	0.279845729769728	1.98664481220761	52.0038994800693	16.7132491699252	87.2945497902134	1158
SCORESUM_PGS000510	(0.309,0.421]	3	4.16460407861683	1	4.16 (0.59–29.56)	NA (NA – NA)	4.16460407861683	0.586640682028831	29.5648216411618	NA	NA	NA	1155
SCORESUM_PGS000510	(0.421,0.551]	4	5.5881393500038	8	0.70 (0.35–1.40)	54.377 (34.159 – 74.595)	0.698517418750474	0.349326915218407	1.39676206739685	54.3771777003484	34.158980112766	74.5953752879309	1156
SCORESUM_PGS000510	(0.551,0.695]	5	7.18014039247814	7	1.03 (0.49–2.15)	57.180 (31.363 – 82.998)	1.02573434178259	0.489002357991613	2.15158663903664	57.1801242236025	31.3626551953904	82.9975932518145	1157
SCORESUM_PGS000510	(0.695,0.89]	6	9.08491188640824	13	0.70 (0.41–1.20)	54.590 (40.378 – 68.802)	0.698839375877557	0.405785510650785	1.20353354286527	54.5898108890235	40.3778667897878	68.8017549882592	1156
SCORESUM_PGS000510	(0.89,1.16]	7	11.7481644548135	9	1.31 (0.68–2.51)	50.019 (29.679 – 70.360)	1.30535160609039	0.679193717594933	2.50877293382	50.0193236714976	29.6785917169384	70.3600556260567	1159
SCORESUM_PGS000510	(1.16,1.59]	8	15.6066576070506	14	1.11 (0.66–1.88)	59.232 (44.524 – 73.941)	1.11476125764647	0.660220013760589	1.88224021636546	59.2324561403509	44.5240310999732	73.9408811807286	1154
SCORESUM_PGS000510	(1.59,2.48]	9	22.786494916746	23	0.99 (0.66–1.49)	49.226 (36.891 – 61.560)	0.990717170293303	0.658357668961792	1.4908621221984	49.2255195153746	36.8907140539942	61.560324976755	1157
SCORESUM_PGS000510	(2.48,20.1]	10	51.1535218971941	17	3.01 (1.87–4.84)	62.412 (49.707 – 75.117)	3.00903069983495	1.8705956512505	4.84031155877882	62.4122807017544	49.7070803076998	75.1174810958089	1157
SCORESUM_PGS000513	ALL	0	126.674941200318	103	1.23 (1.01–1.49)	0.596 (0.543 – 0.650)	1.22985379806134	1.01386961201378	1.49184899782295	0.596476348078239	0.543102772929325	0.649849923227153	11567	0.7738394
SCORESUM_PGS000513	[0.148,0.424]	1	3.93701833979551	4	0.98 (0.37–2.62)	62.489 (25.708 – 99.270)	0.984254584948876	0.369408321972108	2.6224560476091	62.489158716392	25.7079509887331	99.2703664440509	1157
SCORESUM_PGS000513	(0.424,0.537]	2	5.57553015457867	8	0.70 (0.35–1.39)	61.526 (46.776 – 76.276)	0.696941269322334	0.348538686603234	1.39361038402478	61.5263272410792	46.7762286370981	76.2764258450603	1157
SCORESUM_PGS000513	(0.537,0.642]	3	6.81532141372265	6	1.14 (0.51–2.53)	51.833 (25.038 – 78.629)	1.13588690228711	0.510309339774616	2.52834693434623	51.8333333333333	25.0381578310186	78.628508835648	1156
SCORESUM_PGS000513	(0.642,0.756]	4	8.08095255211399	11	0.73 (0.41–1.33)	45.082 (26.191 – 63.974)	0.734632050192181	0.406839348170155	1.32652913637019	45.0823566677225	26.1908369525599	63.9738763828851	1159
SCORESUM_PGS000513	(0.756,0.882]	5	9.44968281472402	10	0.94 (0.51–1.76)	57.428 (43.128 – 71.728)	0.944968281472402	0.508444634766927	1.75626802198088	57.4279475982533	43.1276299337042	71.7282652628023	1155
SCORESUM_PGS000513	(0.882,1.03]	6	11.0261965703047	9	1.23 (0.64–2.35)	56.340 (36.986 – 75.694)	1.22513295225607	0.637454767365753	2.35459961638734	56.3402111789209	36.9860018103446	75.6944205474971	1156
SCORESUM_PGS000513	(1.03,1.23]	7	13.0249112153626	9	1.45 (0.75–2.78)	49.284 (23.970 – 74.598)	1.44721235726251	0.753005961376503	2.78141703311976	49.2837785520712	23.9698780862343	74.5976790179082	1157
SCORESUM_PGS000513	(1.23,1.5]	8	15.6646868889702	15	1.04 (0.63–1.73)	52.171 (36.301 – 68.041)	1.04431245926468	0.629580351933425	1.73224674058883	52.1706105755186	36.3006669196242	68.0405542314129	1156
SCORESUM_PGS000513	(1.5,2.03]	9	20.0149928949409	14	1.43 (0.85–2.41)	59.211 (43.731 – 74.692)	1.42964234963864	0.846709091544763	2.41390728916276	59.2113485814273	43.7311592063975	74.6915379564571	1157
SCORESUM_PGS000513	(2.03,7.71]	10	33.0856483558051	17	1.95 (1.21–3.13)	53.091 (38.383 – 67.799)	1.946214609165	1.20988482586899	3.13067097292237	53.0908152734778	38.3827180289891	67.7989125179665	1157
SCORESUM_PGS000515	ALL	0	127.723179621229	103	1.24 (1.02–1.50)	0.601 (0.548 – 0.653)	1.24003087010902	1.0222594093252	1.50419408693763	0.600861963834443	0.548437674674668	0.653286252994219	11567	0.2009531
SCORESUM_PGS000515	[0.108,0.356]	1	3.17632637785387	6	0.53 (0.24–1.18)	53.555 (29.668 – 77.442)	0.529387729642312	0.23783309962867	1.17835309186736	53.5548798146539	29.667570043253	77.4421895860548	1157
SCORESUM_PGS000515	(0.356,0.471]	2	4.78393905194243	3	1.59 (0.51–4.94)	59.214 (27.529 – 90.900)	1.59464635064748	0.514307601433613	4.94431149091533	59.2143269786251	27.5290087082183	90.8996452490318	1157
SCORESUM_PGS000515	(0.471,0.581]	3	6.08421393218369	10	0.61 (0.33–1.13)	63.426 (45.433 – 81.420)	0.608421393218369	0.32736399636323	1.13077979203018	63.4263295553618	45.4330685555899	81.4195905551337	1157
SCORESUM_PGS000515	(0.581,0.702]	4	7.39596455798621	6	1.23 (0.55–2.74)	57.514 (37.614 – 77.415)	1.23266075966437	0.553786030249871	2.74375384249175	57.5144927536232	37.613744852139	77.4152406551073	1156
SCORESUM_PGS000515	(0.702,0.834]	5	8.855643045589	12	0.74 (0.42–1.30)	44.454 (26.128 – 62.781)	0.737970253799083	0.419100459046233	1.29945000950764	44.4541484716157	26.127507215563	62.7807897276684	1157
SCORESUM_PGS000515	(0.834,0.998]	6	10.5895628980577	8	1.32 (0.66–2.65)	64.569 (56.872 – 72.266)	1.32369536225721	0.661976931675348	2.64687382327178	64.5688153310105	56.8720624522964	72.2655682097245	1156
SCORESUM_PGS000515	(0.998,1.22]	7	12.8218621729869	12	1.07 (0.61–1.88)	50.393 (33.718 – 67.068)	1.06848851441558	0.606804982412088	1.88144088880056	50.3930131004367	33.7184367318055	67.0675894690678	1157
SCORESUM_PGS000515	(1.22,1.55]	8	15.8334491718135	17	0.93 (0.58–1.50)	54.243 (40.987 – 67.498)	0.93137936304785	0.579001798245973	1.49821213084195	54.2426276919899	40.9868779825612	67.4983774014185	1156
SCORESUM_PGS000515	(1.55,2.15]	9	20.9892618789473	11	1.91 (1.06–3.45)	62.071 (46.147 – 77.995)	1.90811471626794	1.05671423836905	3.44549324522937	62.0710152968218	46.146639369133	77.9953912245105	1158
SCORESUM_PGS000515	(2.15,10.1]	10	37.1929565338684	18	2.07 (1.30–3.28)	56.383 (41.781 – 70.985)	2.06627536299269	1.30184137363491	3.27958072479259	56.3830306580746	41.7810701775993	70.9849911385499	1156
SCORESUM_PGS000516	ALL	0	123.877718764066	103	1.20 (0.99–1.46)	0.651 (0.597 – 0.704)	1.20269629868025	0.991481452214483	1.45890614860061	0.650690384081193	0.597362852284538	0.704017915877848	11567	0.1193065
SCORESUM_PGS000516	[0.633,0.862]	1	9.40379009347449	8	1.18 (0.59–2.35)	57.534 (39.171 – 75.897)	1.17547376168431	0.587851658479602	2.35048850245986	57.5337249782419	39.1705639114507	75.8968860450332	1157
SCORESUM_PGS000516	(0.862,0.919]	2	10.3168850510744	1	10.32 (1.45–73.24)	NA (NA – NA)	10.3168850510744	1.45327247645242	73.240303440486	NA	NA	NA	1157
SCORESUM_PGS000516	(0.919,0.967]	3	10.898461870403	6	1.82 (0.82–4.04)	54.304 (21.895 – 86.713)	1.81641031173383	0.816041760032905	4.04310977962691	54.304347826087	21.8954066390215	86.7132890131524	1156
SCORESUM_PGS000516	(0.967,1.01]	4	11.4433179275834	3	3.81 (1.23–11.83)	56.268 (31.576 – 80.960)	3.81443930919447	1.23023837299684	11.8269333512046	56.2680531484691	31.5761000909542	80.960006205984	1157
SCORESUM_PGS000516	(1.01,1.06]	5	11.960170962751	10	1.20 (0.64–2.22)	58.431 (40.977 – 75.884)	1.1960170962751	0.643522632043344	2.2228540588235	58.4306887532694	40.9773716140393	75.8840058924995	1157
SCORESUM_PGS000516	(1.06,1.1]	6	12.4584221347185	7	1.78 (0.85–3.73)	55.265 (33.316 – 77.215)	1.77977459067408	0.848478924884868	3.7332660844097	55.2654482158399	33.3160858148595	77.2148106168203	1156
SCORESUM_PGS000516	(1.1,1.15]	7	13.0436914612633	14	0.93 (0.55–1.57)	55.474 (38.901 – 72.047)	0.931692247233096	0.551796955688556	1.57313380330463	55.4743157105362	38.9014396656096	72.0471917554628	1157
SCORESUM_PGS000516	(1.15,1.22]	8	13.6856584318981	17	0.81 (0.50–1.29)	51.473 (35.615 – 67.331)	0.805038731288126	0.50046081281869	1.29498122984664	51.4731682146543	35.615263521566	67.3310729077425	1157
SCORESUM_PGS000516	(1.22,1.31]	9	14.5455150218093	16	0.91 (0.56–1.48)	53.251 (38.810 – 67.693)	0.90909468886308	0.556940415804126	1.48391664506122	53.2510964912281	38.8095634237617	67.6926295586945	1156
SCORESUM_PGS000516	(1.31,1.79]	10	16.1218058090899	21	0.77 (0.50–1.18)	50.172 (36.483 – 63.861)	0.767705038528092	0.500549447117375	1.1774481613666	50.1718645204561	36.4829946184523	63.8607344224598	1157
SCORESUM_PGS000517	ALL	0	124.317052438794	103	1.21 (0.99–1.46)	0.603 (0.550 – 0.656)	1.20696167416305	0.994997751950809	1.46408017509822	0.603186251261865	0.550398584230716	0.655973918293014	11567	0.2793496
SCORESUM_PGS000517	[0.387,0.667]	1	6.8816213109461	5	1.38 (0.57–3.31)	71.536 (46.224 – 96.849)	1.37632426218922	0.572864437992831	3.30666096385338	71.5364583333333	46.2242319952225	96.8486846714442	1157
SCORESUM_PGS000517	(0.667,0.76]	2	8.30942745939684	2	4.15 (1.04–16.61)	60.693 (57.583 – 63.802)	4.15471372969842	1.03908415376429	16.6123659120494	60.6926406926407	57.5831199948979	63.8021613903835	1157
SCORESUM_PGS000517	(0.76,0.844]	3	9.31153078048582	12	0.78 (0.44–1.37)	54.742 (37.425 – 72.059)	0.775960898373818	0.440675714280123	1.36634558314316	54.7421328671329	37.4252988378011	72.0589668964647	1156
SCORESUM_PGS000517	(0.844,0.927]	4	10.2590183779904	8	1.28 (0.64–2.56)	60.845 (40.190 – 81.501)	1.28237729724879	0.641313864721337	2.56425382790326	60.8452690972222	40.1899477149617	81.5005904794828	1160
SCORESUM_PGS000517	(0.927,1.01]	5	11.1508909950121	10	1.12 (0.60–2.07)	56.001 (40.158 – 71.844)	1.11508909950121	0.599978942198003	2.07244556829142	56.0008741258741	40.15754728621	71.8442009655383	1154
SCORESUM_PGS000517	(1.01,1.09]	6	12.1893986719412	8	1.52 (0.76–3.05)	53.827 (29.405 – 78.250)	1.52367483399265	0.761986194283735	3.04675467503033	53.8273083623693	29.4049000563161	78.2497166684226	1156
SCORESUM_PGS000517	(1.09,1.21]	7	13.3742517333618	13	1.03 (0.60–1.77)	58.030 (42.852 – 73.209)	1.02878859487398	0.597372614842165	1.77176848527352	58.0301003344482	42.8515611148736	73.2086395540227	1163
SCORESUM_PGS000517	(1.21,1.34]	8	14.6133344412767	11	1.33 (0.74–2.40)	67.978 (51.564 – 84.392)	1.32848494920698	0.735715179657403	2.39885258462561	67.9782903663501	51.5642695885581	84.3923111441421	1150
SCORESUM_PGS000517	(1.34,1.57]	9	16.6899582721462	18	0.93 (0.58–1.47)	60.011 (43.618 – 76.405)	0.927219904008123	0.584187981483393	1.47167825706677	60.0112184177153	43.6177694819524	76.4046673534783	1157
SCORESUM_PGS000517	(1.57,3.4]	10	21.537620396237	16	1.35 (0.82–2.20)	54.193 (39.561 – 68.825)	1.34610127476481	0.824664595301462	2.19724316073139	54.1931419807187	39.5609240370105	68.8253599244269	1157
SCORESUM_PGS000518	ALL	0	124.317052438794	103	1.21 (0.99–1.46)	0.603 (0.550 – 0.656)	1.20696167416305	0.994997751950809	1.46408017509822	0.603186251261865	0.550398584230716	0.655973918293014	11567	0.2793496
SCORESUM_PGS000518	[0.387,0.667]	1	6.8816213109461	5	1.38 (0.57–3.31)	71.536 (46.224 – 96.849)	1.37632426218922	0.572864437992831	3.30666096385338	71.5364583333333	46.2242319952225	96.8486846714442	1157
SCORESUM_PGS000518	(0.667,0.76]	2	8.30942745939684	2	4.15 (1.04–16.61)	60.693 (57.583 – 63.802)	4.15471372969842	1.03908415376429	16.6123659120494	60.6926406926407	57.5831199948979	63.8021613903835	1157
SCORESUM_PGS000518	(0.76,0.844]	3	9.31153078048582	12	0.78 (0.44–1.37)	54.742 (37.425 – 72.059)	0.775960898373818	0.440675714280123	1.36634558314316	54.7421328671329	37.4252988378011	72.0589668964647	1156
SCORESUM_PGS000518	(0.844,0.927]	4	10.2590183779904	8	1.28 (0.64–2.56)	60.845 (40.190 – 81.501)	1.28237729724879	0.641313864721337	2.56425382790326	60.8452690972222	40.1899477149617	81.5005904794828	1160
SCORESUM_PGS000518	(0.927,1.01]	5	11.1508909950121	10	1.12 (0.60–2.07)	56.001 (40.158 – 71.844)	1.11508909950121	0.599978942198003	2.07244556829142	56.0008741258741	40.15754728621	71.8442009655383	1154
SCORESUM_PGS000518	(1.01,1.09]	6	12.1893986719412	8	1.52 (0.76–3.05)	53.827 (29.405 – 78.250)	1.52367483399265	0.761986194283735	3.04675467503033	53.8273083623693	29.4049000563161	78.2497166684226	1156
SCORESUM_PGS000518	(1.09,1.21]	7	13.3742517333618	13	1.03 (0.60–1.77)	58.030 (42.852 – 73.209)	1.02878859487398	0.597372614842165	1.77176848527352	58.0301003344482	42.8515611148736	73.2086395540227	1163
SCORESUM_PGS000518	(1.21,1.34]	8	14.6133344412767	11	1.33 (0.74–2.40)	67.978 (51.564 – 84.392)	1.32848494920698	0.735715179657403	2.39885258462561	67.9782903663501	51.5642695885581	84.3923111441421	1150
SCORESUM_PGS000518	(1.34,1.57]	9	16.6899582721462	18	0.93 (0.58–1.47)	60.011 (43.618 – 76.405)	0.927219904008123	0.584187981483393	1.47167825706677	60.0112184177153	43.6177694819524	76.4046673534783	1157
SCORESUM_PGS000518	(1.57,3.4]	10	21.537620396237	16	1.35 (0.82–2.20)	54.193 (39.561 – 68.825)	1.34610127476481	0.824664595301462	2.19724316073139	54.1931419807187	39.5609240370105	68.8253599244269	1157
SCORESUM_PGS000521	ALL	0	124.284437431208	103	1.21 (0.99–1.46)	0.600 (0.547 – 0.653)	1.20664502360396	0.99473671085796	1.46369606861338	0.600125593669334	0.54717692706382	0.653074260274848	11567	0.5913617
SCORESUM_PGS000521	[0.414,0.674]	1	6.98034229929061	5	1.40 (0.58–3.35)	69.446 (44.379 – 94.513)	1.39606845985812	0.581082522213205	3.35409700017705	69.4458874458875	44.3789766092871	94.5127982824878	1160
SCORESUM_PGS000521	(0.674,0.769]	2	8.33926124850071	4	2.08 (0.78–5.55)	53.443 (10.443 – 96.443)	2.08481531212518	0.782468416049005	5.55479914143831	53.4426585577758	10.4425637031285	96.4427534124232	1155
SCORESUM_PGS000521	(0.769,0.843]	3	9.34859980190913	9	1.04 (0.54–2.00)	59.738 (41.709 – 77.767)	1.03873331132324	0.540468281507959	1.99635562154011	59.7379363697902	41.7092564672003	77.76661627238	1158
SCORESUM_PGS000521	(0.843,0.924]	4	10.302275257409	10	1.03 (0.55–1.91)	51.620 (37.081 – 66.160)	1.0302275257409	0.554318772727468	1.91472633981321	51.6203301476977	37.0806833845336	66.1599769108617	1161
SCORESUM_PGS000521	(0.924,1.01]	5	11.112853542784	8	1.39 (0.69–2.78)	56.852 (39.383 – 74.321)	1.389106692848	0.694688983976757	2.77767094141752	56.8520140105079	39.3833655658376	74.3206624551782	1150
SCORESUM_PGS000521	(1.01,1.1]	6	12.1507400421808	12	1.01 (0.58–1.78)	57.827 (43.480 – 72.174)	1.01256167018173	0.575043585566147	1.78296247737778	57.8270687645688	43.4797581855764	72.1743793435611	1156
SCORESUM_PGS000521	(1.1,1.2]	7	13.3236202049147	11	1.21 (0.67–2.19)	42.412 (22.198 – 62.626)	1.21123820044679	0.67078391123781	2.18713948507547	42.4123433285737	22.1984274477731	62.6262592093743	1157
SCORESUM_PGS000521	(1.2,1.34]	8	14.6720510482781	17	0.86 (0.54–1.39)	65.080 (51.018 – 79.142)	0.863061826369299	0.536531481468529	1.38831688701123	65.0803078035428	51.018450617058	79.1421649900277	1156
SCORESUM_PGS000521	(1.34,1.56]	9	16.6423129040848	11	1.51 (0.84–2.73)	54.557 (35.053 – 74.062)	1.51293753673499	0.837865052452312	2.73191963713274	54.5573536411233	35.052653936044	74.0620533462026	1157
SCORESUM_PGS000521	(1.56,3.35]	10	21.412381081856	16	1.34 (0.82–2.18)	53.202 (37.038 – 69.365)	1.338273817616	0.819869245276262	2.18446639050721	53.2016871165644	37.0381018833992	69.3652723497297	1157
SCORESUM_PGS000522	ALL	0	124.308584820422	103	1.21 (0.99–1.46)	0.593 (0.539 – 0.647)	1.20687946427594	0.994929979581056	1.46398045207595	0.593249700201221	0.539341332056641	0.647158068345801	11567	0.2046884
SCORESUM_PGS000522	[0.334,0.652]	1	6.62189872590949	5	1.32 (0.55–3.18)	79.731 (69.030 – 90.431)	1.3243797451819	0.551243685267834	3.18186267947153	79.7309027777778	69.0303789360613	90.4314266194942	1157
SCORESUM_PGS000522	(0.652,0.754]	2	8.14946907563854	4	2.04 (0.76–5.43)	64.701 (31.171 – 98.231)	2.03736726890963	0.764660318130899	5.42837818310029	64.7007805724198	31.170640881343	98.2309202634965	1157
SCORESUM_PGS000522	(0.754,0.838]	3	9.19226078136632	8	1.15 (0.57–2.30)	53.574 (34.024 – 73.124)	1.14903259767079	0.574628494659078	2.29761649967148	53.5737597911227	34.0237985367015	73.1237210455439	1157
SCORESUM_PGS000522	(0.838,0.919]	4	10.1671662765488	13	0.78 (0.45–1.35)	54.933 (37.748 – 72.118)	0.782089713580675	0.454125346617081	1.34690636548957	54.9330372165018	37.7482373422362	72.1178370907674	1156
SCORESUM_PGS000522	(0.919,1]	5	11.1331798823141	11	1.01 (0.56–1.83)	56.894 (36.235 – 77.552)	1.01210726202855	0.560505165346731	1.82756765357775	56.8935427574171	36.2353057913184	77.5517797235158	1157
SCORESUM_PGS000522	(1,1.1]	6	12.1416901490114	6	2.02 (0.91–4.50)	71.568 (51.658 – 91.478)	2.02361502483524	0.909130693559707	4.50432242333043	71.5682015638575	51.6582928335232	91.4781102941918	1157
SCORESUM_PGS000522	(1.1,1.21]	7	13.395407867046	11	1.22 (0.67–2.20)	58.774 (42.672 – 74.877)	1.21776435154964	0.674398094773703	2.19892379204114	58.7741526765917	42.6717139568309	74.8765913963525	1159
SCORESUM_PGS000522	(1.21,1.35]	8	14.7262448820407	18	0.82 (0.52–1.30)	53.933 (42.922 – 64.944)	0.818124715668926	0.515453372152931	1.29852298296688	53.932941752325	42.9220258376178	64.9438576670322	1153
SCORESUM_PGS000522	(1.35,1.59]	9	16.8179488348835	10	1.68 (0.90–3.13)	54.882 (38.718 – 71.047)	1.68179488348835	0.904897658528549	3.12569493739979	54.8823016564952	38.7178966745307	71.0467066384597	1157
SCORESUM_PGS000522	(1.59,3.42]	10	21.9633183456634	17	1.29 (0.80–2.08)	60.862 (50.210 – 71.513)	1.29195990268608	0.803160491412457	2.07824016245271	60.8617131062952	50.2104757961528	71.5129504164375	1157
SCORESUM_PGS000523	ALL	0	123.783051013365	103	1.20 (0.99–1.46)	0.614 (0.559 – 0.669)	1.20177719430452	0.990723758903057	1.45779124783436	0.614002720208132	0.558672458498697	0.669332981917566	11567	0.5155626
SCORESUM_PGS000523	[0.823,0.908]	1	10.2526036905357	4	2.56 (0.96–6.83)	70.035 (38.094 – 100.000)	2.56315092263391	0.961996312509567	6.82928049387273	70.0346921075455	38.0935954768542	100	1157
SCORESUM_PGS000523	(0.908,0.945]	2	10.7310110658026	5	2.15 (0.89–5.16)	54.332 (34.488 – 74.175)	2.14620221316051	0.893309054005571	5.15631619216338	54.3315972222222	34.4884655448592	74.1747288995852	1157
SCORESUM_PGS000523	(0.945,0.975]	3	11.1055041550852	7	1.59 (0.76–3.33)	61.047 (42.380 – 79.713)	1.5865005935836	0.756338653797267	3.32785336410397	61.0468730573169	42.3802691973522	79.7134769172817	1156
SCORESUM_PGS000523	(0.975,1.01]	4	11.4649145060269	12	0.96 (0.54–1.68)	57.922 (44.613 – 71.231)	0.955409542168912	0.542586338187497	1.68232653316822	57.9221251819505	44.6131326463302	71.2311177175709	1157
SCORESUM_PGS000523	(1.01,1.05]	5	11.9246906498639	9	1.32 (0.69–2.55)	49.419 (29.898 – 68.940)	1.32496562776266	0.689399182723579	2.5464693877602	49.4192799070848	29.8984397360082	68.9401200781614	1157
SCORESUM_PGS000523	(1.05,1.11]	6	12.508339193807	11	1.14 (0.63–2.05)	59.905 (41.778 – 78.031)	1.13712174489154	0.629738206168328	2.05330699335012	59.9047240968638	41.7780281226101	78.0314200711175	1156
SCORESUM_PGS000523	(1.11,1.16]	7	13.1113410045688	10	1.31 (0.71–2.44)	51.691 (31.651 – 71.731)	1.31113410045688	0.705461878359069	2.4368044285816	51.691368788143	31.6512807416564	71.7314568346295	1157
SCORESUM_PGS000523	(1.16,1.2]	8	13.6024112204981	9	1.51 (0.79–2.90)	62.521 (48.688 – 76.354)	1.51137902449979	0.786392825929487	2.90473982007403	62.5205851012303	48.6875506746146	76.3536195278459	1156
SCORESUM_PGS000523	(1.2,1.25]	9	14.1375776929404	12	1.18 (0.67–2.07)	59.967 (43.475 – 76.460)	1.1781314744117	0.669072281980065	2.07450496513148	59.9672489082969	43.4745718052861	76.4599260113078	1157
SCORESUM_PGS000523	(1.25,1.46]	10	14.9446578342366	24	0.62 (0.42–0.93)	52.880 (42.566 – 63.193)	0.622694076426527	0.417372611710015	0.929020980145404	52.8795233892321	42.5659097747047	63.1931370037595	1157
SCORESUM_PGS000524	ALL	0	123.806854540747	103	1.20 (0.99–1.46)	0.619 (0.564 – 0.674)	1.20200829651211	0.990914275455446	1.45807158164098	0.619079821001497	0.563857172335164	0.67430246966783	11567	0.4860523
SCORESUM_PGS000524	[0.737,0.886]	1	9.81660273649797	4	2.45 (0.92–6.54)	60.039 (34.998 – 85.080)	2.45415068412449	0.921086576534686	6.53885935787699	60.0390286209887	34.9977796162712	85.0802776257062	1157
SCORESUM_PGS000524	(0.886,0.935]	2	10.569612132394	6	1.76 (0.79–3.92)	59.635 (37.424 – 81.846)	1.76160202206567	0.791418549695309	3.9211131522512	59.6354166666667	37.4244336188658	81.8463997144675	1158
SCORESUM_PGS000524	(0.935,0.976]	3	11.0464827610398	7	1.58 (0.75–3.31)	68.977 (55.939 – 82.015)	1.57806896586283	0.752319010826169	3.31016713014421	68.9771030363365	55.9393788805883	82.0148271920847	1155
SCORESUM_PGS000524	(0.976,1.01]	4	11.5209078309562	11	1.05 (0.58–1.89)	53.403 (40.847 – 65.959)	1.04735525735965	0.580025510859914	1.89121515274841	53.4031413612565	40.8471506184382	65.9591321040749	1157
SCORESUM_PGS000524	(1.01,1.06]	5	11.9753773852494	10	1.20 (0.64–2.23)	61.125 (44.533 – 77.716)	1.19753773852494	0.644340820768287	2.2256802440073	61.1246730601569	44.5330805224063	77.7162655979076	1157
SCORESUM_PGS000524	(1.06,1.1]	6	12.4704776871195	8	1.56 (0.78–3.12)	53.887 (28.598 – 79.176)	1.55880971088994	0.779557063432656	3.11701070870315	53.8871951219512	28.5984134970086	79.1759767468939	1156
SCORESUM_PGS000524	(1.1,1.15]	7	13.0198511120676	12	1.08 (0.62–1.91)	52.129 (33.434 – 70.823)	1.0849875926723	0.616174968852104	1.91049318093185	52.1288209606987	33.4343111268266	70.8233307945708	1157
SCORESUM_PGS000524	(1.15,1.2]	8	13.5843866410839	11	1.23 (0.68–2.23)	47.301 (28.286 – 66.316)	1.23494424009854	0.683912319829691	2.2299456113502	47.3005160778087	28.2855284752287	66.3155036803886	1156
SCORESUM_PGS000524	(1.2,1.27]	9	14.2997196702767	8	1.79 (0.89–3.57)	56.228 (35.807 – 76.649)	1.78746495878459	0.893907014130267	3.57423191492845	56.2282419495213	35.8072581752923	76.6492257237504	1157
SCORESUM_PGS000524	(1.27,1.65]	10	15.5034365840622	26	0.60 (0.41–0.88)	57.805 (47.917 – 67.692)	0.596286022463932	0.405994614101323	0.875767826065598	57.8045296878188	47.9166953012549	67.6923640743827	1157
SCORESUM_PGS000525	ALL	0	125.095204206009	103	1.21 (1.00–1.47)	0.630 (0.577 – 0.683)	1.2145165456894	1.00122585375877	1.47324445749751	0.630101237135753	0.577253548865575	0.682948925405931	11567	0.3967544
SCORESUM_PGS000525	[0.184,0.531]	1	5.04616172319109	3	1.68 (0.54–5.22)	85.370 (66.414 – 100.000)	1.68205390773036	0.542498410644833	5.21532467744555	85.369728480647	66.4135293575666	100	1157
SCORESUM_PGS000525	(0.531,0.653]	2	6.87449159170232	5	1.37 (0.57–3.30)	44.479 (8.955 – 80.003)	1.37489831834046	0.572270920502827	3.30323509032135	44.4791666666667	8.95538123557474	80.0029520977586	1157
SCORESUM_PGS000525	(0.653,0.757]	3	8.14655150701378	10	0.81 (0.44–1.51)	54.158 (32.936 – 75.380)	0.814655150701378	0.43832904096417	1.51407493581639	54.1579406631763	32.9361146039315	75.3797667224211	1156
SCORESUM_PGS000525	(0.757,0.856]	4	9.33687852788432	8	1.17 (0.58–2.33)	58.832 (41.497 – 76.166)	1.16710981598554	0.583668868943398	2.33376387717176	58.8315217391304	41.4967486292634	76.1662948489975	1158
SCORESUM_PGS000525	(0.856,0.966]	5	10.5240554651264	5	2.10 (0.88–5.06)	52.007 (24.155 – 79.859)	2.10481109302528	0.876080918583149	5.0568727652317	52.0069504778454	24.1548802278126	79.8590207278781	1156
SCORESUM_PGS000525	(0.966,1.09]	6	11.836710797363	11	1.08 (0.60–1.94)	66.729 (55.258 – 78.200)	1.07606461794209	0.595924759392135	1.94305580316544	66.7288606589917	55.2580865702244	78.1996347477589	1156
SCORESUM_PGS000525	(1.09,1.23]	7	13.3991623238757	13	1.03 (0.60–1.78)	66.669 (57.513 – 75.825)	1.03070479414429	0.598485268087316	1.77506854273484	66.6689080150619	57.5127408579001	75.8250751722236	1157
SCORESUM_PGS000525	(1.23,1.43]	8	15.346690051794	12	1.28 (0.73–2.25)	45.877 (29.939 – 61.815)	1.2788908376495	0.726294500855114	2.25192641923928	45.8770396270396	29.9389000208217	61.8151792332576	1156
SCORESUM_PGS000525	(1.43,1.78]	9	18.2846630063114	18	1.02 (0.64–1.61)	49.934 (35.802 – 64.067)	1.01581461146175	0.640006415809185	1.61229528231297	49.9341527655838	35.8015007943923	64.0668047367754	1157
SCORESUM_PGS000525	(1.78,5.23]	10	26.2998392117466	18	1.46 (0.92–2.32)	56.863 (43.266 – 70.459)	1.46110217843036	0.920556524583348	2.3190532235706	56.8627450980392	43.2663114410965	70.4591787549819	1157
SCORESUM_PGS000526	ALL	0	125.095204206009	103	1.21 (1.00–1.47)	0.630 (0.577 – 0.683)	1.2145165456894	1.00122585375877	1.47324445749751	0.630101237135753	0.577253548865575	0.682948925405931	11567	0.3967544
SCORESUM_PGS000526	[0.184,0.531]	1	5.04616172319109	3	1.68 (0.54–5.22)	85.370 (66.414 – 100.000)	1.68205390773036	0.542498410644833	5.21532467744555	85.369728480647	66.4135293575666	100	1157
SCORESUM_PGS000526	(0.531,0.653]	2	6.87449159170232	5	1.37 (0.57–3.30)	44.479 (8.955 – 80.003)	1.37489831834046	0.572270920502827	3.30323509032135	44.4791666666667	8.95538123557474	80.0029520977586	1157
SCORESUM_PGS000526	(0.653,0.757]	3	8.14655150701378	10	0.81 (0.44–1.51)	54.158 (32.936 – 75.380)	0.814655150701378	0.43832904096417	1.51407493581639	54.1579406631763	32.9361146039315	75.3797667224211	1156
SCORESUM_PGS000526	(0.757,0.856]	4	9.33687852788432	8	1.17 (0.58–2.33)	58.832 (41.497 – 76.166)	1.16710981598554	0.583668868943398	2.33376387717176	58.8315217391304	41.4967486292634	76.1662948489975	1158
SCORESUM_PGS000526	(0.856,0.966]	5	10.5240554651264	5	2.10 (0.88–5.06)	52.007 (24.155 – 79.859)	2.10481109302528	0.876080918583149	5.0568727652317	52.0069504778454	24.1548802278126	79.8590207278781	1156
SCORESUM_PGS000526	(0.966,1.09]	6	11.836710797363	11	1.08 (0.60–1.94)	66.729 (55.258 – 78.200)	1.07606461794209	0.595924759392135	1.94305580316544	66.7288606589917	55.2580865702244	78.1996347477589	1156
SCORESUM_PGS000526	(1.09,1.23]	7	13.3991623238757	13	1.03 (0.60–1.78)	66.669 (57.513 – 75.825)	1.03070479414429	0.598485268087316	1.77506854273484	66.6689080150619	57.5127408579001	75.8250751722236	1157
SCORESUM_PGS000526	(1.23,1.43]	8	15.346690051794	12	1.28 (0.73–2.25)	45.877 (29.939 – 61.815)	1.2788908376495	0.726294500855114	2.25192641923928	45.8770396270396	29.9389000208217	61.8151792332576	1156
SCORESUM_PGS000526	(1.43,1.78]	9	18.2846630063114	18	1.02 (0.64–1.61)	49.934 (35.802 – 64.067)	1.01581461146175	0.640006415809185	1.61229528231297	49.9341527655838	35.8015007943923	64.0668047367754	1157
SCORESUM_PGS000526	(1.78,5.23]	10	26.2998392117466	18	1.46 (0.92–2.32)	56.863 (43.266 – 70.459)	1.46110217843036	0.920556524583348	2.3190532235706	56.8627450980392	43.2663114410965	70.4591787549819	1157
SCORESUM_PGS000529	ALL	0	126.449827455388	103	1.23 (1.01–1.49)	0.560 (0.505 – 0.616)	1.22766822772221	1.01206786667198	1.48919783642048	0.560358217196594	0.504928198863021	0.615788235530166	11567	0.2670777
SCORESUM_PGS000529	[0.0809,0.365]	1	3.22316938005469	6	0.54 (0.24–1.20)	68.303 (38.771 – 97.835)	0.537194896675782	0.241340552920312	1.19573090192508	68.3029249927599	38.7710065686133	97.8348434169065	1157
SCORESUM_PGS000529	(0.365,0.491]	2	4.9669176615528	9	0.55 (0.29–1.06)	58.048 (38.860 – 77.236)	0.551879740172533	0.287151178766125	1.0606651483084	58.0478126209834	38.8596813464112	77.2359438955555	1157
SCORESUM_PGS000529	(0.491,0.609]	3	6.37128387154287	12	0.53 (0.30–0.93)	43.998 (29.488 – 58.508)	0.530940322628572	0.301526154738984	0.934902733187297	43.997668997669	29.4876546045651	58.5076833907729	1156
SCORESUM_PGS000529	(0.609,0.733]	4	7.76101170809692	4	1.94 (0.73–5.17)	63.530 (40.507 – 86.553)	1.94025292702423	0.728211571410379	5.16962592826555	63.529921942758	40.5071347449044	86.5527091406117	1157
SCORESUM_PGS000529	(0.733,0.866]	5	9.2135702756987	9	1.02 (0.53–1.97)	46.792 (29.147 – 64.436)	1.02373003063319	0.532661853002068	1.96752061314997	46.7915214866434	29.1469512383311	64.4360917349558	1157
SCORESUM_PGS000529	(0.866,1.02]	6	10.9144706561728	15	0.73 (0.44–1.21)	46.424 (29.069 – 63.780)	0.727631377078188	0.438664131979472	1.20695398212653	46.4241893076249	29.0686904542105	63.7796881610393	1156
SCORESUM_PGS000529	(1.02,1.24]	7	13.0405350945973	10	1.30 (0.70–2.42)	57.690 (44.147 – 71.233)	1.30405350945973	0.70165213302257	2.42364481699586	57.6896251089799	44.1465714101294	71.2326788078305	1157
SCORESUM_PGS000529	(1.24,1.54]	8	15.9696093774879	9	1.77 (0.92–3.41)	48.983 (31.878 – 66.088)	1.7744010419431	0.923247065816387	3.41024539825066	48.9828538215635	31.8781498773483	66.0875577657787	1156
SCORESUM_PGS000529	(1.54,2.07]	9	20.5022469784445	15	1.37 (0.82–2.27)	53.856 (37.387 – 70.325)	1.36681646522964	0.824007013967432	2.26719823734009	53.855808523059	37.3867697709999	70.324847275118	1157
SCORESUM_PGS000529	(2.07,9.35]	10	34.4870124517393	14	2.46 (1.46–4.16)	62.605 (46.687 – 78.522)	2.46335803226709	1.45892967019169	4.15930453613814	62.604674415698	46.687324529979	78.5220243014171	1157
SCORESUM_PGS000530	ALL	0	125.905866314673	103	1.22 (1.01–1.48)	0.571 (0.519 – 0.623)	1.22238705159877	1.00771415894209	1.48279161373002	0.571326279310835	0.519328005040033	0.623324553581638	11567	0.02222922
SCORESUM_PGS000530	[0.122,0.429]	1	3.91206888365896	2	1.96 (0.49–7.82)	97.448 (93.072 – 100.000)	1.95603444182948	0.489199623597103	7.82108275041161	97.4480968858132	93.0717426712773	100	1158
SCORESUM_PGS000530	(0.429,0.562]	2	5.75306341817708	12	0.48 (0.27–0.84)	64.773 (50.163 – 79.383)	0.479421951514757	0.27226837250188	0.844186952315333	64.7727272727273	50.1628663575099	79.3825881879446	1156
SCORESUM_PGS000530	(0.562,0.678]	3	7.16583819903475	4	1.79 (0.67–4.77)	62.706 (37.171 – 88.242)	1.79145954975869	0.672366759857804	4.77317962461488	62.7061631944444	37.1706079046769	88.241718484212	1156
SCORESUM_PGS000530	(0.678,0.796]	4	8.51243621366552	11	0.77 (0.43–1.40)	48.802 (33.474 – 64.130)	0.773857837605956	0.428562595581844	1.39735935659789	48.8021577026813	33.4738662038171	64.1304492015454	1157
SCORESUM_PGS000530	(0.796,0.915]	5	9.89624491800683	9	1.10 (0.57–2.11)	47.389 (22.707 – 72.071)	1.09958276866743	0.572129152766252	2.1133030178665	47.3890339425587	22.7069469865402	72.0711208985773	1158
SCORESUM_PGS000530	(0.915,1.06]	6	11.3729410347794	13	0.87 (0.51–1.51)	54.385 (41.483 – 67.287)	0.874841618059952	0.507982327523021	1.50664268267299	54.3850195338812	41.4832631016496	67.2867759661128	1155
SCORESUM_PGS000530	(1.06,1.24]	7	13.2312393986057	16	0.83 (0.51–1.35)	56.675 (41.340 – 72.009)	0.826952462412856	0.506617466704646	1.34983576373486	56.6745179666959	41.3401632570978	72.008872676294	1157
SCORESUM_PGS000530	(1.24,1.48]	8	15.6832365979251	9	1.74 (0.91–3.35)	52.717 (35.734 – 69.701)	1.7425818442139	0.90669106734383	3.34909165111738	52.7172333623946	35.7336742410758	69.7007924837135	1156
SCORESUM_PGS000530	(1.48,1.94]	9	19.5254053172032	16	1.22 (0.75–1.99)	47.779 (33.578 – 61.980)	1.2203378323252	0.74761789732452	1.99195930211626	47.7788124452235	33.5778648187252	61.9797600717218	1157
SCORESUM_PGS000530	(1.94,7.31]	10	30.8533923336168	11	2.80 (1.55–5.06)	56.707 (37.465 – 75.949)	2.80485384851062	1.5533285147879	5.06474003187861	56.7071235919403	37.4647749504587	75.949472233422	1157
SCORESUM_PGS000531	ALL	0	125.972243955069	103	1.22 (1.01–1.48)	0.615 (0.559 – 0.671)	1.22303149470941	1.00824542638833	1.48357334226579	0.61483055440755	0.55865735735768	0.671003751457421	11567	0.3110043
SCORESUM_PGS000531	[0.096,0.392]	1	3.47082473561407	4	0.87 (0.33–2.31)	64.039 (30.812 – 97.267)	0.867706183903517	0.325665625806832	2.31192352499307	64.0394622723331	30.8116675577789	97.2672569868871	1157
SCORESUM_PGS000531	(0.392,0.521]	2	5.32554137590184	9	0.59 (0.31–1.14)	61.130 (48.354 – 73.907)	0.591726819544648	0.307884202610256	1.13724778991555	61.1304516004255	48.3543198386516	73.9065833621994	1158
SCORESUM_PGS000531	(0.521,0.638]	3	6.71722833160242	8	0.84 (0.42–1.68)	57.452 (31.977 – 82.927)	0.839653541450302	0.419908757625159	1.67897919933212	57.4521322889469	31.97711386342	82.9271507144739	1157
SCORESUM_PGS000531	(0.638,0.753]	4	8.02728368264766	7	1.15 (0.55–2.41)	59.480 (38.064 – 80.897)	1.14675481180681	0.546696921580319	2.40543991833849	59.4802934228522	38.0638261072188	80.8967607384856	1156
SCORESUM_PGS000531	(0.753,0.886]	5	9.45030693986185	8	1.18 (0.59–2.36)	48.308 (26.734 – 69.883)	1.18128836748273	0.590759529138585	2.36211544346102	48.3083115752829	26.7335662878029	69.8830568627628	1157
SCORESUM_PGS000531	(0.886,1.05]	6	11.1775361771612	5	2.24 (0.93–5.37)	60.957 (33.053 – 88.860)	2.23550723543224	0.930480288139202	5.37087422847401	60.9565217391304	33.0534855556908	88.8595579225701	1155
SCORESUM_PGS000531	(1.05,1.25]	7	13.2162596911062	11	1.20 (0.67–2.17)	53.756 (38.285 – 69.227)	1.20147815373693	0.665378795791907	2.1695157150132	53.7561478660955	38.285011265714	69.227284466477	1157
SCORESUM_PGS000531	(1.25,1.54]	8	15.9853577686882	18	0.89 (0.56–1.41)	57.645 (43.584 – 71.706)	0.888075431593788	0.559525298739945	1.40954836890593	57.6449912126538	43.58425698897	71.7057254363376	1156
SCORESUM_PGS000531	(1.54,2.01]	9	20.1916347287893	12	1.68 (0.96–2.96)	53.621 (36.987 – 70.255)	1.68263622739911	0.955585420523986	2.96285880147001	53.6208151382824	36.9871148632277	70.2545154133371	1157
SCORESUM_PGS000531	(2.01,8.46]	10	32.4102705236962	21	1.54 (1.01–2.37)	50.467 (39.043 – 61.892)	1.54334621541411	1.00627331600867	2.36706817396371	50.4673876592891	39.043027651032	61.8917476675462	1157
SCORESUM_PGS000532	ALL	0	123.92594201064	103	1.20 (0.99–1.46)	0.617 (0.563 – 0.671)	1.20316448554019	0.991867417140387	1.4594740730961	0.617389853589794	0.563400888839459	0.671378818340129	11567	0.13083
SCORESUM_PGS000532	[0.597,0.845]	1	9.12354884565685	6	1.52 (0.68–3.38)	52.491 (32.300 – 72.681)	1.52059147427614	0.683141983363263	3.38465280710433	52.4905878945844	32.3003900968275	72.6807856923414	1157
SCORESUM_PGS000532	(0.845,0.905]	2	10.1364864346027	9	1.13 (0.59–2.16)	71.259 (53.045 – 89.473)	1.12627627051141	0.586018175975365	2.16460562064617	71.2591947348045	53.0450205203	89.473368949309	1157
SCORESUM_PGS000532	(0.905,0.957]	3	10.775611761178	2	5.39 (1.35–21.54)	70.082 (65.366 – 74.798)	5.38780588058899	1.34747760695523	21.5428086203986	70.0823223570191	65.3662655460477	74.7983791679904	1156
SCORESUM_PGS000532	(0.957,1]	4	11.3557750528093	3	3.79 (1.22–11.74)	64.659 (28.322 – 100.000)	3.78525835093644	1.22082688897524	11.7364557684023	64.6591565569035	28.3218826934994	100	1157
SCORESUM_PGS000532	(1,1.05]	5	11.914737746179	14	0.85 (0.50–1.44)	65.061 (51.598 – 78.524)	0.851052696155644	0.504037989222136	1.43697639289365	65.0606174228221	51.5976209918173	78.523613853827	1157
SCORESUM_PGS000532	(1.05,1.1]	6	12.4794715566307	12	1.04 (0.59–1.83)	67.366 (56.162 – 78.570)	1.03995596305256	0.590601069974639	1.83119953564428	67.3659673659674	56.1616420194645	78.5702927124702	1156
SCORESUM_PGS000532	(1.1,1.16]	7	13.0842710015008	13	1.01 (0.58–1.73)	54.297 (42.615 – 65.978)	1.00648238473083	0.584420372615895	1.73335297371513	54.296664873588	42.6154298427529	65.977899904423	1157
SCORESUM_PGS000532	(1.16,1.23]	8	13.7763372951848	11	1.25 (0.69–2.26)	53.085 (36.015 – 70.154)	1.25239429956225	0.693576165581983	2.26145527976714	53.0845573640333	36.0153315826422	70.1537831454245	1156
SCORESUM_PGS000532	(1.23,1.32]	9	14.7159029948884	14	1.05 (0.62–1.77)	50.444 (35.803 – 65.084)	1.05113592820631	0.622537760641039	1.77481079770716	50.4436945381827	35.8030521007282	65.0843369756372	1157
SCORESUM_PGS000532	(1.32,1.93]	10	16.5637993220091	19	0.87 (0.56–1.37)	61.366 (47.611 – 75.120)	0.871778911684692	0.556067268944656	1.36673836656584	61.3657385995745	47.6111411060574	75.1203360930916	1157
SCORESUM_PGS000533	ALL	0	125.283433706278	103	1.22 (1.00–1.48)	0.614 (0.559 – 0.669)	1.2163440165658	1.00273238826828	1.47546123367026	0.613854938041586	0.55898095866338	0.668728917419791	11567	0.2583297
SCORESUM_PGS000533	[0.166,0.508]	1	4.8342207388929	6	0.81 (0.36–1.79)	65.259 (38.195 – 92.322)	0.805703456482149	0.361970895256971	1.79339849776163	65.2585210860774	38.1950693105482	92.3219728616066	1160
SCORESUM_PGS000533	(0.508,0.626]	2	6.54836496985921	9	0.73 (0.38–1.40)	41.587 (22.974 – 60.199)	0.727596107762135	0.378578999736834	1.39837681540343	41.5866084425036	22.9743712095879	60.1988456754194	1154
SCORESUM_PGS000533	(0.626,0.734]	3	7.8554254225535	3	2.62 (0.84–8.12)	69.355 (66.468 – 72.242)	2.61847514085117	0.844514314134856	8.11876358813342	69.3553050014455	66.4684922686404	72.2421177342506	1156
SCORESUM_PGS000533	(0.734,0.835]	4	9.07500880655348	8	1.13 (0.57–2.27)	58.622 (37.965 – 79.279)	1.13437610081918	0.567298815118318	2.2683092293104	58.6216275021758	37.9647172557765	79.2785377485751	1157
SCORESUM_PGS000533	(0.835,0.951]	5	10.3287694605937	7	1.48 (0.70–3.10)	52.155 (27.525 – 76.786)	1.47553849437053	0.703439256796881	3.0950985850338	52.1552795031056	27.5247700447517	76.7857889614594	1157
SCORESUM_PGS000533	(0.951,1.08]	6	11.7237348383475	10	1.17 (0.63–2.18)	47.818 (33.788 – 61.849)	1.17237348383475	0.630801075005391	2.17891129241826	47.8184991273996	33.7879328879283	61.849065366871	1156
SCORESUM_PGS000533	(1.08,1.23]	7	13.3833180991618	9	1.49 (0.77–2.86)	54.646 (35.174 – 74.118)	1.48703534435131	0.773726449649837	2.85795337144124	54.6457607433217	35.1738589576951	74.1176625289484	1157
SCORESUM_PGS000533	(1.23,1.45]	8	15.4562215235657	19	0.81 (0.52–1.28)	53.629 (40.344 – 66.914)	0.813485343345562	0.518884509750886	1.27534815821685	53.6291255844096	40.3442413272021	66.9140098416171	1156
SCORESUM_PGS000533	(1.45,1.81]	9	18.6251564048824	14	1.33 (0.79–2.25)	56.065 (38.581 – 73.549)	1.33036831463446	0.787913807525921	2.24628612378405	56.0648668916385	38.5805455817942	73.5491882014829	1157
SCORESUM_PGS000533	(1.81,5.62]	10	27.4532134418676	18	1.53 (0.96–2.42)	56.185 (43.806 – 68.564)	1.5251785245482	0.960927348308766	2.42075484253528	56.1847624621988	43.8059733156273	68.5635516087703	1157
SCORESUM_PGS000534	ALL	0	125.283433706278	103	1.22 (1.00–1.48)	0.614 (0.559 – 0.669)	1.2163440165658	1.00273238826828	1.47546123367026	0.613854938041586	0.55898095866338	0.668728917419791	11567	0.2583297
SCORESUM_PGS000534	[0.166,0.508]	1	4.8342207388929	6	0.81 (0.36–1.79)	65.259 (38.195 – 92.322)	0.805703456482149	0.361970895256971	1.79339849776163	65.2585210860774	38.1950693105482	92.3219728616066	1160
SCORESUM_PGS000534	(0.508,0.626]	2	6.54836496985921	9	0.73 (0.38–1.40)	41.587 (22.974 – 60.199)	0.727596107762135	0.378578999736834	1.39837681540343	41.5866084425036	22.9743712095879	60.1988456754194	1154
SCORESUM_PGS000534	(0.626,0.734]	3	7.8554254225535	3	2.62 (0.84–8.12)	69.355 (66.468 – 72.242)	2.61847514085117	0.844514314134856	8.11876358813342	69.3553050014455	66.4684922686404	72.2421177342506	1156
SCORESUM_PGS000534	(0.734,0.835]	4	9.07500880655348	8	1.13 (0.57–2.27)	58.622 (37.965 – 79.279)	1.13437610081918	0.567298815118318	2.2683092293104	58.6216275021758	37.9647172557765	79.2785377485751	1157
SCORESUM_PGS000534	(0.835,0.951]	5	10.3287694605937	7	1.48 (0.70–3.10)	52.155 (27.525 – 76.786)	1.47553849437053	0.703439256796881	3.0950985850338	52.1552795031056	27.5247700447517	76.7857889614594	1157
SCORESUM_PGS000534	(0.951,1.08]	6	11.7237348383475	10	1.17 (0.63–2.18)	47.818 (33.788 – 61.849)	1.17237348383475	0.630801075005391	2.17891129241826	47.8184991273996	33.7879328879283	61.849065366871	1156
SCORESUM_PGS000534	(1.08,1.23]	7	13.3833180991618	9	1.49 (0.77–2.86)	54.646 (35.174 – 74.118)	1.48703534435131	0.773726449649837	2.85795337144124	54.6457607433217	35.1738589576951	74.1176625289484	1157
SCORESUM_PGS000534	(1.23,1.45]	8	15.4562215235657	19	0.81 (0.52–1.28)	53.629 (40.344 – 66.914)	0.813485343345562	0.518884509750886	1.27534815821685	53.6291255844096	40.3442413272021	66.9140098416171	1156
SCORESUM_PGS000534	(1.45,1.81]	9	18.6251564048824	14	1.33 (0.79–2.25)	56.065 (38.581 – 73.549)	1.33036831463446	0.787913807525921	2.24628612378405	56.0648668916385	38.5805455817942	73.5491882014829	1157
SCORESUM_PGS000534	(1.81,5.62]	10	27.4532134418676	18	1.53 (0.96–2.42)	56.185 (43.806 – 68.564)	1.5251785245482	0.960927348308766	2.42075484253528	56.1847624621988	43.8059733156273	68.5635516087703	1157
SCORESUM_PGS000537	ALL	0	126.573667493463	103	1.23 (1.01–1.49)	0.571 (0.519 – 0.623)	1.22887055818896	1.01305904653885	1.49065629880413	0.57089224859247	0.518973058797729	0.622811438387211	11567	0.1852146
SCORESUM_PGS000537	[0.082,0.369]	1	3.18159046199456	5	0.64 (0.26–1.53)	64.371 (33.201 – 95.542)	0.636318092398912	0.264853288139345	1.52877359974917	64.3712055507372	33.2006390000022	95.5417721014723	1158
SCORESUM_PGS000537	(0.369,0.49]	2	4.99922911582887	6	0.83 (0.37–1.85)	49.087 (25.527 – 72.647)	0.833204852638146	0.374326191622295	1.85461328113597	49.0869565217391	25.526764763151	72.6471482803272	1156
SCORESUM_PGS000537	(0.49,0.604]	3	6.34433583392155	11	0.58 (0.32–1.04)	53.073 (35.501 – 70.645)	0.576757803083778	0.319408564596753	1.04145473944316	53.0726478761413	35.5005338709041	70.6447618813785	1156
SCORESUM_PGS000537	(0.604,0.729]	4	7.71123287945797	6	1.29 (0.58–2.86)	57.211 (24.732 – 89.691)	1.28520547990966	0.57739230781415	2.86071203796066	57.2111207645526	24.7317296072469	89.6905119218582	1157
SCORESUM_PGS000537	(0.729,0.868]	5	9.22828055349042	12	0.77 (0.44–1.35)	55.440 (41.886 – 68.995)	0.769023379457535	0.436735830053776	1.35412969913521	55.4403202328966	41.8856459583333	68.99499450746	1157
SCORESUM_PGS000537	(0.868,1.03]	6	10.9096855877354	13	0.84 (0.49–1.45)	50.259 (36.567 – 63.952)	0.83920658367195	0.487290619062782	1.44527241553076	50.2591022276062	36.5666982130242	63.9515062421882	1156
SCORESUM_PGS000537	(1.03,1.24]	7	13.0858082492687	12	1.09 (0.62–1.92)	49.949 (30.895 – 69.003)	1.09048402077239	0.619296443637846	1.92017152976792	49.9490538573508	30.8948344297463	69.0032732849553	1157
SCORESUM_PGS000537	(1.24,1.55]	8	15.9987610323361	10	1.60 (0.86–2.97)	61.966 (41.387 – 82.545)	1.59987610323361	0.860820872964615	2.97344502914157	61.9659982563208	41.3867146154407	82.545281897201	1157
SCORESUM_PGS000537	(1.55,2.08]	9	20.5307682397547	17	1.21 (0.75–1.94)	50.421 (36.137 – 64.705)	1.20769224939734	0.75077461652203	1.94268764174661	50.420905851366	36.1371005603299	64.7047111424021	1156
SCORESUM_PGS000537	(2.08,9.49]	10	34.5839755396745	11	3.14 (1.74–5.68)	52.653 (32.579 – 72.728)	3.14399777633405	1.74114647684857	5.67713408896218	52.6534983341266	32.578535639824	72.7284610284292	1157
SCORESUM_PGS000538	ALL	0	125.100784862068	103	1.21 (1.00–1.47)	0.631 (0.577 – 0.685)	1.21457072681619	1.0012705197167	1.47331018080529	0.630959135902005	0.576936773868511	0.684981497935498	11567	0.1966108
SCORESUM_PGS000538	[0.218,0.533]	1	5.0864841597704	6	0.85 (0.38–1.89)	67.282 (39.829 – 94.735)	0.847747359961734	0.380859568577364	1.88698314448703	67.2820735592239	39.8292441512016	94.7349029672461	1157
SCORESUM_PGS000538	(0.533,0.651]	2	6.86627248275037	7	0.98 (0.47–2.06)	67.000 (43.664 – 90.336)	0.980896068964339	0.467626432234567	2.05753360329098	67	43.6638809290792	90.3361190709208	1157
SCORESUM_PGS000538	(0.651,0.752]	3	8.10793292783435	4	2.03 (0.76–5.40)	69.586 (50.293 – 88.878)	2.02698323195859	0.760763003631133	5.40071086925965	69.5855034722222	50.2929765276996	88.8780304167448	1156
SCORESUM_PGS000538	(0.752,0.853]	4	9.30183739021094	3	3.10 (1.00–9.61)	53.723 (25.635 – 81.811)	3.10061246340365	1.00001392683764	9.61366376027972	53.7229437229437	25.6346309871792	81.8112564587083	1158
SCORESUM_PGS000538	(0.853,0.961]	5	10.4590130500446	13	0.80 (0.47–1.39)	53.611 (41.024 – 66.197)	0.80453946538805	0.46716093722	1.38556908293483	53.6106063665119	41.024002932155	66.1972098008687	1156
SCORESUM_PGS000538	(0.961,1.09]	6	11.8086349737948	12	0.98 (0.56–1.73)	55.368 (40.487 – 70.248)	0.984052914482901	0.558853186917003	1.7327630246584	55.3675400291121	40.4871607358779	70.2479193223463	1157
SCORESUM_PGS000538	(1.09,1.24]	7	13.4201658698601	9	1.49 (0.78–2.87)	63.877 (47.176 – 80.577)	1.49112954109557	0.775856720677446	2.86582206362334	63.8767800058123	47.1764359645465	80.5771240470781	1156
SCORESUM_PGS000538	(1.24,1.44]	8	15.4208020655497	10	1.54 (0.83–2.87)	67.369 (52.364 – 82.375)	1.54208020655497	0.829723518530656	2.86602863524924	67.369109947644	52.3636331835918	82.3745867116962	1156
SCORESUM_PGS000538	(1.44,1.77]	9	18.3545111173537	19	0.97 (0.62–1.51)	50.622 (39.168 – 62.076)	0.966026900913352	0.616183682947638	1.51449640604579	50.6220516140968	39.1683939639067	62.0757092642868	1157
SCORESUM_PGS000538	(1.77,5.18]	10	26.2751308248988	20	1.31 (0.85–2.04)	49.529 (38.158 – 60.901)	1.31375654124494	0.847579492193185	2.03633554794703	49.5294635004398	38.158365383842	60.9005616170376	1157
SCORESUM_PGS000539	ALL	0	123.904200214351	103	1.20 (0.99–1.46)	0.648 (0.595 – 0.701)	1.20295340013933	0.991693402087692	1.45921802026752	0.647821546893949	0.594609724710507	0.701033369077391	11567	0.6121602
SCORESUM_PGS000539	[0.597,0.845]	1	9.1405563487359	4	2.29 (0.86–6.09)	63.053 (38.281 – 87.824)	2.28513908718397	0.857653506092991	6.08854346269043	63.0529054640069	38.2813684348709	87.824442493143	1157
SCORESUM_PGS000539	(0.845,0.908]	2	10.1982174065455	7	1.46 (0.69–3.06)	72.940 (59.075 – 86.805)	1.45688820093507	0.694548029219059	3.0559776152707	72.940156114484	59.0752771608596	86.8050350681084	1160
SCORESUM_PGS000539	(0.908,0.958]	3	10.7527151219889	6	1.79 (0.81–3.99)	68.527 (46.378 – 90.675)	1.79211918699815	0.805128712438742	3.9890406723649	68.5265911072363	46.3780779204248	90.6751042940477	1153
SCORESUM_PGS000539	(0.958,1.01]	4	11.366607699286	5	2.27 (0.95–5.46)	73.203 (54.608 – 91.798)	2.2733215398572	0.94621965338009	5.46172424670909	73.203125	54.6078200555718	91.7984299444282	1157
SCORESUM_PGS000539	(1.01,1.05]	5	11.934363899372	6	1.99 (0.89–4.43)	51.491 (23.666 – 79.317)	1.98906064989533	0.893606771040305	4.42740856177286	51.4914567043151	23.6656401648115	79.3172732438187	1157
SCORESUM_PGS000539	(1.05,1.1]	6	12.4775280907759	7	1.78 (0.85–3.74)	57.932 (36.860 – 79.005)	1.78250401296799	0.849780133085969	3.73899133733402	57.9323635459406	36.8602009376704	79.0045261542107	1156
SCORESUM_PGS000539	(1.1,1.16]	7	13.0871864522849	14	0.93 (0.55–1.58)	55.890 (40.729 – 71.051)	0.934799032306067	0.553636956558302	1.57837951467811	55.8898887639045	40.7288692567174	71.0509082710916	1157
SCORESUM_PGS000539	(1.16,1.23]	8	13.7780128564925	18	0.77 (0.48–1.21)	54.237 (41.448 – 67.027)	0.765445158694028	0.482263010382683	1.21491028412733	54.2374536223394	41.4483394868251	67.0265677578537	1156
SCORESUM_PGS000539	(1.23,1.32]	9	14.6866600979739	13	1.13 (0.66–1.95)	53.315 (34.971 – 71.659)	1.12974308445953	0.655992478752262	1.94563120496711	53.3149542764927	34.9706676022203	71.6592409507651	1157
SCORESUM_PGS000539	(1.32,1.94]	10	16.4823522408951	23	0.72 (0.48–1.08)	50.157 (39.234 – 61.081)	0.716624010473702	0.476215540826694	1.07839817973161	50.1571965340081	39.2338443559127	61.0805487121035	1157
SCORESUM_PGS000540	ALL	0	123.838637839406	103	1.20 (0.99–1.46)	0.623 (0.569 – 0.678)	1.20231687222724	0.991168659790454	1.45844589310149	0.623246515897804	0.568587840571556	0.677905191224052	11567	0.6352617
SCORESUM_PGS000540	[0.721,0.891]	1	9.87628038151091	8	1.23 (0.62–2.47)	57.044 (36.836 – 77.253)	1.23453504768886	0.617388068445883	2.46858801111693	57.0441688424717	36.8356947514985	77.252642933445	1157
SCORESUM_PGS000540	(0.891,0.936]	2	10.578007704868	4	2.64 (0.99–7.05)	56.104 (19.939 – 92.268)	2.64450192621699	0.992528796872779	7.0460327799051	56.1036426712923	19.9391081711317	92.2681771714529	1157
SCORESUM_PGS000540	(0.936,0.976]	3	11.0650304052354	4	2.77 (1.04–7.37)	57.127 (21.361 – 92.894)	2.76625760130886	1.03822587597616	7.37043960651083	57.1273830155979	21.3609564694287	92.8938095617671	1158
SCORESUM_PGS000540	(0.976,1.01]	4	11.5095677365987	7	1.64 (0.78–3.45)	65.025 (52.757 – 77.294)	1.64422396237124	0.783857341920082	3.44893425608993	65.0254880019893	52.7565193826535	77.2944566213252	1156
SCORESUM_PGS000540	(1.01,1.06]	5	11.9827717564055	8	1.50 (0.75–3.00)	53.489 (28.531 – 78.448)	1.49784646955069	0.749069490085021	2.99510803208766	53.4891304347826	28.5306779803187	78.4475828892466	1158
SCORESUM_PGS000540	(1.06,1.1]	6	12.4647007519529	14	0.89 (0.53–1.50)	53.286 (37.948 – 68.625)	0.890335767996635	0.527303482217625	1.50330465568024	53.2863408521303	37.9476674454788	68.6250142587818	1154
SCORESUM_PGS000540	(1.1,1.15]	7	13.0554865043249	11	1.19 (0.66–2.14)	57.738 (39.367 – 76.110)	1.18686240948408	0.657284594261637	2.14312398517229	57.7383785498969	39.3672277758613	76.1095293239324	1157
SCORESUM_PGS000540	(1.15,1.2]	8	13.6139737657403	12	1.13 (0.64–2.00)	51.340 (32.277 – 70.404)	1.13449781381169	0.644292303257085	1.99767292428748	51.3403263403263	32.2768686526487	70.403784028004	1156
SCORESUM_PGS000540	(1.2,1.27]	9	14.2869567402448	13	1.10 (0.64–1.89)	52.041 (37.855 – 66.227)	1.09899667232652	0.638139379773111	1.89268006969606	52.0407477138246	37.8549689456299	66.2265264820193	1157
SCORESUM_PGS000540	(1.27,1.63]	10	15.4058620925246	22	0.70 (0.46–1.06)	50.176 (36.354 – 63.999)	0.700266458751118	0.461090894851245	1.06350639044832	50.1762114537445	36.3536981386676	63.9987247688214	1157
SCORESUM_PGS000773	ALL	0	125.856256692895	103	1.22 (1.01–1.48)	0.644 (0.593 – 0.694)	1.22190540478539	1.00731709786981	1.48220736191328	0.643570163076986	0.592717548464507	0.694422777689464	11567	0.1080246
SCORESUM_PGS000773	[0.164,0.463]	1	4.29037519227074	4	1.07 (0.40–2.86)	67.877 (50.072 – 85.683)	1.07259379806769	0.402563606165425	2.85782777686194	67.8772766695577	50.0719817655758	85.6825715735396	1157
SCORESUM_PGS000773	(0.463,0.586]	2	6.13145097697995	4	1.53 (0.58–4.08)	50.043 (13.770 – 86.316)	1.53286274424499	0.575310760878511	4.08417215959299	50.0431406384815	13.7702720542233	86.3160092227396	1163
SCORESUM_PGS000773	(0.586,0.703]	3	7.44630734485518	2	3.72 (0.93–14.89)	70.906 (35.851 – 100.000)	3.72315367242759	0.931151996200143	14.8867997116247	70.9059233449477	35.8506276612968	100	1150
SCORESUM_PGS000773	(0.703,0.811]	4	8.77203613842129	8	1.10 (0.55–2.19)	62.087 (38.844 – 85.330)	1.09650451730266	0.548359325437548	2.19258085107933	62.0869565217391	38.8443606853378	85.3295523581405	1158
SCORESUM_PGS000773	(0.811,0.934]	5	10.0923647730354	15	0.67 (0.41–1.12)	52.419 (36.894 – 67.944)	0.672824318202359	0.405622826085471	1.11604311703375	52.418930762489	36.8938699274316	67.9439915975465	1156
SCORESUM_PGS000773	(0.934,1.07]	6	11.5376572957634	9	1.28 (0.67–2.46)	58.331 (37.077 – 79.585)	1.28196192175149	0.667023719423264	2.46381998265632	58.330911556718	37.0771112130646	79.5847119003714	1156
SCORESUM_PGS000773	(1.07,1.25]	7	13.3177990311995	10	1.33 (0.72–2.48)	66.425 (51.904 – 80.947)	1.33177990311995	0.716570449726288	2.47517562443674	66.4254577157803	51.9037158342574	80.9471995973032	1157
SCORESUM_PGS000773	(1.25,1.48]	8	15.7239382124658	15	1.05 (0.63–1.74)	66.348 (50.405 – 82.292)	1.04826254749772	0.631961725360374	1.73879892466555	66.3482325445515	50.404647995119	82.2918170939841	1156
SCORESUM_PGS000773	(1.48,1.9]	9	19.3002860533614	14	1.38 (0.82–2.33)	46.654 (27.552 – 65.755)	1.37859186095438	0.816474317856305	2.32771010370488	46.6535433070866	27.5517065506786	65.7553800634947	1157
SCORESUM_PGS000773	(1.9,6.62]	10	29.2440416745428	22	1.33 (0.88–2.02)	56.548 (43.982 – 69.113)	1.32927462157013	0.875261719454504	2.01879161429755	56.5478574289147	43.9822636791647	69.1134511786647	1157
SCORESUM_PGS000774	ALL	0	125.823498672761	103	1.22 (1.01–1.48)	0.638 (0.587 – 0.689)	1.22158736575496	1.00705491214586	1.48182157117168	0.637926493404427	0.587297655985059	0.688555330823794	11567	0.01834977
SCORESUM_PGS000774	[0.142,0.426]	1	3.90384059577839	5	0.78 (0.32–1.88)	53.681 (26.468 – 80.894)	0.780768119155678	0.324977406902201	1.87581918909627	53.6805555555556	26.4675793454557	80.8935317656554	1157
SCORESUM_PGS000774	(0.426,0.557]	2	5.71709040846206	3	1.91 (0.61–5.91)	60.240 (49.419 – 71.060)	1.90569680282069	0.614628034184792	5.90874496816247	60.2397458116696	49.4192985807673	71.0601930425718	1157
SCORESUM_PGS000774	(0.557,0.67]	3	7.07976548880075	5	1.42 (0.59–3.40)	62.971 (34.732 – 91.210)	1.41595309776015	0.589359061564707	3.40187044843874	62.9713292788879	34.732469939419	91.2101886183569	1156
SCORESUM_PGS000774	(0.67,0.786]	4	8.4134552843298	8	1.05 (0.53–2.10)	49.440 (31.154 – 67.725)	1.05168191054122	0.525943645410514	2.10295314072357	49.4397302001741	31.1544211236271	67.725039276721	1157
SCORESUM_PGS000774	(0.786,0.912]	5	9.79954866556761	8	1.22 (0.61–2.45)	56.625 (33.654 – 79.596)	1.22494358319595	0.6125913996531	2.44940882758497	56.6253263707572	33.6542551146328	79.5963976268816	1157
SCORESUM_PGS000774	(0.912,1.06]	6	11.3620747986452	14	0.81 (0.48–1.37)	57.440 (38.413 – 76.467)	0.811576771331803	0.480658278587561	1.37032250375641	57.4399549662247	38.4131878801547	76.4667220522947	1156
SCORESUM_PGS000774	(1.06,1.25]	7	13.2826957042845	6	2.21 (0.99–4.93)	68.943 (45.288 – 92.599)	2.21378261738076	0.994565518455594	4.9276124961857	68.9433362243423	45.2877239110869	92.5989485375976	1159
SCORESUM_PGS000774	(1.25,1.52]	8	15.8562637707961	19	0.83 (0.53–1.31)	48.399 (33.124 – 63.675)	0.834540198462952	0.532314423719013	1.3083570758515	48.3992772424018	33.1236112751628	63.6749432096408	1155
SCORESUM_PGS000774	(1.52,1.96]	9	19.8516835758592	18	1.10 (0.69–1.75)	48.692 (34.304 – 63.080)	1.10287130976996	0.694855838949735	1.7504711880268	48.6916617848077	34.3037020132301	63.0796215563852	1156
SCORESUM_PGS000774	(1.96,7.43]	10	30.5570803802371	17	1.80 (1.12–2.89)	54.917 (40.400 – 69.435)	1.79747531648453	1.11741947678717	2.89140969930181	54.9174406604747	40.4001853157901	69.4346960051594	1157
SCORESUM_PGS000775	ALL	0	124.93835642063	103	1.21 (1.00–1.47)	0.638 (0.585 – 0.690)	1.2129937516566	0.999970489423887	1.4713972633389	0.637665228084201	0.585169165610343	0.690161290558059	11567	0.3248458
SCORESUM_PGS000775	[0.19,0.538]	1	5.14448998495331	4	1.29 (0.48–3.43)	65.145 (30.440 – 99.850)	1.28612249623833	0.482704739659055	3.42675540434643	65.1452732003469	30.4403328034172	99.8502135972766	1157
SCORESUM_PGS000775	(0.538,0.656]	2	6.9487873406764	5	1.39 (0.58–3.34)	57.127 (36.660 – 77.593)	1.38975746813528	0.578455711928881	3.33893465032505	57.1267361111111	36.6600588682278	77.5934133539944	1157
SCORESUM_PGS000775	(0.656,0.759]	3	8.1956061162338	4	2.05 (0.77–5.46)	53.559 (26.943 – 80.175)	2.04890152905845	0.768989331936799	5.4591101611317	53.5590277777778	26.9430695315012	80.1749860240543	1156
SCORESUM_PGS000775	(0.759,0.856]	4	9.34212130773487	13	0.72 (0.42–1.24)	68.061 (53.938 – 82.184)	0.718624715979605	0.417273993718339	1.23760763956297	68.0607853684777	53.937560736586	82.1840100003693	1157
SCORESUM_PGS000775	(0.856,0.962]	5	10.5185069645816	6	1.75 (0.79–3.90)	49.776 (31.972 – 67.579)	1.75308449409693	0.787591959155803	3.90215416462258	49.7757523148148	31.9720307195958	67.5794739100338	1158
SCORESUM_PGS000775	(0.962,1.08]	6	11.7995472509691	11	1.07 (0.59–1.94)	62.146 (41.438 – 82.854)	1.07268611372446	0.594053743210185	1.93695521950474	62.1463763509218	41.4384653578729	82.8542873439707	1155
SCORESUM_PGS000775	(1.08,1.22]	7	13.3148734995354	11	1.21 (0.67–2.19)	59.495 (45.296 – 73.695)	1.21044304541231	0.670343554251155	2.18570366925325	59.4954783436459	45.2957891694974	73.6951675177944	1157
SCORESUM_PGS000775	(1.22,1.42]	8	15.2436824437961	15	1.02 (0.61–1.69)	52.986 (36.885 – 69.087)	1.01624549625307	0.612659737519811	1.68569084176395	52.9856850715747	36.884776503391	69.0865936397583	1156
SCORESUM_PGS000775	(1.42,1.75]	9	18.1649516709599	11	1.65 (0.91–2.98)	46.898 (28.880 – 64.916)	1.65135924281454	0.914523015658892	2.98186847365922	46.8983023956846	28.8801409934339	64.9164637979353	1157
SCORESUM_PGS000775	(1.75,5.16]	10	26.2657898411899	23	1.14 (0.76–1.72)	58.291 (46.095 – 70.487)	1.14199086266043	0.758883024197717	1.71850349634404	58.2911586534775	46.0950799912815	70.4872373156735	1157
SCORESUM_PGS000873	ALL	0	125.016444893036	103	1.21 (1.00–1.47)	0.639 (0.587 – 0.691)	1.21375189216539	1.00059548698434	1.47231691017824	0.63905412638297	0.587466609112487	0.690641643653453	11567	0.418386
SCORESUM_PGS000873	[0.174,0.519]	1	4.9208929401484	3	1.64 (0.53–5.09)	54.300 (3.709 – 100.000)	1.64029764671613	0.529031122152719	5.08585649720202	54.3001443001443	3.7092685105642	100	1158
SCORESUM_PGS000873	(0.519,0.635]	2	6.70416047796316	5	1.34 (0.56–3.22)	67.335 (42.218 – 92.452)	1.34083209559263	0.558091611102342	3.22138995248514	67.3350694444445	42.2179581249269	92.452180763962	1157
SCORESUM_PGS000873	(0.635,0.741]	3	7.95370548491666	6	1.33 (0.60–2.95)	51.320 (32.177 – 70.463)	1.32561758081944	0.595547876377051	2.95066448942392	51.3199883957064	32.1770170444897	70.4629597469231	1155
SCORESUM_PGS000873	(0.741,0.848]	4	9.18614528028742	8	1.15 (0.57–2.30)	64.475 (49.281 – 79.668)	1.14826816003593	0.574246201199108	2.29608792291362	64.47454308094	49.2811096352526	79.6679765266273	1157
SCORESUM_PGS000873	(0.848,0.959]	5	10.452512723223	9	1.16 (0.60–2.23)	46.180 (25.148 – 67.213)	1.16139030258034	0.604288525411769	2.23209175452825	46.18025336041	25.1478282358575	67.2126784849625	1158
SCORESUM_PGS000873	(0.959,1.08]	6	11.7500961036671	12	0.98 (0.56–1.72)	60.634 (45.739 – 75.528)	0.979174675305594	0.556082787611582	1.72417320967236	60.6335666375036	45.7387262301956	75.5284070448117	1155
SCORESUM_PGS000873	(1.08,1.23]	7	13.3534941362374	11	1.21 (0.67–2.19)	59.650 (45.366 – 73.933)	1.21395401238522	0.672287928328398	2.19204344164023	59.6496790045177	45.3661264906632	73.9332315183722	1158
SCORESUM_PGS000873	(1.23,1.45]	8	15.4113413858069	10	1.54 (0.83–2.86)	64.031 (46.770 – 81.292)	1.54113413858069	0.829214482200993	2.86427032339642	64.0314136125654	46.7703565996971	81.2924706254338	1156
SCORESUM_PGS000873	(1.45,1.79]	9	18.5008809019823	20	0.93 (0.60–1.43)	51.066 (35.779 – 66.354)	0.925044045099115	0.596798826408474	1.43382735941852	51.0664028144239	35.7791918167505	66.3536138120973	1157
SCORESUM_PGS000873	(1.79,5.5]	10	26.7832154588032	19	1.41 (0.90–2.21)	52.826 (39.004 – 66.648)	1.40964291888438	0.899145732461486	2.20997896894983	52.8259963893904	39.003948689906	66.6480440888747	1156
SCORESUM_PGS001336	ALL	0	124.121885851876	103	1.21 (0.99–1.46)	0.625 (0.572 – 0.677)	1.20506685293084	0.993435695005042	1.46178170095374	0.624752708351683	0.572169789820204	0.677335626883162	11567	0.9067052
SCORESUM_PGS001336	[0.453,0.743]	1	7.71425272420259	4	1.93 (0.72–5.14)	70.056 (40.245 – 99.867)	1.92856318105065	0.723824200997869	5.13847967251808	70.0563746747615	40.2453725907457	99.8673767587773	1157
SCORESUM_PGS001336	(0.743,0.829]	2	9.14217687614093	4	2.29 (0.86–6.09)	52.036 (14.436 – 89.637)	2.28554421903523	0.857805559311376	6.08962289934194	52.0363951473137	14.4360833790213	89.6367069156061	1158
SCORESUM_PGS001336	(0.829,0.896]	3	9.9616746304661	9	1.11 (0.58–2.13)	47.053 (33.809 – 60.296)	1.10685273671846	0.575911824503381	2.12727526794154	47.0525499321311	33.80880234767	60.2962975165922	1155
SCORESUM_PGS001336	(0.896,0.96]	4	10.7599543679411	7	1.54 (0.73–3.22)	52.395 (27.613 – 77.178)	1.5371363382773	0.732805038647628	3.22430659976492	52.3954325431302	27.612649968934	77.1782151173264	1158
SCORESUM_PGS001336	(0.96,1.03]	5	11.4949755882725	9	1.28 (0.66–2.45)	58.694 (41.903 – 75.485)	1.27721950980806	0.664556172454922	2.45470547690231	58.6941780490168	41.9033557147686	75.485000383265	1156
SCORESUM_PGS001336	(1.03,1.1]	6	12.3188528634365	9	1.37 (0.71–2.63)	59.513 (44.491 – 74.534)	1.36876142927073	0.712186785008304	2.63064113192917	59.5127385449966	44.4911642991366	74.5343127908566	1156
SCORESUM_PGS001336	(1.1,1.19]	7	13.2429514144807	13	1.02 (0.59–1.75)	56.722 (41.614 – 71.829)	1.01868857034467	0.59150797161701	1.75437433330616	56.7215317433658	41.614387806926	71.8286756798056	1158
SCORESUM_PGS001336	(1.19,1.29]	8	14.2933594237313	14	1.02 (0.60–1.72)	53.925 (37.783 – 70.067)	1.02095424455223	0.604662586507804	1.72384994991875	53.925128333542	37.7830792631819	70.0671774039021	1155
SCORESUM_PGS001336	(1.29,1.46]	9	15.8692686364763	14	1.13 (0.67–1.91)	53.231 (39.450 – 67.012)	1.13351918831973	0.671329442943092	1.9139124073811	53.230846144232	39.449906465687	67.011785822777	1157
SCORESUM_PGS001336	(1.46,2.69]	10	19.3244193267282	20	0.97 (0.62–1.50)	55.352 (42.187 – 68.516)	0.966220966336411	0.62336441363616	1.49765199194219	55.3518029903254	42.1872402614712	68.5163657191796	1157
SCORESUM_PGS001778	ALL	0	124.16309047822	103	1.21 (0.99–1.46)	0.591 (0.535 – 0.646)	1.2054668978468	0.993765484923462	1.46226696725767	0.5905256810683	0.534622739216284	0.646428622920315	11567	0.7837263
SCORESUM_PGS001778	[0.409,0.709]	1	7.28473162578616	8	0.91 (0.46–1.82)	69.419 (50.515 – 88.323)	0.91059145322327	0.455384640153636	1.82082732171977	69.4190600522193	50.5151632850265	88.3229568194122	1157
SCORESUM_PGS001778	(0.709,0.804]	2	8.78182889150435	6	1.46 (0.66–3.26)	67.629 (51.828 – 83.430)	1.46363814858406	0.657555092649605	3.25788158883915	67.6287615740741	51.8279145180957	83.4296086300524	1158
SCORESUM_PGS001778	(0.804,0.882]	3	9.74833264606597	9	1.08 (0.56–2.08)	57.922 (41.276 – 74.568)	1.08314807178511	0.563577937276902	2.08171695130671	57.9219899341851	41.2758727447841	74.568107123586	1157
SCORESUM_PGS001778	(0.882,0.953]	4	10.5844878684898	6	1.76 (0.79–3.93)	57.419 (33.434 – 81.405)	1.76408131141496	0.792532396952815	3.92663175063722	57.4194952132289	33.4342434665125	81.4047469599453	1155
SCORESUM_PGS001778	(0.953,1.03]	5	11.4565097681468	10	1.15 (0.62–2.13)	56.234 (33.781 – 78.686)	1.14565097681468	0.616422904236841	2.1292462555417	56.2336530078465	33.7809226275242	78.6863833881689	1157
SCORESUM_PGS001778	(1.03,1.11]	6	12.3671499506075	8	1.55 (0.77–3.09)	61.826 (38.394 – 85.258)	1.54589374382594	0.773097818737513	3.09118381824277	61.8260869565217	38.3941409730325	85.258032940011	1158
SCORESUM_PGS001778	(1.11,1.2]	7	13.3318450845623	14	0.95 (0.56–1.61)	54.392 (37.902 – 70.881)	0.95227464889731	0.563986932167164	1.60788655766888	54.3915112057093	37.9016079158247	70.8814144955938	1155
SCORESUM_PGS001778	(1.2,1.31]	8	14.5108022802523	13	1.12 (0.65–1.92)	50.602 (36.617 – 64.588)	1.1162155600194	0.648137635991172	1.92233425007648	50.6023285550845	36.6165949165349	64.588062193634	1156
SCORESUM_PGS001778	(1.31,1.5]	9	16.216311117114	9	1.80 (0.94–3.46)	53.222 (33.443 – 73.001)	1.801812346346	0.937509572297144	3.46292755549154	53.2222222222222	33.4433538568961	73.0010905875484	1159
SCORESUM_PGS001778	(1.5,2.97]	10	19.8810912456908	20	0.99 (0.64–1.54)	53.694 (42.334 – 65.053)	0.994054562284539	0.641321458475891	1.54079433915566	53.6938325991189	42.3341806912013	65.0534845070366	1155
SCORESUM_PGS001804	ALL	0	124.592624661586	103	1.21 (1.00–1.47)	0.627 (0.572 – 0.682)	1.20963713263676	0.997203352363618	1.46732558528357	0.626754754436006	0.571944483203107	0.681565025668905	11567	0.1650589
SCORESUM_PGS001804	[0.249,0.603]	1	5.95886703325808	5	1.19 (0.50–2.86)	71.510 (55.121 – 87.900)	1.19177340665162	0.496049238956464	2.86327191185682	71.5104166666667	55.1211676943808	87.8996656389525	1157
SCORESUM_PGS001804	(0.603,0.712]	2	7.63674967765789	5	1.53 (0.64–3.67)	61.710 (28.906 – 94.515)	1.52734993553158	0.635725523754803	3.66950474442185	61.7100694444444	28.9055904171463	94.5145484717426	1157
SCORESUM_PGS001804	(0.712,0.806]	3	8.80564020276	6	1.47 (0.66–3.27)	75.413 (55.640 – 95.186)	1.46760670046	0.659338007025672	3.26671510558199	75.4130434782609	55.6404401463923	95.1856468101294	1156
SCORESUM_PGS001804	(0.806,0.896]	4	9.86644338635984	9	1.10 (0.57–2.11)	62.194 (39.147 – 85.241)	1.09627148737332	0.570406244209158	2.10693902149328	62.1941785127164	39.1468917334388	85.2414652919939	1158
SCORESUM_PGS001804	(0.896,0.993]	5	10.9012745442225	10	1.09 (0.59–2.03)	50.362 (30.091 – 70.633)	1.09012745442225	0.586548211490746	2.0260531761998	50.3621291448517	30.0913261068258	70.6329321828775	1156
SCORESUM_PGS001804	(0.993,1.1]	6	12.0810012275403	4	3.02 (1.13–8.05)	73.166 (50.189 – 96.144)	3.02025030688508	1.1335538740316	8.04717986962228	73.1662326388889	50.1887281998542	96.1437370779235	1156
SCORESUM_PGS001804	(1.1,1.22]	7	13.3779883896646	14	0.96 (0.57–1.61)	51.969 (35.116 – 68.821)	0.955570599261754	0.56593896663198	1.61345166883914	51.9685039370079	35.1160683354113	68.8209395386044	1157
SCORESUM_PGS001804	(1.22,1.39]	8	15.0240606479254	13	1.16 (0.67–1.99)	54.014 (38.431 – 69.598)	1.15569697291734	0.671062768499461	1.99032870829187	54.0142549757934	38.4307880289076	69.5977219226793	1157
SCORESUM_PGS001804	(1.39,1.65]	9	17.4565891412346	20	0.87 (0.56–1.35)	58.658 (44.670 – 72.645)	0.872829457061728	0.563112208968787	1.35289423489822	58.6575704225352	44.6703737486989	72.6447670963716	1156
SCORESUM_PGS001804	(1.65,4.11]	10	23.4840104109631	17	1.38 (0.86–2.22)	56.809 (41.301 – 72.316)	1.38141237711548	0.858769565015595	2.22213296021171	56.8085655314758	41.3009831298995	72.316147933052	1157
