# Supplementary material for: Polygenic risk scores for the prediction of common cancers in East Asians: A population-based prospective cohort study
Source: eLife. 2023 Mar 27;12:e82608. doi: 10.7554/eLife.82608 (PMC10159619; doi:10.7554/eLife.82608)
Supplement: Figure 1—source data 5. [file elife-82608-fig1-data5.zip › Figure 1 - Source Data 5/Distribution ttest_20yr_revision.csv]

PRS	Nnoncases	Ncase	MeanSD_noncase	MeanSD_case	MeanDifference_95%CI	Pvalue_ttest	SEX	PHENO	PGS.ID
SD_PGS000001	11618	466	-0.010 (0.997)	0.253 (1.041)	0.26 (0.17 – 0.36)	1.25E-07	FEMALE	Breast	PGS000001
SD_PGS000002	11618	466	-0.010 (0.997)	0.243 (1.043)	0.25 (0.16 – 0.35)	3.89E-07	FEMALE	Breast	PGS000002
SD_PGS000003	11618	466	-0.009 (1.000)	0.217 (0.983)	0.23 (0.13 – 0.32)	1.66E-06	FEMALE	Breast	PGS000003
SD_PGS000004	11618	466	-0.015 (0.997)	0.368 (1.001)	0.38 (0.29 – 0.48)	4.44E-15	FEMALE	Breast	PGS000004
SD_PGS000005	11618	466	-0.014 (0.997)	0.358 (1.004)	0.37 (0.28 – 0.47)	2.38E-14	FEMALE	Breast	PGS000005
SD_PGS000006	11618	466	-0.012 (0.998)	0.311 (0.998)	0.32 (0.23 – 0.42)	2.06E-11	FEMALE	Breast	PGS000006
SD_PGS000007	11618	466	-0.015 (0.995)	0.363 (1.045)	0.38 (0.28 – 0.47)	9.33E-14	FEMALE	Breast	PGS000007
SD_PGS000008	11618	466	-0.014 (0.996)	0.351 (1.035)	0.37 (0.27 – 0.46)	3.18E-13	FEMALE	Breast	PGS000008
SD_PGS000009	11618	466	-0.014 (0.995)	0.340 (1.055)	0.35 (0.26 – 0.45)	4.14E-12	FEMALE	Breast	PGS000009
SD_PGS000015	11618	466	-0.017 (0.997)	0.309 (1.016)	0.33 (0.23 – 0.42)	3.18E-11	FEMALE	Breast	PGS000015
SD_PGS000028	11618	466	-0.012 (0.997)	0.297 (1.021)	0.31 (0.21 – 0.40)	3.32E-10	FEMALE	Breast	PGS000028
SD_PGS000029	11618	466	-0.013 (0.997)	0.329 (1.030)	0.34 (0.25 – 0.44)	5.99E-12	FEMALE	Breast	PGS000029
SD_PGS000045	11618	466	-0.011 (0.998)	0.267 (1.006)	0.28 (0.18 – 0.37)	9.11E-09	FEMALE	Breast	PGS000045
SD_PGS000046	11618	466	-0.010 (0.999)	0.255 (0.995)	0.26 (0.17 – 0.36)	2.97E-08	FEMALE	Breast	PGS000046
SD_PGS000047	11618	466	-0.007 (0.999)	0.165 (1.009)	0.17 (0.08 – 0.27)	3.37E-04	FEMALE	Breast	PGS000047
SD_PGS000050	11618	466	-0.016 (0.996)	0.358 (1.035)	0.37 (0.28 – 0.47)	1.01E-13	FEMALE	Breast	PGS000050
SD_PGS000051	11618	466	-0.011 (0.998)	0.258 (1.006)	0.27 (0.18 – 0.36)	2.50E-08	FEMALE	Breast	PGS000051
SD_PGS000052	11618	466	-0.014 (0.998)	0.337 (0.984)	0.35 (0.26 – 0.44)	2.42E-13	FEMALE	Breast	PGS000052
SD_PGS000072	11618	466	-0.007 (1.000)	0.178 (0.999)	0.19 (0.09 – 0.28)	1.00E-04	FEMALE	Breast	PGS000072
SD_PGS000212	11618	466	-0.014 (0.997)	0.341 (1.023)	0.35 (0.26 – 0.45)	8.18E-13	FEMALE	Breast	PGS000212
SD_PGS000213	11618	466	-0.014 (0.998)	0.338 (0.984)	0.35 (0.26 – 0.44)	1.78E-13	FEMALE	Breast	PGS000213
SD_PGS000214	11618	466	-0.014 (0.997)	0.349 (1.019)	0.36 (0.27 – 0.46)	2.22E-13	FEMALE	Breast	PGS000214
SD_PGS000216	11618	466	-0.011 (0.998)	0.270 (1.008)	0.28 (0.19 – 0.37)	6.70E-09	FEMALE	Breast	PGS000216
SD_PGS000317	11618	466	-0.022 (0.998)	0.331 (0.986)	0.35 (0.26 – 0.44)	1.88E-13	FEMALE	Breast	PGS000317
SD_PGS000344	11618	466	-0.015 (0.997)	0.367 (1.008)	0.38 (0.29 – 0.48)	7.48E-15	FEMALE	Breast	PGS000344
SD_PGS000345	11618	466	-0.015 (0.997)	0.371 (1.009)	0.39 (0.29 – 0.48)	4.46E-15	FEMALE	Breast	PGS000345
SD_PGS000346	11618	466	-0.013 (0.998)	0.311 (1.006)	0.32 (0.23 – 0.42)	2.61E-11	FEMALE	Breast	PGS000346
SD_PGS000347	11618	466	-0.014 (0.997)	0.357 (1.009)	0.37 (0.28 – 0.47)	3.69E-14	FEMALE	Breast	PGS000347
SD_PGS000472	11618	466	-0.007 (0.999)	0.176 (1.005)	0.18 (0.09 – 0.28)	1.27E-04	FEMALE	Breast	PGS000472
SD_PGS000474	11618	466	-0.008 (1.000)	0.204 (0.990)	0.21 (0.12 – 0.30)	7.32E-06	FEMALE	Breast	PGS000474
SD_PGS000475	11618	466	-0.007 (0.999)	0.173 (1.025)	0.18 (0.09 – 0.28)	2.11E-04	FEMALE	Breast	PGS000475
SD_PGS000476	11618	466	-0.008 (1.000)	0.206 (0.975)	0.21 (0.12 – 0.31)	4.25E-06	FEMALE	Breast	PGS000476
SD_PGS000478	11618	466	-0.008 (0.999)	0.197 (1.010)	0.20 (0.11 – 0.30)	2.09E-05	FEMALE	Breast	PGS000478
SD_PGS000479	11618	466	-0.010 (0.997)	0.251 (1.054)	0.26 (0.16 – 0.36)	2.22E-07	FEMALE	Breast	PGS000479
SD_PGS000480	11618	466	-0.009 (0.999)	0.223 (0.989)	0.23 (0.14 – 0.32)	9.96E-07	FEMALE	Breast	PGS000480
SD_PGS000482	11618	466	-0.010 (0.999)	0.248 (0.992)	0.26 (0.17 – 0.35)	6.28E-08	FEMALE	Breast	PGS000482
SD_PGS000483	11618	466	-0.011 (0.996)	0.253 (1.061)	0.26 (0.17 – 0.36)	1.98E-07	FEMALE	Breast	PGS000483
SD_PGS000484	11618	466	-0.004 (0.999)	0.094 (1.035)	0.10 (0.00 – 0.19)	4.55E-02	FEMALE	Breast	PGS000484
SD_PGS000485	11618	466	-0.014 (0.996)	0.344 (1.030)	0.36 (0.26 – 0.45)	7.31E-13	FEMALE	Breast	PGS000485
SD_PGS000486	11618	466	-0.014 (0.997)	0.321 (1.012)	0.33 (0.24 – 0.43)	7.85E-12	FEMALE	Breast	PGS000486
SD_PGS000487	11618	466	-0.014 (0.996)	0.344 (1.030)	0.36 (0.26 – 0.45)	7.31E-13	FEMALE	Breast	PGS000487
SD_PGS000488	11618	466	-0.014 (0.997)	0.321 (1.024)	0.34 (0.24 – 0.43)	1.23E-11	FEMALE	Breast	PGS000488
SD_PGS000489	11618	466	-0.009 (0.999)	0.225 (1.007)	0.23 (0.14 – 0.33)	1.17E-06	FEMALE	Breast	PGS000489
SD_PGS000490	11618	466	-0.009 (0.999)	0.225 (1.007)	0.23 (0.14 – 0.33)	1.17E-06	FEMALE	Breast	PGS000490
SD_PGS000493	11618	466	-0.011 (0.998)	0.277 (1.001)	0.29 (0.20 – 0.38)	2.20E-09	FEMALE	Breast	PGS000493
SD_PGS000494	11618	466	-0.009 (0.999)	0.225 (1.007)	0.23 (0.14 – 0.33)	1.17E-06	FEMALE	Breast	PGS000494
SD_PGS000495	11618	466	-0.010 (0.998)	0.257 (1.027)	0.27 (0.17 – 0.36)	6.19E-08	FEMALE	Breast	PGS000495
SD_PGS000496	11618	466	-0.011 (0.997)	0.261 (1.030)	0.27 (0.18 – 0.37)	3.79E-08	FEMALE	Breast	PGS000496
SD_PGS000497	11618	466	-0.014 (0.997)	0.336 (1.029)	0.35 (0.25 – 0.44)	2.36E-12	FEMALE	Breast	PGS000497
SD_PGS000498	11618	466	-0.014 (0.997)	0.336 (1.029)	0.35 (0.25 – 0.44)	2.36E-12	FEMALE	Breast	PGS000498
SD_PGS000501	11618	466	-0.012 (0.998)	0.293 (1.003)	0.30 (0.21 – 0.40)	3.05E-10	FEMALE	Breast	PGS000501
SD_PGS000502	11618	466	-0.012 (0.998)	0.312 (1.012)	0.32 (0.23 – 0.42)	3.38E-11	FEMALE	Breast	PGS000502
SD_PGS000503	11618	466	-0.015 (0.996)	0.370 (1.027)	0.38 (0.29 – 0.48)	1.34E-14	FEMALE	Breast	PGS000503
SD_PGS000505	11618	466	-0.014 (0.998)	0.349 (0.996)	0.36 (0.27 – 0.46)	6.50E-14	FEMALE	Breast	PGS000505
SD_PGS000506	11618	466	-0.014 (0.998)	0.349 (0.996)	0.36 (0.27 – 0.46)	6.50E-14	FEMALE	Breast	PGS000506
SD_PGS000509	11618	466	-0.015 (0.995)	0.371 (1.032)	0.39 (0.29 – 0.48)	1.60E-14	FEMALE	Breast	PGS000509
SD_PGS000510	11618	466	-0.015 (0.996)	0.373 (1.035)	0.39 (0.29 – 0.48)	1.36E-14	FEMALE	Breast	PGS000510
SD_PGS000513	11618	466	-0.010 (0.999)	0.249 (1.006)	0.26 (0.17 – 0.35)	7.58E-08	FEMALE	Breast	PGS000513
SD_PGS000515	11618	466	-0.011 (0.998)	0.264 (1.012)	0.27 (0.18 – 0.37)	1.51E-08	FEMALE	Breast	PGS000515
SD_PGS000516	11618	466	-0.012 (0.995)	0.299 (1.058)	0.31 (0.21 – 0.41)	9.37E-10	FEMALE	Breast	PGS000516
SD_PGS000517	11618	466	-0.010 (0.999)	0.251 (1.002)	0.26 (0.17 – 0.35)	5.50E-08	FEMALE	Breast	PGS000517
SD_PGS000518	11618	466	-0.010 (0.999)	0.251 (1.002)	0.26 (0.17 – 0.35)	5.50E-08	FEMALE	Breast	PGS000518
SD_PGS000521	11618	466	-0.010 (0.999)	0.248 (1.004)	0.26 (0.16 – 0.35)	8.44E-08	FEMALE	Breast	PGS000521
SD_PGS000522	11618	466	-0.009 (0.999)	0.222 (1.007)	0.23 (0.14 – 0.32)	1.55E-06	FEMALE	Breast	PGS000522
SD_PGS000523	11618	466	-0.009 (0.998)	0.215 (1.018)	0.22 (0.13 – 0.32)	4.10E-06	FEMALE	Breast	PGS000523
SD_PGS000524	11618	466	-0.009 (1.000)	0.225 (0.974)	0.23 (0.14 – 0.32)	5.05E-07	FEMALE	Breast	PGS000524
SD_PGS000525	11618	466	-0.010 (0.996)	0.245 (1.077)	0.26 (0.16 – 0.35)	6.98E-07	FEMALE	Breast	PGS000525
SD_PGS000526	11618	466	-0.010 (0.996)	0.245 (1.077)	0.26 (0.16 – 0.35)	6.98E-07	FEMALE	Breast	PGS000526
SD_PGS000529	11618	466	-0.007 (0.999)	0.200 (1.014)	0.21 (0.11 – 0.30)	1.83E-05	FEMALE	Breast	PGS000529
SD_PGS000530	11618	466	-0.009 (0.998)	0.215 (1.022)	0.22 (0.13 – 0.32)	4.66E-06	FEMALE	Breast	PGS000530
SD_PGS000531	11618	466	-0.011 (0.999)	0.278 (0.978)	0.29 (0.20 – 0.38)	8.57E-10	FEMALE	Breast	PGS000531
SD_PGS000532	11618	466	-0.011 (0.998)	0.270 (1.016)	0.28 (0.19 – 0.38)	8.61E-09	FEMALE	Breast	PGS000532
SD_PGS000533	11618	466	-0.010 (0.996)	0.263 (1.069)	0.27 (0.17 – 0.37)	9.20E-08	FEMALE	Breast	PGS000533
SD_PGS000534	11618	466	-0.010 (0.996)	0.263 (1.069)	0.27 (0.17 – 0.37)	9.20E-08	FEMALE	Breast	PGS000534
SD_PGS000537	11618	466	-0.009 (1.000)	0.230 (0.983)	0.24 (0.15 – 0.33)	3.73E-07	FEMALE	Breast	PGS000537
SD_PGS000538	11618	466	-0.011 (0.995)	0.276 (1.085)	0.29 (0.19 – 0.39)	3.42E-08	FEMALE	Breast	PGS000538
SD_PGS000539	11618	466	-0.012 (0.998)	0.300 (1.019)	0.31 (0.22 – 0.41)	2.15E-10	FEMALE	Breast	PGS000539
SD_PGS000540	11618	466	-0.011 (0.997)	0.294 (1.041)	0.31 (0.21 – 0.40)	1.07E-09	FEMALE	Breast	PGS000540
SD_PGS000773	11618	466	-0.007 (0.997)	0.358 (0.998)	0.37 (0.27 – 0.46)	5.03E-14	FEMALE	Breast	PGS000773
SD_PGS000774	11618	466	-0.010 (0.998)	0.330 (0.999)	0.34 (0.25 – 0.43)	2.01E-12	FEMALE	Breast	PGS000774
SD_PGS000775	11618	466	-0.015 (0.998)	0.357 (0.976)	0.37 (0.28 – 0.46)	5.84E-15	FEMALE	Breast	PGS000775
SD_PGS000873	11618	466	-0.015 (0.997)	0.377 (1.005)	0.39 (0.30 – 0.49)	1.19E-15	FEMALE	Breast	PGS000873
SD_PGS001336	11618	466	-0.010 (0.997)	0.241 (1.045)	0.25 (0.15 – 0.35)	5.42E-07	FEMALE	Breast	PGS001336
SD_PGS001778	11618	466	-0.007 (1.000)	0.170 (0.993)	0.18 (0.09 – 0.27)	1.75E-04	FEMALE	Breast	PGS001778
SD_PGS001804	11618	466	-0.014 (0.996)	0.340 (1.050)	0.35 (0.26 – 0.45)	3.29E-12	FEMALE	Breast	PGS001804
SD_PGS000030	9321	289	-0.017 (0.996)	0.538 (0.981)	0.55 (0.44 – 0.67)	8.80E-19	MALE	Prostate	PGS000030
SD_PGS000044	9321	289	-0.014 (0.997)	0.443 (0.998)	0.46 (0.34 – 0.57)	2.54E-13	MALE	Prostate	PGS000044
SD_PGS000049	9321	289	-0.017 (0.995)	0.573 (1.001)	0.59 (0.47 – 0.71)	4.01E-20	MALE	Prostate	PGS000049
SD_PGS000067	9321	289	-0.006 (1.001)	0.205 (0.950)	0.21 (0.10 – 0.32)	2.30E-04	MALE	Prostate	PGS000067
SD_PGS000084	9321	289	-0.013 (0.998)	0.371 (1.005)	0.38 (0.27 – 0.50)	5.50E-10	MALE	Prostate	PGS000084
SD_PGS000348	9321	289	-0.017 (0.995)	0.544 (0.999)	0.56 (0.44 – 0.68)	1.31E-18	MALE	Prostate	PGS000348
SD_PGS000565	9321	289	-0.010 (0.998)	0.325 (1.024)	0.34 (0.21 – 0.46)	8.73E-08	MALE	Prostate	PGS000565
SD_PGS000567	9321	289	-0.011 (1.000)	0.359 (0.950)	0.37 (0.26 – 0.48)	2.90E-10	MALE	Prostate	PGS000567
SD_PGS000568	9321	289	-0.013 (0.998)	0.403 (0.973)	0.42 (0.30 – 0.53)	6.53E-12	MALE	Prostate	PGS000568
SD_PGS000569	9321	289	-0.015 (0.996)	0.466 (1.025)	0.48 (0.36 – 0.60)	7.16E-14	MALE	Prostate	PGS000569
SD_PGS000571	9321	289	-0.014 (0.997)	0.467 (0.998)	0.48 (0.36 – 0.60)	1.49E-14	MALE	Prostate	PGS000571
SD_PGS000572	9321	289	-0.014 (0.997)	0.455 (0.988)	0.47 (0.35 – 0.59)	3.56E-14	MALE	Prostate	PGS000572
SD_PGS000573	9321	289	-0.016 (0.995)	0.527 (1.019)	0.54 (0.42 – 0.66)	4.31E-17	MALE	Prostate	PGS000573
SD_PGS000575	9321	289	-0.014 (0.997)	0.455 (0.986)	0.47 (0.35 – 0.58)	3.49E-14	MALE	Prostate	PGS000575
SD_PGS000576	9321	289	-0.013 (0.997)	0.425 (1.014)	0.44 (0.32 – 0.56)	3.82E-12	MALE	Prostate	PGS000576
SD_PGS000577	9321	289	-0.017 (0.996)	0.511 (1.011)	0.53 (0.41 – 0.65)	1.47E-16	MALE	Prostate	PGS000577
SD_PGS000578	9321	289	-0.017 (0.996)	0.511 (1.011)	0.53 (0.41 – 0.65)	1.47E-16	MALE	Prostate	PGS000578
SD_PGS000579	9321	289	-0.017 (0.995)	0.536 (1.030)	0.55 (0.43 – 0.67)	2.53E-17	MALE	Prostate	PGS000579
SD_PGS000580	9321	289	-0.016 (0.996)	0.513 (1.013)	0.53 (0.41 – 0.65)	1.49E-16	MALE	Prostate	PGS000580
SD_PGS000581	9321	289	-0.017 (0.996)	0.540 (0.994)	0.56 (0.44 – 0.67)	1.49E-18	MALE	Prostate	PGS000581
SD_PGS000582	9321	289	-0.017 (0.996)	0.540 (0.994)	0.56 (0.44 – 0.67)	1.49E-18	MALE	Prostate	PGS000582
SD_PGS000585	9321	289	-0.016 (0.997)	0.507 (0.957)	0.52 (0.41 – 0.64)	8.51E-18	MALE	Prostate	PGS000585
SD_PGS000586	9321	289	-0.017 (0.997)	0.532 (0.937)	0.55 (0.44 – 0.66)	7.21E-20	MALE	Prostate	PGS000586
SD_PGS000589	9321	289	-0.014 (0.995)	0.460 (1.040)	0.47 (0.35 – 0.60)	2.71E-13	MALE	Prostate	PGS000589
SD_PGS000591	9321	289	-0.013 (0.997)	0.426 (1.018)	0.44 (0.32 – 0.56)	3.93E-12	MALE	Prostate	PGS000591
SD_PGS000592	9321	289	-0.013 (0.996)	0.413 (1.037)	0.43 (0.30 – 0.55)	3.41E-11	MALE	Prostate	PGS000592
SD_PGS000662	9321	289	-0.023 (0.993)	0.689 (0.974)	0.71 (0.60 – 0.83)	2.60E-28	MALE	Prostate	PGS000662
SD_PGS000714	9321	289	-0.011 (0.989)	0.369 (1.249)	0.38 (0.23 – 0.53)	5.24E-07	MALE	Prostate	PGS000714
SD_PGS000719	9321	289	-0.009 (0.995)	0.521 (1.016)	0.53 (0.41 – 0.65)	1.60E-16	MALE	Prostate	PGS000719
SD_PGS000733	9321	289	-0.001 (1.001)	0.041 (0.976)	0.04 (-0.07 – 0.16)	4.72E-01	MALE	Prostate	PGS000733
SD_PGS000741	9321	289	-0.001 (1.001)	0.041 (0.976)	0.04 (-0.07 – 0.16)	4.72E-01	MALE	Prostate	PGS000741
SD_PGS000742	9321	289	-0.017 (0.996)	0.533 (0.973)	0.55 (0.43 – 0.66)	9.73E-19	MALE	Prostate	PGS000742
SD_PGS000751	9321	289	-0.019 (0.996)	0.516 (1.005)	0.54 (0.42 – 0.65)	4.43E-17	MALE	Prostate	PGS000751
SD_PGS000878	9321	289	-0.011 (0.995)	0.375 (1.095)	0.39 (0.26 – 0.51)	8.88E-09	MALE	Prostate	PGS000878
SD_PGS000881	9321	289	-0.018 (0.994)	0.582 (1.032)	0.60 (0.48 – 0.72)	1.01E-19	MALE	Prostate	PGS000881
SD_PGS001291	9321	289	-0.018 (0.995)	0.524 (1.018)	0.54 (0.42 – 0.66)	4.66E-17	MALE	Prostate	PGS001291
SD_PGS001805	9321	289	-0.018 (0.994)	0.567 (1.030)	0.58 (0.46 – 0.71)	6.11E-19	MALE	Prostate	PGS001805
SD_PGS000055	11774	310	-0.007 (0.997)	0.286 (1.062)	0.29 (0.17 – 0.41)	2.28E-06	FEMALE	Colorectal	PGS000055
SD_PGS000074	11774	310	-0.004 (1.000)	0.114 (0.978)	0.12 (0.01 – 0.23)	3.66E-02	FEMALE	Colorectal	PGS000074
SD_PGS000146	11774	310	-0.006 (0.997)	0.227 (1.091)	0.23 (0.11 – 0.36)	2.28E-04	FEMALE	Colorectal	PGS000146
SD_PGS000148	11774	310	-0.005 (1.000)	0.265 (0.973)	0.27 (0.16 – 0.38)	2.15E-06	FEMALE	Colorectal	PGS000148
SD_PGS000149	11774	310	-0.007 (0.998)	0.294 (1.042)	0.30 (0.18 – 0.42)	8.41E-07	FEMALE	Colorectal	PGS000149
SD_PGS000150	11774	310	-0.005 (0.998)	0.191 (1.049)	0.20 (0.08 – 0.32)	1.25E-03	FEMALE	Colorectal	PGS000150
SD_PGS000367	11774	310	-0.006 (0.999)	0.215 (1.013)	0.22 (0.11 – 0.34)	1.81E-04	FEMALE	Colorectal	PGS000367
SD_PGS000368	11774	310	-0.006 (0.999)	0.215 (1.013)	0.22 (0.11 – 0.34)	1.81E-04	FEMALE	Colorectal	PGS000368
SD_PGS000369	11774	310	-0.006 (0.999)	0.217 (1.026)	0.22 (0.11 – 0.34)	1.93E-04	FEMALE	Colorectal	PGS000369
SD_PGS000370	11774	310	-0.005 (0.999)	0.220 (1.022)	0.23 (0.11 – 0.34)	1.52E-04	FEMALE	Colorectal	PGS000370
SD_PGS000371	11774	310	-0.003 (0.998)	0.141 (1.055)	0.14 (0.02 – 0.26)	1.81E-02	FEMALE	Colorectal	PGS000371
SD_PGS000372	11774	310	-0.006 (0.998)	0.186 (1.064)	0.19 (0.07 – 0.31)	1.90E-03	FEMALE	Colorectal	PGS000372
SD_PGS000374	11774	310	-0.004 (1.002)	0.136 (0.898)	0.14 (0.04 – 0.24)	7.50E-03	FEMALE	Colorectal	PGS000374
SD_PGS000375	11774	310	-0.004 (0.999)	0.150 (1.010)	0.15 (0.04 – 0.27)	8.29E-03	FEMALE	Colorectal	PGS000375
SD_PGS000720	11774	310	-0.006 (0.998)	0.262 (1.054)	0.27 (0.15 – 0.39)	1.33E-05	FEMALE	Colorectal	PGS000720
SD_PGS000734	11774	310	-0.006 (0.999)	0.198 (1.011)	0.20 (0.09 – 0.32)	5.31E-04	FEMALE	Colorectal	PGS000734
SD_PGS000765	11774	310	-0.006 (0.999)	0.198 (1.011)	0.20 (0.09 – 0.32)	5.31E-04	FEMALE	Colorectal	PGS000765
SD_PGS000801	11774	310	-0.009 (1.000)	0.280 (0.978)	0.29 (0.18 – 0.40)	4.94E-07	FEMALE	Colorectal	PGS000801
SD_PGS000802	11774	310	0.003 (1.001)	-0.111 (0.970)	-0.11 (-0.22 – 0.00)	4.34E-02	FEMALE	Colorectal	PGS000802
SD_PGS001776	11774	310	-0.004 (0.998)	0.184 (1.050)	0.19 (0.07 – 0.31)	1.90E-03	FEMALE	Colorectal	PGS001776
SD_PGS001802	11774	310	-0.005 (1.000)	0.208 (0.988)	0.21 (0.10 – 0.33)	2.03E-04	FEMALE	Colorectal	PGS001802
SD_PGS002252	11774	310	-0.006 (1.000)	0.231 (0.971)	0.24 (0.13 – 0.35)	2.84E-05	FEMALE	Colorectal	PGS002252
SD_PGS000055	9232	378	-0.013 (0.997)	0.324 (1.025)	0.34 (0.23 – 0.44)	8.35E-10	MALE	Colorectal	PGS000055
SD_PGS000074	9232	378	-0.011 (1.000)	0.271 (0.972)	0.28 (0.18 – 0.38)	6.03E-08	MALE	Colorectal	PGS000074
SD_PGS000146	9232	378	-0.007 (0.996)	0.187 (1.087)	0.19 (0.08 – 0.30)	7.55E-04	MALE	Colorectal	PGS000146
SD_PGS000148	9232	378	-0.011 (0.997)	0.249 (1.053)	0.26 (0.15 – 0.37)	3.18E-06	MALE	Colorectal	PGS000148
SD_PGS000149	9232	378	-0.007 (0.998)	0.170 (1.026)	0.18 (0.07 – 0.28)	1.07E-03	MALE	Colorectal	PGS000149
SD_PGS000150	9232	378	-0.008 (0.996)	0.196 (1.068)	0.20 (0.09 – 0.31)	3.08E-04	MALE	Colorectal	PGS000150
SD_PGS000367	9232	378	-0.012 (0.998)	0.313 (0.989)	0.33 (0.22 – 0.43)	9.58E-10	MALE	Colorectal	PGS000367
SD_PGS000368	9232	378	-0.012 (0.998)	0.313 (0.989)	0.33 (0.22 – 0.43)	9.58E-10	MALE	Colorectal	PGS000368
SD_PGS000369	9232	378	-0.013 (0.998)	0.335 (0.984)	0.35 (0.25 – 0.45)	5.98E-11	MALE	Colorectal	PGS000369
SD_PGS000370	9232	378	-0.013 (0.999)	0.337 (0.972)	0.35 (0.25 – 0.45)	2.73E-11	MALE	Colorectal	PGS000370
SD_PGS000371	9232	378	-0.012 (0.998)	0.290 (0.997)	0.30 (0.20 – 0.40)	1.57E-08	MALE	Colorectal	PGS000371
SD_PGS000372	9232	378	-0.011 (0.996)	0.294 (1.044)	0.30 (0.20 – 0.41)	4.67E-08	MALE	Colorectal	PGS000372
SD_PGS000374	9232	378	-0.006 (1.000)	0.150 (0.982)	0.16 (0.06 – 0.26)	2.55E-03	MALE	Colorectal	PGS000374
SD_PGS000375	9232	378	-0.008 (0.999)	0.204 (1.014)	0.21 (0.11 – 0.32)	7.53E-05	MALE	Colorectal	PGS000375
SD_PGS000720	9232	378	-0.015 (0.997)	0.334 (1.021)	0.35 (0.24 – 0.45)	2.27E-10	MALE	Colorectal	PGS000720
SD_PGS000734	9232	378	-0.015 (0.999)	0.359 (0.954)	0.37 (0.28 – 0.47)	5.01E-13	MALE	Colorectal	PGS000734
SD_PGS000765	9232	378	-0.015 (0.999)	0.359 (0.954)	0.37 (0.28 – 0.47)	5.01E-13	MALE	Colorectal	PGS000765
SD_PGS000801	9232	378	-0.007 (0.996)	0.202 (1.083)	0.21 (0.10 – 0.32)	2.46E-04	MALE	Colorectal	PGS000801
SD_PGS000802	9232	378	0.001 (1.001)	-0.048 (0.985)	-0.05 (-0.15 – 0.05)	3.39E-01	MALE	Colorectal	PGS000802
SD_PGS001776	9232	378	-0.007 (1.000)	0.180 (0.977)	0.19 (0.09 – 0.29)	3.07E-04	MALE	Colorectal	PGS001776
SD_PGS001802	9232	378	-0.010 (0.999)	0.261 (0.978)	0.27 (0.17 – 0.37)	2.11E-07	MALE	Colorectal	PGS001802
SD_PGS002252	9232	378	-0.012 (0.997)	0.269 (1.027)	0.28 (0.17 – 0.39)	2.97E-07	MALE	Colorectal	PGS002252
SD_PGS000070	11916	168	-0.003 (0.999)	0.165 (1.097)	0.17 (0.00 – 0.34)	5.04E-02	FEMALE	Lung	PGS000070
SD_PGS000078	11916	168	0.005 (1.000)	-0.014 (1.024)	-0.02 (-0.18 – 0.14)	8.12E-01	FEMALE	Lung	PGS000078
SD_PGS000389	11916	168	-0.002 (1.000)	0.083 (0.979)	0.09 (-0.07 – 0.24)	2.66E-01	FEMALE	Lung	PGS000389
SD_PGS000390	11916	168	-0.002 (1.000)	0.083 (0.979)	0.09 (-0.07 – 0.24)	2.66E-01	FEMALE	Lung	PGS000390
SD_PGS000391	11916	168	0.000 (1.000)	0.105 (1.004)	0.10 (-0.05 – 0.26)	1.80E-01	FEMALE	Lung	PGS000391
SD_PGS000392	11916	168	-0.002 (1.000)	0.138 (1.020)	0.14 (-0.02 – 0.30)	7.82E-02	FEMALE	Lung	PGS000392
SD_PGS000396	11916	168	0.000 (1.000)	-0.012 (1.021)	-0.01 (-0.17 – 0.14)	8.79E-01	FEMALE	Lung	PGS000396
SD_PGS000397	11916	168	-0.002 (1.001)	0.131 (0.957)	0.13 (-0.01 – 0.28)	7.52E-02	FEMALE	Lung	PGS000397
SD_PGS000721	11916	168	-0.002 (1.000)	0.183 (0.978)	0.19 (0.04 – 0.34)	1.57E-02	FEMALE	Lung	PGS000721
SD_PGS000740	11916	168	-0.002 (1.001)	0.160 (0.936)	0.16 (0.02 – 0.31)	2.73E-02	FEMALE	Lung	PGS000740
SD_PGS000880	11916	168	-0.001 (1.000)	0.093 (0.971)	0.09 (-0.05 – 0.24)	2.14E-01	FEMALE	Lung	PGS000880
SD_PGS000070	9250	360	-0.010 (0.998)	0.271 (1.019)	0.28 (0.17 – 0.39)	4.29E-07	MALE	Lung	PGS000070
SD_PGS000078	9250	360	0.000 (0.999)	0.103 (1.016)	0.10 (0.00 – 0.21)	5.96E-02	MALE	Lung	PGS000078
SD_PGS000389	9250	360	-0.007 (0.997)	0.181 (1.062)	0.19 (0.08 – 0.30)	1.05E-03	MALE	Lung	PGS000389
SD_PGS000390	9250	360	-0.007 (0.997)	0.181 (1.062)	0.19 (0.08 – 0.30)	1.05E-03	MALE	Lung	PGS000390
SD_PGS000391	9250	360	-0.003 (1.001)	0.099 (0.963)	0.10 (0.00 – 0.20)	4.89E-02	MALE	Lung	PGS000391
SD_PGS000392	9250	360	-0.005 (1.001)	0.154 (0.952)	0.16 (0.06 – 0.26)	2.14E-03	MALE	Lung	PGS000392
SD_PGS000396	9250	360	0.000 (0.999)	-0.002 (1.015)	0.00 (-0.11 – 0.10)	9.67E-01	MALE	Lung	PGS000396
SD_PGS000397	9250	360	-0.002 (1.001)	0.044 (0.977)	0.05 (-0.06 – 0.15)	3.87E-01	MALE	Lung	PGS000397
SD_PGS000721	9250	360	-0.010 (1.000)	0.231 (0.971)	0.24 (0.14 – 0.34)	5.50E-06	MALE	Lung	PGS000721
SD_PGS000740	9250	360	-0.003 (1.000)	0.086 (0.986)	0.09 (-0.01 – 0.19)	9.11E-02	MALE	Lung	PGS000740
SD_PGS000880	9250	360	-0.004 (1.001)	0.171 (0.961)	0.17 (0.07 – 0.28)	8.07E-04	MALE	Lung	PGS000880
