# Supplementary material for: Polygenic risk scores for the prediction of common cancers in East Asians: A population-based prospective cohort study
Source: eLife. 2023 Mar 27;12:e82608. doi: 10.7554/eLife.82608 (PMC10159619; doi:10.7554/eLife.82608)
Supplement: Figure 1—source data 5. [file elife-82608-fig1-data5.zip › Figure 1 - Source Data 5/Calibration_Colorectal_MALE_5yr_revision.csv]

PGS	Decile	Order	Expected	Observed	Calibration	AUC	cal	cal.lower	cal.upper	auc	auc.lower	auc.upper	N	HL.p
SCORESUM_PGS000055	ALL	0	33.4467588575612	46	0.73 (0.54–0.97)	0.685 (0.611 – 0.758)	0.727103453425244	0.544619750341972	0.9707312884833	0.684689122524414	0.611357975219224	0.758020269829604	9115	0.02241271
SCORESUM_PGS000055	[0.0162,0.0829]	1	0.567505750005046	1	0.57 (0.08–4.03)	NA (NA – NA)	0.567505750005046	0.0799408428637028	4.02876383024756	NA	NA	NA	912
SCORESUM_PGS000055	(0.0829,0.118]	2	0.920846165540475	3	0.31 (0.10–0.95)	68.388 (30.040 – 100.000)	0.306948721846825	0.0989975368720814	0.951715778192962	68.3882783882784	30.0397036855493	100	913
SCORESUM_PGS000055	(0.118,0.156]	3	1.24203086923704	0	NA	NA	NA	NA	NA	NA	NA	NA	910
SCORESUM_PGS000055	(0.156,0.198]	4	1.61041486626658	1	1.61 (0.23–11.43)	NA (NA – NA)	1.61041486626658	0.226848665001973	11.4324500938538	NA	NA	NA	911
SCORESUM_PGS000055	(0.198,0.255]	5	2.04969774034911	4	0.51 (0.19–1.37)	82.640 (72.324 – 92.957)	0.512424435087278	0.192322041063114	1.36530789826812	82.6404185022026	72.3240136102628	92.9568233941425	912
SCORESUM_PGS000055	(0.255,0.323]	6	2.61645942382682	10	0.26 (0.14–0.49)	61.447 (46.291 – 76.603)	0.261645942382682	0.140779831684643	0.486281297158202	61.4467849223947	46.290889368821	76.6026804759684	912
SCORESUM_PGS000055	(0.323,0.417]	7	3.34517535538091	3	1.12 (0.36–3.46)	67.714 (48.510 – 86.918)	1.11505845179364	0.359630232475941	3.45731598357656	67.7140757074605	48.5102180890078	86.9179333259132	910
SCORESUM_PGS000055	(0.417,0.556]	8	4.3959877259766	4	1.10 (0.41–2.93)	63.739 (39.730 – 87.748)	1.09899693149415	0.41247317363204	2.92817650369429	63.738986784141	39.7303714053588	87.7476021629232	912
SCORESUM_PGS000055	(0.556,0.8]	9	6.0390855639143	8	0.75 (0.38–1.51)	57.953 (31.999 – 83.907)	0.754885695489288	0.377516557596361	1.5094766091389	57.952657807309	31.998526750728	83.90678886389	911
SCORESUM_PGS000055	(0.8,3.15]	10	10.6595553970643	12	0.89 (0.50–1.56)	54.296 (37.469 – 71.124)	0.888296283088693	0.504472067939057	1.56415059761943	54.2962962962963	37.4690754560378	71.1235171365548	912
SCORESUM_PGS000074	ALL	0	33.3788129323778	46	0.73 (0.54–0.97)	0.690 (0.612 – 0.768)	0.72562636809517	0.543513374296158	0.968759281695397	0.690106526293585	0.612310188302726	0.767902864284444	9115	0.6264176
SCORESUM_PGS000074	[0.011,0.0741]	1	0.489019109057469	0	NA	NA	NA	NA	NA	NA	NA	NA	913
SCORESUM_PGS000074	(0.0741,0.11]	2	0.838580657521744	4	0.21 (0.08–0.56)	81.023 (61.582 – 100.000)	0.209645164380436	0.0786835739122985	0.558580307969849	81.0226019845645	61.5818268585749	100	911
SCORESUM_PGS000074	(0.11,0.149]	3	1.16988689451067	2	0.58 (0.15–2.34)	67.519 (26.439 – 100.000)	0.584943447255333	0.146292983448319	2.33886019972946	67.5192519251925	26.4389549990493	100	911
SCORESUM_PGS000074	(0.149,0.192]	4	1.54754253242623	2	0.77 (0.19–3.09)	70.380 (19.945 – 100.000)	0.773771266213116	0.193518377839847	3.09387655632657	70.3795379537954	19.9454904656994	100	911
SCORESUM_PGS000074	(0.192,0.245]	5	1.98751206398302	3	0.66 (0.21–2.05)	60.414 (56.164 – 64.665)	0.662504021327672	0.213671736062865	2.05413961791467	60.4143747708104	56.1638137121998	64.6649358294211	912
SCORESUM_PGS000074	(0.245,0.316]	6	2.55306496298063	5	0.51 (0.21–1.23)	52.550 (24.137 – 80.963)	0.510612992596127	0.212531329332333	1.22676326839455	52.5496688741722	24.1365234763697	80.9628142719747	911
SCORESUM_PGS000074	(0.316,0.407]	7	3.2719931166253	4	0.82 (0.31–2.18)	49.532 (30.405 – 68.659)	0.817998279156324	0.307009361500617	2.17948137292016	49.5319383259912	30.4048307368239	68.6590459151584	912
SCORESUM_PGS000074	(0.407,0.545]	8	4.31689997092976	6	0.72 (0.32–1.60)	57.726 (28.224 – 87.227)	0.719483328488294	0.32323558058503	1.60148291545033	57.7255985267035	28.2240165970323	87.2271804563747	911
SCORESUM_PGS000074	(0.545,0.796]	9	5.94883158686102	5	1.19 (0.50–2.86)	70.784 (38.407 – 100.000)	1.1897663173722	0.495213832574669	2.85844981872548	70.7836644591611	38.4070486154929	100	911
SCORESUM_PGS000074	(0.796,3.88]	10	11.255482037482	15	0.75 (0.45–1.24)	44.697 (29.673 – 59.721)	0.750365469165465	0.452369740459211	1.24466401476002	44.6971386101821	29.6732256539351	59.721051566429	912
SCORESUM_PGS000146	ALL	0	33.4305081570356	46	0.73 (0.54–0.97)	0.685 (0.614 – 0.756)	0.72675017732686	0.54435513718466	0.970259641483745	0.684732269988062	0.613866248235335	0.75559829174079	9115	0.1000088
SCORESUM_PGS000146	[0.0313,0.0973]	1	0.704243964870774	1	0.70 (0.10–5.00)	NA (NA – NA)	0.704243964870774	0.0992022655857584	4.99947817853173	NA	NA	NA	912
SCORESUM_PGS000146	(0.0973,0.131]	2	1.03592442810134	1	1.04 (0.15–7.35)	NA (NA – NA)	1.03592442810134	0.145923934558873	7.35410146376042	NA	NA	NA	911
SCORESUM_PGS000146	(0.131,0.167]	3	1.34820887960012	0	NA	NA	NA	NA	NA	NA	NA	NA	912
SCORESUM_PGS000146	(0.167,0.213]	4	1.72557583538399	5	0.35 (0.14–0.83)	73.411 (47.634 – 99.187)	0.345115167076798	0.143646531316521	0.829149701387517	73.4105960264901	47.6342838402708	99.1869082127094	911
SCORESUM_PGS000146	(0.213,0.271]	5	2.19190587474603	6	0.37 (0.16–0.81)	84.226 (71.314 – 97.138)	0.365317645791006	0.164122859640567	0.813152918603519	84.2255334805004	71.3135391392986	97.1375278217021	912
SCORESUM_PGS000146	(0.271,0.348]	6	2.80336697011277	2	1.40 (0.35–5.60)	99.560 (98.833 – 100.000)	1.40168348505638	0.350557750225769	5.60454473197206	99.5599559955996	98.8332256950026	100	911
SCORESUM_PGS000146	(0.348,0.448]	7	3.60391433082572	7	0.51 (0.25–1.08)	50.332 (20.506 – 80.158)	0.514844904403674	0.245444031654275	1.07994182544961	50.3318584070796	20.5058208709039	80.1578959432554	911
SCORESUM_PGS000146	(0.448,0.574]	8	4.62130827452158	5	0.92 (0.38–2.22)	54.994 (23.586 – 86.403)	0.924261654904317	0.384703407504337	2.22056677966086	54.9944873208379	23.5863871213983	86.4025875202775	912
SCORESUM_PGS000146	(0.574,0.773]	9	6.03814985328742	10	0.60 (0.32–1.12)	65.666 (44.028 – 87.304)	0.603814985328742	0.324885496901449	1.12221856618655	65.6659267480577	44.0275092017946	87.3043442943208	911
SCORESUM_PGS000146	(0.773,2.82]	10	9.35790974558583	9	1.04 (0.54–2.00)	54.614 (41.204 – 68.024)	1.03976774950954	0.541006514972488	1.99834372230269	54.6142488002953	41.2041957504335	68.0243018501572	912
SCORESUM_PGS000148	ALL	0	33.3283045936245	46	0.72 (0.54–0.97)	0.707 (0.638 – 0.776)	0.724528360730967	0.542690937689993	0.967293369109787	0.706923250250495	0.637992949597985	0.775853550903005	9115	0.08937428
SCORESUM_PGS000148	[0.0284,0.101]	1	0.729172343437979	1	0.73 (0.10–5.18)	NA (NA – NA)	0.729172343437979	0.102713764092813	5.17644651747346	NA	NA	NA	912
SCORESUM_PGS000148	(0.101,0.133]	2	1.06533598263149	3	0.36 (0.11–1.10)	83.370 (67.734 – 99.006)	0.355111994210495	0.114531223746601	1.10104934101778	83.3700440528634	67.7343272377779	99.005760867949	911
SCORESUM_PGS000148	(0.133,0.168]	3	1.37216235121995	1	1.37 (0.19–9.74)	NA (NA – NA)	1.37216235121995	0.193287583256007	9.74107848206512	NA	NA	NA	912
SCORESUM_PGS000148	(0.168,0.213]	4	1.72720022850072	0	NA	NA	NA	NA	NA	NA	NA	NA	911
SCORESUM_PGS000148	(0.213,0.274]	5	2.21004957969215	2	1.11 (0.28–4.42)	75.385 (52.544 – 98.225)	1.10502478984607	0.276364106734524	4.41837328516517	75.3846153846154	52.543738693465	98.2254920757658	912
SCORESUM_PGS000148	(0.274,0.35]	6	2.82365797960807	4	0.71 (0.26–1.88)	50.221 (23.621 – 76.820)	0.705914494902019	0.26494231574353	1.88084441216688	50.2205071664829	23.6213185443309	76.8196957886349	911
SCORESUM_PGS000148	(0.35,0.446]	7	3.60935635632856	9	0.40 (0.21–0.77)	65.650 (50.589 – 80.712)	0.401039595147617	0.208666823758607	0.770763430329595	65.650406504065	50.5892165445254	80.7115964636047	911
SCORESUM_PGS000148	(0.446,0.575]	8	4.62634616492395	8	0.58 (0.29–1.16)	64.491 (36.679 – 92.303)	0.578293270615494	0.289203102017185	1.15636071849358	64.4911504424779	36.6793244488995	92.3029764360562	912
SCORESUM_PGS000148	(0.575,0.767]	9	6.03985230579475	8	0.75 (0.38–1.51)	61.732 (39.428 – 84.036)	0.754981538224343	0.37756448832233	1.50966825718256	61.7317275747508	39.427856270418	84.0355988790837	911
SCORESUM_PGS000148	(0.767,2.13]	10	9.12517130148688	10	0.91 (0.49–1.70)	64.800 (48.983 – 80.618)	0.912517130148688	0.490984139948156	1.69595603007202	64.80044345898	48.9827309242842	80.6181559936759	912
SCORESUM_PGS000149	ALL	0	33.4639381637221	46	0.73 (0.54–0.97)	0.702 (0.636 – 0.767)	0.727476916602654	0.544899484156307	0.97122988657096	0.701709598392997	0.636326417414318	0.767092779371675	9115	0.02515986
SCORESUM_PGS000149	[0.0177,0.0872]	1	0.594337504630227	1	0.59 (0.08–4.22)	NA (NA – NA)	0.594337504630227	0.0837204575728577	4.2192443716959	NA	NA	NA	912
SCORESUM_PGS000149	(0.0872,0.122]	2	0.952792627335745	1	0.95 (0.13–6.76)	NA (NA – NA)	0.952792627335745	0.13421369863277	6.76394287582578	NA	NA	NA	911
SCORESUM_PGS000149	(0.122,0.159]	3	1.27723859325684	1	1.28 (0.18–9.07)	NA (NA – NA)	1.27723859325684	0.179916291036864	9.06720794822552	NA	NA	NA	912
SCORESUM_PGS000149	(0.159,0.203]	4	1.64155121699786	0	NA	NA	NA	NA	NA	NA	NA	NA	911
SCORESUM_PGS000149	(0.203,0.259]	5	2.0997487849775	4	0.52 (0.20–1.40)	60.451 (30.436 – 90.466)	0.524937196244375	0.197018303770919	1.39864700246993	60.4510451045104	30.4357290876851	90.4663611213358	913
SCORESUM_PGS000149	(0.259,0.331]	6	2.6640418685221	6	0.44 (0.20–0.99)	55.856 (32.953 – 78.760)	0.444006978087017	0.199474883799336	0.988305860041421	55.8563535911602	32.9527575939359	78.7599495883846	911
SCORESUM_PGS000149	(0.331,0.422]	7	3.40513892783521	10	0.34 (0.18–0.63)	61.694 (43.680 – 79.709)	0.340513892783521	0.183215103875884	0.632861094558751	61.6944444444444	43.6803720907366	79.7085167981522	910
SCORESUM_PGS000149	(0.422,0.565]	8	4.45438678437829	6	0.74 (0.33–1.65)	55.381 (35.190 – 75.572)	0.742397797396382	0.333530150824574	1.65248775325529	55.3807947019868	35.1899441046769	75.5716452992967	912
SCORESUM_PGS000149	(0.565,0.798]	9	6.13333562342764	5	1.23 (0.51–2.95)	48.093 (17.757 – 78.429)	1.22666712468553	0.51057297491036	2.94710513232401	48.0926130099228	17.756617153885	78.4286088659606	912
SCORESUM_PGS000149	(0.798,4.08]	10	10.2413662323607	12	0.85 (0.48–1.50)	56.720 (36.801 – 76.640)	0.853447186030056	0.484680927985335	1.50278679701765	56.7204301075269	36.8006321343767	76.6402280806771	911
SCORESUM_PGS000150	ALL	0	47.4915048812401	46	1.03 (0.77–1.38)	0.628 (0.545 – 0.711)	1.03242401915739	0.773312943174413	1.37835447439641	0.627946612204979	0.544502759815765	0.711390464594193	9115	0.05505377
SCORESUM_PGS000150	[0,3.59e-06]	1	1.0633467454469e-05	2	0.00 (0.00–0.00)	50.797 (41.791 – 59.803)	5.31673372723451e-06	1.32970262818915e-06	2.12586310104608e-05	50.7967032967033	41.7907505726642	59.8026560207424	912
SCORESUM_PGS000150	(3.59e-06,2.1e-05]	2	9.82644876386295e-05	1	0.00 (0.00–0.00)	NA (NA – NA)	9.82644876386295e-05	1.38418790740571e-05	0.000697586612281548	NA	NA	NA	911
SCORESUM_PGS000150	(2.1e-05,8.12e-05]	3	0.000415172952726009	6	0.00 (0.00–0.00)	47.501 (27.830 – 67.172)	6.91954921210014e-05	3.10868149184122e-05	0.000154020800858299	47.5009187798603	27.8301056920613	67.1717318676594	913
SCORESUM_PGS000150	(8.12e-05,0.000275]	4	0.00149186130433513	2	0.00 (0.00–0.00)	51.329 (38.482 – 64.175)	0.000745930652167565	0.000186555505601739	0.00298255758278699	51.3286334056399	38.4821042585826	64.1751625526972	924
SCORESUM_PGS000150	(0.000275,0.000771]	5	0.00429876950156313	5	0.00 (0.00–0.00)	61.605 (34.423 – 88.787)	0.000859753900312625	0.000357853485872084	0.00206558493429625	61.6053511705686	34.4234876971431	88.7872146439941	902
SCORESUM_PGS000150	(0.000771,0.00219]	6	0.0122681023040723	4	0.00 (0.00–0.01)	56.951 (40.580 – 73.321)	0.00306702557601807	0.00115110946782251	0.00817180828313657	56.9505494505494	40.5799905717012	73.3211083293977	914
SCORESUM_PGS000150	(0.00219,0.00672]	7	0.0367321862376769	3	0.01 (0.00–0.04)	52.097 (7.214 – 96.980)	0.0122440620792256	0.00394897225783881	0.03796356277316	52.0970094821298	7.21413400249759	96.9798849617621	917
SCORESUM_PGS000150	(0.00672,0.0268]	8	0.125649717874446	5	0.03 (0.01–0.06)	40.794 (19.494 – 62.094)	0.0251299435748893	0.010459781461617	0.0603754549169607	40.7941834451902	19.4943565741175	62.0940103162628	899
SCORESUM_PGS000150	(0.0268,0.174]	9	0.677311552214732	9	0.08 (0.04–0.14)	65.570 (47.568 – 83.573)	0.0752568391349703	0.0391572447668824	0.144637138550076	65.570337521557	47.5676400400508	83.5730350030632	911
SCORESUM_PGS000150	(0.174,70.9]	10	46.6332286208954	9	5.18 (2.70–9.96)	58.509 (40.140 – 76.878)	5.18146984676616	2.69599527928836	9.9583370858252	58.5086747877446	40.1397396778656	76.8776098976235	912
SCORESUM_PGS000367	ALL	0	33.3185085613952	46	0.72 (0.54–0.97)	0.698 (0.634 – 0.763)	0.724315403508591	0.542531427088389	0.967009057107286	0.698443575102955	0.633617119080419	0.763270031125491	9115	0.09891795
SCORESUM_PGS000367	[0.0321,0.0949]	1	0.669559392541047	0	NA	NA	NA	NA	NA	NA	NA	NA	913
SCORESUM_PGS000367	(0.0949,0.127]	2	1.00963910076185	1	1.01 (0.14–7.17)	NA (NA – NA)	1.00963910076185	0.142221291506448	7.16750004861949	NA	NA	NA	910
SCORESUM_PGS000367	(0.127,0.167]	3	1.33579682439033	0	NA	NA	NA	NA	NA	NA	NA	NA	912
SCORESUM_PGS000367	(0.167,0.213]	4	1.71556407036499	5	0.34 (0.14–0.82)	43.903 (19.697 – 68.109)	0.343112814072998	0.142813096304368	0.824338987302604	43.9029768467475	19.6969559503731	68.1089977431219	912
SCORESUM_PGS000367	(0.213,0.268]	5	2.17967018014853	5	0.44 (0.18–1.05)	52.042 (13.187 – 90.896)	0.435934036029706	0.181447870543875	1.04734480046266	52.0419426048565	13.1874101171248	90.8964750925882	911
SCORESUM_PGS000367	(0.268,0.345]	6	2.7806825517204	3	0.93 (0.30–2.87)	58.076 (24.430 – 91.723)	0.926894183906799	0.298943226072861	2.87389963454417	58.0763582966226	24.4299068395357	91.7228097537096	911
SCORESUM_PGS000367	(0.345,0.442]	7	3.55935970669378	6	0.59 (0.27–1.32)	52.330 (25.003 – 79.656)	0.593226617782296	0.266513402916846	1.32045073978971	52.329650092081	25.0028008602762	79.6564993238859	911
SCORESUM_PGS000367	(0.442,0.566]	8	4.57226750167368	9	0.51 (0.26–0.98)	53.349 (33.986 – 72.713)	0.508029722408187	0.264335366962613	0.976389205182082	53.3493117010816	33.9860644928224	72.7125589093409	913
SCORESUM_PGS000367	(0.566,0.776]	9	6.00279771030777	7	0.86 (0.41–1.80)	60.995 (38.926 – 83.065)	0.857542530043967	0.408819615555461	1.79878646438002	60.9950957127037	38.9255197698302	83.0646716555772	910
SCORESUM_PGS000367	(0.776,2.73]	10	9.49317152279283	10	0.95 (0.51–1.76)	63.370 (46.123 – 80.618)	0.949317152279283	0.510784565188304	1.76435060303636	63.370288248337	46.1225120090775	80.6180644875965	912
SCORESUM_PGS000368	ALL	0	33.3185085613952	46	0.72 (0.54–0.97)	0.698 (0.634 – 0.763)	0.724315403508591	0.542531427088389	0.967009057107286	0.698443575102955	0.633617119080419	0.763270031125491	9115	0.09891795
SCORESUM_PGS000368	[0.0321,0.0949]	1	0.669559392541047	0	NA	NA	NA	NA	NA	NA	NA	NA	913
SCORESUM_PGS000368	(0.0949,0.127]	2	1.00963910076185	1	1.01 (0.14–7.17)	NA (NA – NA)	1.00963910076185	0.142221291506448	7.16750004861949	NA	NA	NA	910
SCORESUM_PGS000368	(0.127,0.167]	3	1.33579682439033	0	NA	NA	NA	NA	NA	NA	NA	NA	912
SCORESUM_PGS000368	(0.167,0.213]	4	1.71556407036499	5	0.34 (0.14–0.82)	43.903 (19.697 – 68.109)	0.343112814072998	0.142813096304368	0.824338987302604	43.9029768467475	19.6969559503731	68.1089977431219	912
SCORESUM_PGS000368	(0.213,0.268]	5	2.17967018014853	5	0.44 (0.18–1.05)	52.042 (13.187 – 90.896)	0.435934036029706	0.181447870543875	1.04734480046266	52.0419426048565	13.1874101171248	90.8964750925882	911
SCORESUM_PGS000368	(0.268,0.345]	6	2.7806825517204	3	0.93 (0.30–2.87)	58.076 (24.430 – 91.723)	0.926894183906799	0.298943226072861	2.87389963454417	58.0763582966226	24.4299068395357	91.7228097537096	911
SCORESUM_PGS000368	(0.345,0.442]	7	3.55935970669378	6	0.59 (0.27–1.32)	52.330 (25.003 – 79.656)	0.593226617782296	0.266513402916846	1.32045073978971	52.329650092081	25.0028008602762	79.6564993238859	911
SCORESUM_PGS000368	(0.442,0.566]	8	4.57226750167368	9	0.51 (0.26–0.98)	53.349 (33.986 – 72.713)	0.508029722408187	0.264335366962613	0.976389205182082	53.3493117010816	33.9860644928224	72.7125589093409	913
SCORESUM_PGS000368	(0.566,0.776]	9	6.00279771030777	7	0.86 (0.41–1.80)	60.995 (38.926 – 83.065)	0.857542530043967	0.408819615555461	1.79878646438002	60.9950957127037	38.9255197698302	83.0646716555772	910
SCORESUM_PGS000368	(0.776,2.73]	10	9.49317152279283	10	0.95 (0.51–1.76)	63.370 (46.123 – 80.618)	0.949317152279283	0.510784565188304	1.76435060303636	63.370288248337	46.1225120090775	80.6180644875965	912
SCORESUM_PGS000369	ALL	0	33.3213080957182	46	0.72 (0.54–0.97)	0.694 (0.628 – 0.759)	0.724376262950395	0.542577012422697	0.967090308494664	0.693552330682161	0.627734912192615	0.759369749171708	9115	0.2121315
SCORESUM_PGS000369	[0.0275,0.0939]	1	0.66155587844236	0	NA	NA	NA	NA	NA	NA	NA	NA	912
SCORESUM_PGS000369	(0.0939,0.127]	2	1.00771980995378	1	1.01 (0.14–7.15)	NA (NA – NA)	1.00771980995378	0.141950933497043	7.15387486616592	NA	NA	NA	911
SCORESUM_PGS000369	(0.127,0.166]	3	1.33428844654271	1	1.33 (0.19–9.47)	NA (NA – NA)	1.33428844654271	0.187952532708217	9.47220892916182	NA	NA	NA	912
SCORESUM_PGS000369	(0.166,0.212]	4	1.71107956103711	5	0.34 (0.14–0.82)	58.422 (34.935 – 81.908)	0.342215912207421	0.142439780802146	0.822184153250204	58.4216335540839	34.9350107057956	81.9082564023722	911
SCORESUM_PGS000369	(0.212,0.268]	5	2.17262224482825	3	0.72 (0.23–2.25)	44.811 (1.777 – 87.846)	0.724207414942751	0.233572402036609	2.24545526476993	44.8111477814448	1.77677748178022	87.8455180811094	912
SCORESUM_PGS000369	(0.268,0.343]	6	2.77294721862563	4	0.69 (0.26–1.85)	65.036 (53.209 – 76.863)	0.693236804656406	0.260184152203599	1.84706586953906	65.0358324145535	53.2090687255182	76.8625961035888	911
SCORESUM_PGS000369	(0.343,0.44]	7	3.54366539278712	8	0.44 (0.22–0.89)	50.754 (27.827 – 73.682)	0.44295817409839	0.221522339135603	0.88574337363091	50.7544296788483	27.8270964783525	73.681762879344	911
SCORESUM_PGS000369	(0.44,0.57]	8	4.56809037435889	6	0.76 (0.34–1.69)	48.933 (27.124 – 70.742)	0.761348395726482	0.342043909811226	1.69466949432076	48.9330389992642	27.1240266875508	70.7420513109775	912
SCORESUM_PGS000369	(0.57,0.775]	9	6.02303253092427	8	0.75 (0.38–1.51)	57.551 (34.281 – 80.822)	0.752879066365534	0.37651304709974	1.50546413447734	57.5512181616833	34.2805675368907	80.8218687864759	911
SCORESUM_PGS000369	(0.775,2.43]	10	9.52630663821805	10	0.95 (0.51–1.77)	60.965 (40.936 – 80.993)	0.952630663821805	0.512567415680818	1.77050892017429	60.9645232815964	40.9363431805467	80.9927033826462	912
SCORESUM_PGS000370	ALL	0	33.3141679564682	46	0.72 (0.54–0.97)	0.694 (0.627 – 0.760)	0.724221042531917	0.54246074821688	0.966883078951031	0.693872341037553	0.627261022058404	0.760483660016702	9115	0.06999605
SCORESUM_PGS000370	[0.027,0.0934]	1	0.657505804574341	0	NA	NA	NA	NA	NA	NA	NA	NA	912
SCORESUM_PGS000370	(0.0934,0.127]	2	1.00761678292689	1	1.01 (0.14–7.15)	NA (NA – NA)	1.00761678292689	0.141936420750049	7.15314346994754	NA	NA	NA	911
SCORESUM_PGS000370	(0.127,0.165]	3	1.33111251605533	0	NA	NA	NA	NA	NA	NA	NA	NA	912
SCORESUM_PGS000370	(0.165,0.21]	4	1.71115591579864	5	0.34 (0.14–0.82)	61.799 (25.353 – 98.245)	0.342231183159728	0.142446136997232	0.822220842178287	61.7991169977925	25.3532696118921	98.2449643836929	911
SCORESUM_PGS000370	(0.21,0.267]	5	2.16870505689695	6	0.36 (0.16–0.80)	63.944 (34.081 – 93.807)	0.361450842816159	0.162385657046577	0.804545882614734	63.944076526858	34.08086086787	93.807292185846	912
SCORESUM_PGS000370	(0.267,0.343]	6	2.76724177549714	4	0.69 (0.26–1.84)	64.636 (23.669 – 100.000)	0.691810443874284	0.259648813530955	1.84326546208722	64.6361631753032	23.6685397441448	100	911
SCORESUM_PGS000370	(0.343,0.44]	7	3.52844872142952	5	0.71 (0.29–1.70)	57.539 (16.717 – 98.361)	0.705689744285903	0.29372769910676	1.69544110652397	57.5386313465784	16.7167027920919	98.3605599010648	911
SCORESUM_PGS000370	(0.44,0.569]	8	4.55003570698428	9	0.51 (0.26–0.97)	62.317 (45.024 – 79.610)	0.505559522998254	0.26305008573064	0.971641695475222	62.3169681309216	45.0238938618828	79.6100423999604	912
SCORESUM_PGS000370	(0.569,0.774]	9	6.02089037675328	4	1.51 (0.56–4.01)	53.418 (19.435 – 87.401)	1.50522259418832	0.564936918980664	4.01052751543144	53.4178610804851	19.4346678811398	87.4010542798304	911
SCORESUM_PGS000370	(0.774,2.54]	10	9.57145529955181	12	0.80 (0.45–1.40)	55.815 (37.256 – 74.373)	0.797621274962651	0.452976852062793	1.40448611308918	55.8148148148148	37.2563569423079	74.3732726873217	912
SCORESUM_PGS000371	ALL	0	33.4967655335951	46	0.73 (0.55–0.97)	0.699 (0.629 – 0.769)	0.728190555078155	0.545434018281445	0.972182641221719	0.699074007488482	0.62933006944176	0.768817945535204	9115	0.6644644
SCORESUM_PGS000371	[0.0317,0.097]	1	0.698515707668969	0	NA	NA	NA	NA	NA	NA	NA	NA	912
SCORESUM_PGS000371	(0.097,0.13]	2	1.03079938294457	2	0.52 (0.13–2.06)	55.989 (40.518 – 71.460)	0.515399691472286	0.128900253328099	2.06079379296163	55.989010989011	40.5183757798981	71.4596461981238	912
SCORESUM_PGS000371	(0.13,0.166]	3	1.3477530594749	2	0.67 (0.17–2.69)	81.793 (61.531 – 100.000)	0.673876529737448	0.168534938674265	2.69445363022716	81.7931793179318	61.5310435957335	100	911
SCORESUM_PGS000371	(0.166,0.214]	4	1.72061072783125	2	0.86 (0.22–3.44)	70.517 (60.834 – 80.200)	0.860305363915627	0.215160352602208	3.43987779454124	70.5170517051705	60.8342365047038	80.1998669056373	911
SCORESUM_PGS000371	(0.214,0.271]	5	2.20425721745828	4	0.55 (0.21–1.47)	67.704 (47.084 – 88.323)	0.55106430436457	0.206824274010993	1.46826028519586	67.7037444933921	47.0843492182925	88.3231397684917	912
SCORESUM_PGS000371	(0.271,0.346]	6	2.80024576924561	4	0.70 (0.26–1.87)	52.577 (26.949 – 78.206)	0.700061442311403	0.262745560585894	1.86524949048914	52.577177508269	26.9486467805415	78.2057082359966	911
SCORESUM_PGS000371	(0.346,0.448]	7	3.59323070591755	5	0.72 (0.30–1.73)	58.267 (33.531 – 83.003)	0.718646141183509	0.299120511855228	1.72656924473273	58.2671081677704	33.5308020897139	83.0034142458269	911
SCORESUM_PGS000371	(0.448,0.573]	8	4.60433406517386	8	0.58 (0.29–1.15)	71.170 (60.040 – 82.300)	0.575541758146733	0.287827077114875	1.15085876801795	71.1698008849557	60.0397616847026	82.2998400852089	912
SCORESUM_PGS000371	(0.573,0.782]	9	6.11350147408115	8	0.76 (0.38–1.53)	58.036 (38.706 – 77.365)	0.764187684260143	0.382168460262628	1.52807695426662	58.0357142857143	38.7060071957862	77.3654213756424	911
SCORESUM_PGS000371	(0.782,2.16]	10	9.38351742379897	11	0.85 (0.47–1.54)	57.391 (40.703 – 74.078)	0.853047038527179	0.472417587855157	1.54035173255044	57.3907779235193	40.7031697258038	74.0783861212349	912
SCORESUM_PGS000372	ALL	0	33.4966476840266	46	0.73 (0.55–0.97)	0.692 (0.622 – 0.761)	0.728187993131014	0.545432099315161	0.972179220852531	0.691543576541203	0.621633372300115	0.761453780782292	9115	0.3356485
SCORESUM_PGS000372	[0.0304,0.0946]	1	0.671481643406319	0	NA	NA	NA	NA	NA	NA	NA	NA	912
SCORESUM_PGS000372	(0.0946,0.129]	2	1.01809380554526	3	0.34 (0.11–1.05)	72.283 (40.141 – 100.000)	0.339364601848421	0.109452352439942	1.05222345998394	72.2834067547724	40.1406088685132	100	911
SCORESUM_PGS000372	(0.129,0.164]	3	1.33705787144621	1	1.34 (0.19–9.49)	NA (NA – NA)	1.33705787144621	0.188342643576753	9.49186927424502	NA	NA	NA	912
SCORESUM_PGS000372	(0.164,0.21]	4	1.702173001827	3	0.57 (0.18–1.76)	56.828 (38.880 – 74.777)	0.567391000609	0.182995749797281	1.75923510752962	56.8281938325991	38.8798869483773	74.7765007168209	911
SCORESUM_PGS000372	(0.21,0.269]	5	2.17531333583981	2	1.09 (0.27–4.35)	69.835 (60.259 – 79.411)	1.08765666791991	0.272020380199258	4.34892792372423	69.8351648351648	60.2588722641027	79.4114574062269	912
SCORESUM_PGS000372	(0.269,0.341]	6	2.76439655774255	7	0.39 (0.19–0.83)	59.031 (30.914 – 87.149)	0.394913793963221	0.188268802734851	0.828373593484142	59.0312895069532	30.9138429269282	87.1487360869782	911
SCORESUM_PGS000372	(0.341,0.441]	7	3.53506272882328	3	1.18 (0.38–3.65)	51.579 (12.825 – 90.333)	1.17835424294109	0.380044480759062	3.65356896930588	51.5785609397944	12.82452110055	90.3326007790388	911
SCORESUM_PGS000372	(0.441,0.577]	8	4.58450165871467	9	0.51 (0.27–0.98)	62.661 (41.096 – 84.227)	0.509389073190519	0.265042657249046	0.979001759864183	62.6614987080103	41.0956830790263	84.2273143369944	912
SCORESUM_PGS000372	(0.577,0.79]	9	6.11028567800849	6	1.02 (0.46–2.27)	67.090 (57.779 – 76.401)	1.01838094633475	0.457518532273539	2.26679288094411	67.0902394106814	57.7791510937948	76.401327727568	911
SCORESUM_PGS000372	(0.79,2.77]	10	9.59828140267305	12	0.80 (0.45–1.41)	50.889 (33.488 – 68.290)	0.799856783556088	0.454246419058058	1.4084224935165	50.8888888888889	33.4876220230901	68.2901557546877	912
SCORESUM_PGS000374	ALL	0	33.2590441684443	46	0.72 (0.54–0.97)	0.680 (0.607 – 0.752)	0.723022699314006	0.541563157398011	0.965283211352427	0.679761921883914	0.607347056070196	0.752176787697633	9115	0.3122158
SCORESUM_PGS000374	[0.0229,0.0934]	1	0.6600699129629	1	0.66 (0.09–4.69)	NA (NA – NA)	0.6600699129629	0.0929797542857601	4.68588343070699	NA	NA	NA	912
SCORESUM_PGS000374	(0.0934,0.127]	2	0.998771609784119	1	1.00 (0.14–7.09)	NA (NA – NA)	0.998771609784119	0.140690458755299	7.0903509544011	NA	NA	NA	911
SCORESUM_PGS000374	(0.127,0.164]	3	1.32250781177494	1	1.32 (0.19–9.39)	NA (NA – NA)	1.32250781177494	0.186293071332194	9.38857736199391	NA	NA	NA	912
SCORESUM_PGS000374	(0.164,0.209]	4	1.69027138287628	5	0.34 (0.14–0.81)	55.795 (33.546 – 78.043)	0.338054276575256	0.14070759230337	0.81218569687716	55.794701986755	33.5464773122887	78.0429266612212	911
SCORESUM_PGS000374	(0.209,0.267]	5	2.15455711548929	5	0.43 (0.18–1.04)	54.890 (33.744 – 76.036)	0.430911423097859	0.179357319346382	1.03527781990107	54.8898678414097	33.7438240989839	76.0359115838355	913
SCORESUM_PGS000374	(0.267,0.341]	6	2.7444107572741	3	0.91 (0.30–2.84)	48.236 (8.580 – 87.892)	0.914803585758034	0.295043749219411	2.83641189731973	48.2359426681367	8.57989435029099	87.8919909859824	910
SCORESUM_PGS000374	(0.341,0.436]	7	3.5325438884886	4	0.88 (0.33–2.35)	71.851 (48.991 – 94.710)	0.883135972122149	0.331456700861388	2.3530347801968	71.8509350935093	48.9914912560165	94.7103789310022	913
SCORESUM_PGS000374	(0.436,0.57]	8	4.54569007879697	8	0.57 (0.28–1.14)	63.927 (51.170 – 76.685)	0.568211259849621	0.284161112189155	1.13620063397336	63.9273835920177	51.170113068553	76.6846541154825	910
SCORESUM_PGS000374	(0.57,0.772]	9	6.01422437263122	9	0.67 (0.35–1.28)	60.230 (40.017 – 80.444)	0.66824715251458	0.347698861878275	1.28431325438211	60.230352303523	40.0169996037538	80.4437050032923	911
SCORESUM_PGS000374	(0.772,3.16]	10	9.59599723836586	9	1.07 (0.55–2.05)	54.036 (37.590 – 70.482)	1.06622191537398	0.554771008137024	2.04918634202128	54.035929617325	37.5902051411874	70.4816540934625	912
SCORESUM_PGS000375	ALL	0	33.2693646984544	46	0.72 (0.54–0.97)	0.687 (0.614 – 0.760)	0.723247058662053	0.541731208493827	0.965582745948207	0.687255198070829	0.614328537042099	0.760181859099559	9115	0.8180789
SCORESUM_PGS000375	[0.0693,0.109]	1	0.876748979632904	2	0.44 (0.11–1.75)	82.005 (78.173 – 85.838)	0.438374489816452	0.109636431152103	1.75281328753966	82.0054945054945	78.1734791999412	85.8375098110478	912
SCORESUM_PGS000375	(0.109,0.14]	2	1.13784385555261	1	1.14 (0.16–8.08)	NA (NA – NA)	1.13784385555261	0.160280661225638	8.07763475467696	NA	NA	NA	911
SCORESUM_PGS000375	(0.14,0.177]	3	1.43809327281203	1	1.44 (0.20–10.21)	NA (NA – NA)	1.43809327281203	0.202574843240253	10.2091268008755	NA	NA	NA	912
SCORESUM_PGS000375	(0.177,0.224]	4	1.81562515061313	3	0.61 (0.20–1.88)	54.589 (13.083 – 96.095)	0.605208383537709	0.195192665745863	1.87649052337454	54.5888399412628	13.0826084023383	96.0950714801874	911
SCORESUM_PGS000375	(0.224,0.279]	5	2.26387847960005	3	0.75 (0.24–2.34)	68.904 (31.982 – 100.000)	0.754626159866684	0.243383098768268	2.33977069088655	68.9035570223689	31.9821499195752	100	912
SCORESUM_PGS000375	(0.279,0.376]	6	2.98828939149394	3	1.00 (0.32–3.09)	57.554 (37.776 – 77.332)	0.996096463831313	0.32126244348885	3.08846609794177	57.5540887422076	37.775870255807	77.3323072286081	912
SCORESUM_PGS000375	(0.376,0.479]	7	3.87118122211538	6	0.65 (0.29–1.44)	60.537 (40.728 – 80.345)	0.645196870352563	0.289861594733877	1.43613023965775	60.5365044247788	40.7276029114613	80.3454059380962	910
SCORESUM_PGS000375	(0.479,0.6]	8	4.9127453542403	8	0.61 (0.31–1.23)	48.175 (25.875 – 70.475)	0.614093169280037	0.307106546984938	1.22794653601082	48.174778761062	25.874922396926	70.4746351251979	912
SCORESUM_PGS000375	(0.6,0.747]	9	6.07256802047128	9	0.67 (0.35–1.30)	46.458 (28.733 – 64.184)	0.674729780052364	0.351071868719212	1.29677230405957	46.4584873121458	28.7332855194394	64.1836891048523	911
SCORESUM_PGS000375	(0.747,1.07]	10	7.8923909719228	10	0.79 (0.42–1.47)	54.457 (30.752 – 78.161)	0.78923909719228	0.424653813660758	1.46683800427258	54.4567627494457	30.7524887475212	78.1610367513701	912
SCORESUM_PGS000720	ALL	0	33.3739458142789	46	0.73 (0.54–0.97)	0.696 (0.627 – 0.765)	0.725520561179977	0.543434122113452	0.968618022452806	0.696119604769233	0.627105186496976	0.76513402304149	9115	0.2559348
SCORESUM_PGS000720	[0.0226,0.0931]	1	0.651926344651124	1	0.65 (0.09–4.63)	NA (NA – NA)	0.651926344651124	0.0918326227989764	4.62807165793932	NA	NA	NA	912
SCORESUM_PGS000720	(0.0931,0.128]	2	1.00378316998397	1	1.00 (0.14–7.13)	NA (NA – NA)	1.00378316998397	0.141396404635907	7.12592837800618	NA	NA	NA	911
SCORESUM_PGS000720	(0.128,0.165]	3	1.32806203269985	1	1.33 (0.19–9.43)	NA (NA – NA)	1.32806203269985	0.187075458298642	9.4280071728236	NA	NA	NA	912
SCORESUM_PGS000720	(0.165,0.207]	4	1.68958455441676	2	0.84 (0.21–3.38)	76.925 (41.351 – 100.000)	0.84479227720838	0.211280566021908	3.37784967670391	76.9251925192519	41.3505345970177	100	911
SCORESUM_PGS000720	(0.207,0.265]	5	2.14356652676475	6	0.36 (0.16–0.80)	57.266 (29.285 – 85.248)	0.357261087794125	0.160503364791242	0.79521999440853	57.2663723325975	29.2847040031131	85.2480406620819	912
SCORESUM_PGS000720	(0.265,0.336]	6	2.72400047068989	3	0.91 (0.29–2.82)	50.184 (5.451 – 94.916)	0.908000156896628	0.29284949769912	2.81531739477789	50.1835535976505	5.45108606727494	94.9160211280261	911
SCORESUM_PGS000720	(0.336,0.431]	7	3.48209769747508	5	0.70 (0.29–1.67)	69.868 (51.801 – 87.934)	0.696419539495017	0.289869182038143	1.67316915713597	69.8675496688742	51.8006412751562	87.9344580625922	911
SCORESUM_PGS000720	(0.431,0.565]	8	4.50273007062455	9	0.50 (0.26–0.96)	51.003 (33.031 – 68.974)	0.500303341180505	0.260315216709531	0.96153976844033	51.0028300725975	33.0313135057331	68.974346639462	912
SCORESUM_PGS000720	(0.565,0.781]	9	6.0029840795972	7	0.86 (0.41–1.80)	64.965 (39.140 – 90.791)	0.857569154228171	0.408832308207277	1.79884231143191	64.9652338811631	39.139845909498	90.7906218528282	911
SCORESUM_PGS000720	(0.781,2.61]	10	9.84521086737577	11	0.90 (0.50–1.62)	54.182 (33.940 – 74.425)	0.895019169761434	0.49566176091865	1.61614104093037	54.1822217737867	33.9398264369435	74.4246171106299	912
SCORESUM_PGS000734	ALL	0	33.3324433068389	46	0.72 (0.54–0.97)	0.694 (0.627 – 0.761)	0.724618332757367	0.542758329121466	0.967413487726613	0.693896311850691	0.626833308812349	0.760959314889032	9115	0.1961015
SCORESUM_PGS000734	[0.0291,0.0948]	1	0.669521319368167	0	NA	NA	NA	NA	NA	NA	NA	NA	912
SCORESUM_PGS000734	(0.0948,0.128]	2	1.01271275905137	0	NA	NA	NA	NA	NA	NA	NA	NA	911
SCORESUM_PGS000734	(0.128,0.166]	3	1.34391294289411	3	0.45 (0.14–1.39)	55.403 (20.169 – 90.636)	0.447970980964704	0.144480235782857	1.3889650629314	55.4029304029304	20.1694382606665	90.6364225451943	913
SCORESUM_PGS000734	(0.166,0.212]	4	1.71075807608247	3	0.57 (0.18–1.77)	57.644 (33.233 – 82.055)	0.570252692027491	0.183918706570041	1.76810798003715	57.6442484380742	33.2333380544835	82.055158821665	910
SCORESUM_PGS000734	(0.212,0.272]	5	2.19100639865294	4	0.55 (0.21–1.46)	53.992 (18.607 – 89.378)	0.547751599663235	0.205580956780245	1.45943388742154	53.9922907488987	18.6068720835778	89.3777094142195	912
SCORESUM_PGS000734	(0.272,0.34]	6	2.78061371492965	6	0.46 (0.21–1.03)	85.120 (74.820 – 95.419)	0.463435619154942	0.20820340859888	1.03155166645374	85.1197053406998	74.82005377472	95.4193569066797	911
SCORESUM_PGS000734	(0.34,0.441]	7	3.53002255894456	5	0.71 (0.29–1.70)	62.704 (32.218 – 93.190)	0.706004511788912	0.293858714096224	1.69619734503802	62.7041942604857	32.2182909472092	93.1900975737622	911
SCORESUM_PGS000734	(0.441,0.564]	8	4.57498691854935	9	0.51 (0.26–0.98)	59.888 (42.163 – 77.613)	0.508331879838816	0.264492583935918	0.976969925640982	59.888151425762	42.1633921633614	77.6129106881627	913
SCORESUM_PGS000734	(0.564,0.775]	9	6.01543208237075	4	1.50 (0.56–4.01)	63.009 (31.257 – 94.762)	1.50385802059269	0.564424770142469	4.00689173426975	63.0093612334802	31.2568298764218	94.7618925905385	912
SCORESUM_PGS000734	(0.775,2.56]	10	9.50347653599552	12	0.79 (0.45–1.39)	63.085 (46.872 – 79.298)	0.791956377999627	0.449759702177102	1.39451111697712	63.0846325167038	46.8716022181221	79.2976628152855	910
SCORESUM_PGS000765	ALL	0	33.3324433068389	46	0.72 (0.54–0.97)	0.694 (0.627 – 0.761)	0.724618332757367	0.542758329121466	0.967413487726613	0.693896311850691	0.626833308812349	0.760959314889032	9115	0.1961015
SCORESUM_PGS000765	[0.0291,0.0948]	1	0.669521319368167	0	NA	NA	NA	NA	NA	NA	NA	NA	912
SCORESUM_PGS000765	(0.0948,0.128]	2	1.01271275905137	0	NA	NA	NA	NA	NA	NA	NA	NA	911
SCORESUM_PGS000765	(0.128,0.166]	3	1.34391294289411	3	0.45 (0.14–1.39)	55.403 (20.169 – 90.636)	0.447970980964704	0.144480235782857	1.3889650629314	55.4029304029304	20.1694382606665	90.6364225451943	913
SCORESUM_PGS000765	(0.166,0.212]	4	1.71075807608247	3	0.57 (0.18–1.77)	57.644 (33.233 – 82.055)	0.570252692027491	0.183918706570041	1.76810798003715	57.6442484380742	33.2333380544835	82.055158821665	910
SCORESUM_PGS000765	(0.212,0.272]	5	2.19100639865294	4	0.55 (0.21–1.46)	53.992 (18.607 – 89.378)	0.547751599663235	0.205580956780245	1.45943388742154	53.9922907488987	18.6068720835778	89.3777094142195	912
SCORESUM_PGS000765	(0.272,0.34]	6	2.78061371492965	6	0.46 (0.21–1.03)	85.120 (74.820 – 95.419)	0.463435619154942	0.20820340859888	1.03155166645374	85.1197053406998	74.82005377472	95.4193569066797	911
SCORESUM_PGS000765	(0.34,0.441]	7	3.53002255894456	5	0.71 (0.29–1.70)	62.704 (32.218 – 93.190)	0.706004511788912	0.293858714096224	1.69619734503802	62.7041942604857	32.2182909472092	93.1900975737622	911
SCORESUM_PGS000765	(0.441,0.564]	8	4.57498691854935	9	0.51 (0.26–0.98)	59.888 (42.163 – 77.613)	0.508331879838816	0.264492583935918	0.976969925640982	59.888151425762	42.1633921633614	77.6129106881627	913
SCORESUM_PGS000765	(0.564,0.775]	9	6.01543208237075	4	1.50 (0.56–4.01)	63.009 (31.257 – 94.762)	1.50385802059269	0.564424770142469	4.00689173426975	63.0093612334802	31.2568298764218	94.7618925905385	912
SCORESUM_PGS000765	(0.775,2.56]	10	9.50347653599552	12	0.79 (0.45–1.39)	63.085 (46.872 – 79.298)	0.791956377999627	0.449759702177102	1.39451111697712	63.0846325167038	46.8716022181221	79.2976628152855	910
SCORESUM_PGS000801	ALL	0	33.3947694643793	46	0.73 (0.54–0.97)	0.702 (0.634 – 0.770)	0.725973249225637	0.543773197453074	0.969222390989051	0.701830650999343	0.634090342954749	0.769570959043937	9115	0.04756153
SCORESUM_PGS000801	[0.0404,0.104]	1	0.760744735386126	1	0.76 (0.11–5.40)	NA (NA – NA)	0.760744735386126	0.10716116153951	5.40058118168428	NA	NA	NA	912
SCORESUM_PGS000801	(0.104,0.134]	2	1.08057676408943	2	0.54 (0.14–2.16)	54.730 (3.903 – 100.000)	0.540288382044714	0.135124856432975	2.16030968304703	54.7304730473047	3.90330144084101	100	911
SCORESUM_PGS000801	(0.134,0.17]	3	1.37830326385354	0	NA	NA	NA	NA	NA	NA	NA	NA	912
SCORESUM_PGS000801	(0.17,0.216]	4	1.74812459921986	2	0.87 (0.22–3.49)	72.965 (36.304 – 100.000)	0.874062299609928	0.2186009299354	3.49488405115735	72.964796479648	36.3037550414373	100	911
SCORESUM_PGS000801	(0.216,0.276]	5	2.2207533712413	2	1.11 (0.28–4.44)	52.500 (12.523 – 92.477)	1.11037668562065	0.277702603308238	4.43977250944745	52.5	12.5226845017597	92.4773154982403	912
SCORESUM_PGS000801	(0.276,0.355]	6	2.85723293824789	7	0.41 (0.19–0.86)	60.714 (39.608 – 81.820)	0.408176134035412	0.194591410162148	0.856192759265504	60.7142857142857	39.6083759978562	81.8201954307152	911
SCORESUM_PGS000801	(0.355,0.453]	7	3.6640433989067	4	0.92 (0.34–2.44)	59.234 (34.029 – 84.438)	0.916010849726676	0.343795229486639	2.44062687568384	59.2337375964719	34.0291057117843	84.4383694811595	911
SCORESUM_PGS000801	(0.453,0.577]	8	4.66209216709505	11	0.42 (0.23–0.77)	50.499 (34.558 – 66.441)	0.423826560645005	0.234715217808568	0.765305953253863	50.4994450610433	34.5577659648954	66.4411241571912	912
SCORESUM_PGS000801	(0.577,0.773]	9	6.06008101468399	8	0.76 (0.38–1.51)	48.921 (38.889 – 58.954)	0.757510126835499	0.37882902952872	1.51472444699444	48.9214601769911	38.8889101489848	58.9540102049975	912
SCORESUM_PGS000801	(0.773,2.35]	10	8.96281721165543	9	1.00 (0.52–1.91)	70.892 (55.862 – 85.921)	0.995868579072825	0.518165128307676	1.91397331198954	70.8918452820892	55.8624948561189	85.9211957080594	911
SCORESUM_PGS000802	ALL	0	33.4919726679328	46	0.73 (0.55–0.97)	0.656 (0.581 – 0.731)	0.728086362346365	0.545355975164875	0.972043537020929	0.65615067094306	0.580840375443053	0.731460966443066	9115	0.2114532
SCORESUM_PGS000802	[0.0155,0.0776]	1	0.523513609742192	0	NA	NA	NA	NA	NA	NA	NA	NA	913
SCORESUM_PGS000802	(0.0776,0.111]	2	0.857268644401604	3	0.29 (0.09–0.89)	60.713 (19.437 – 100.000)	0.285756214800535	0.0921624994589792	0.886006941830761	60.7129731716281	19.4370412317534	100	910
SCORESUM_PGS000802	(0.111,0.148]	3	1.17693232043012	5	0.24 (0.10–0.57)	65.325 (52.633 – 78.018)	0.235386464086024	0.0979743932184065	0.565523150027652	65.3252480705623	52.6329138000913	78.0175823410333	912
SCORESUM_PGS000802	(0.148,0.195]	4	1.56056326801489	1	1.56 (0.22–11.08)	NA (NA – NA)	1.56056326801489	0.219826394686108	11.0785500392471	NA	NA	NA	912
SCORESUM_PGS000802	(0.195,0.251]	5	2.03116632788769	2	1.02 (0.25–4.06)	62.926 (53.290 – 72.562)	1.01558316394384	0.253994965992626	4.06074647525153	62.9262926292629	53.2904614632325	72.5621237952933	911
SCORESUM_PGS000802	(0.251,0.324]	6	2.60950101082952	7	0.37 (0.18–0.78)	51.312 (33.488 – 69.136)	0.372785858689932	0.177719665316561	0.781957900897758	51.3116308470291	33.4875505049457	69.1357111891125	911
SCORESUM_PGS000802	(0.324,0.42]	7	3.37804014943242	6	0.56 (0.25–1.25)	48.315 (22.144 – 74.486)	0.563006691572071	0.252936777848517	1.25318483714047	48.3149171270718	22.1442565469033	74.4855777072403	911
SCORESUM_PGS000802	(0.42,0.557]	8	4.38790084859899	4	1.10 (0.41–2.92)	65.226 (44.126 – 86.326)	1.09697521214975	0.411714386259408	2.92278981797053	65.2257709251101	44.1257823364266	86.3257595137936	912
SCORESUM_PGS000802	(0.557,0.803]	9	6.05074895069101	8	0.76 (0.38–1.51)	57.475 (33.450 – 81.500)	0.756343618836376	0.378245661626972	1.51239188651599	57.4750830564784	33.4499933607644	81.5001727521924	911
SCORESUM_PGS000802	(0.803,4.12]	10	10.9163375379044	10	1.09 (0.59–2.03)	58.365 (38.102 – 78.627)	1.09163375379044	0.58735868296066	2.02885270446306	58.3647450110865	38.1024050519951	78.6270849701778	912
SCORESUM_PGS001776	ALL	0	33.6444893625688	46	0.73 (0.55–0.98)	0.667 (0.591 – 0.742)	0.73140194266454	0.547839432665477	0.976470056437347	0.666533628653751	0.591390295850048	0.741676961457455	9115	0.09558108
SCORESUM_PGS001776	[0.0133,0.0725]	1	0.474927460632446	1	0.47 (0.07–3.37)	NA (NA – NA)	0.474927460632446	0.0668999415455053	3.37154394536145	NA	NA	NA	912
SCORESUM_PGS001776	(0.0725,0.107]	2	0.820265474434772	3	0.27 (0.09–0.85)	70.723 (42.132 – 99.314)	0.273421824811591	0.0881843945156575	0.847763311115395	70.723201174743	42.1319857142809	99.3144166352051	911
SCORESUM_PGS001776	(0.107,0.144]	3	1.14698383753694	3	0.38 (0.12–1.19)	52.842 (0.970 – 100.000)	0.382327945845648	0.12330895104678	1.18543428464572	52.8419508617528	0.969655800177538	100	912
SCORESUM_PGS001776	(0.144,0.187]	4	1.5118774508396	2	0.76 (0.19–3.02)	95.462 (90.009 – 100.000)	0.755938725419799	0.189058501235776	3.02257424476595	95.4620462046205	90.0092959425115	100	911
SCORESUM_PGS001776	(0.187,0.24]	5	1.94460188954735	2	0.97 (0.24–3.89)	56.676 (38.829 – 74.522)	0.972300944773675	0.243170184550286	3.88768519856218	56.6758241758242	38.8293950816196	74.5222532700288	912
SCORESUM_PGS001776	(0.24,0.313]	6	2.52139895468985	3	0.84 (0.27–2.61)	73.018 (49.797 – 96.238)	0.840466318229951	0.271068388322637	2.60592404909363	73.0176211453744	49.7968298405364	96.2384124502125	911
SCORESUM_PGS001776	(0.313,0.414]	7	3.27781815144843	10	0.33 (0.18–0.61)	46.199 (29.825 – 62.573)	0.327781815144843	0.17636454953269	0.60919792908684	46.1986681465039	29.8245339414875	62.5728023515202	911
SCORESUM_PGS001776	(0.414,0.558]	8	4.36127250568365	7	0.62 (0.30–1.31)	70.939 (54.297 – 87.581)	0.623038929383378	0.297023793762788	1.30689027505048	70.939226519337	54.2974645660385	87.5809884726355	912
SCORESUM_PGS001776	(0.558,0.813]	9	6.1020943434962	4	1.53 (0.57–4.06)	79.203 (43.380 – 100.000)	1.52552358587405	0.572556243683515	4.06461764539662	79.2034178610805	43.3801110770094	100	911
SCORESUM_PGS001776	(0.813,5.91]	10	11.4832492942596	11	1.04 (0.58–1.89)	51.650 (36.225 – 67.075)	1.0439317540236	0.578129574158903	1.88503331393189	51.6496821713248	36.2245742840141	67.0747900586355	912
SCORESUM_PGS001802	ALL	0	33.2365956725025	46	0.72 (0.54–0.96)	0.706 (0.639 – 0.773)	0.722534688532662	0.541197624393529	0.964631684623547	0.706337163869273	0.639487756878048	0.773186570860498	9115	0.6301151
SCORESUM_PGS001802	[0.0412,0.105]	1	0.78804712748268	0	NA	NA	NA	NA	NA	NA	NA	NA	912
SCORESUM_PGS001802	(0.105,0.135]	2	1.09565501226245	2	0.55 (0.14–2.19)	61.139 (15.103 – 100.000)	0.547827506131227	0.137010373674647	2.19045440447181	61.1386138613861	15.1028840368284	100	911
SCORESUM_PGS001802	(0.135,0.173]	3	1.40223695566924	2	0.70 (0.18–2.80)	92.838 (91.133 – 94.542)	0.701118477834619	0.175348085963596	2.80337887499489	92.8375411635565	91.1330470177996	94.5420353093134	913
SCORESUM_PGS001802	(0.173,0.219]	4	1.78009773008798	1	1.78 (0.25–12.64)	NA (NA – NA)	1.78009773008798	0.250750786087598	12.6370408568027	NA	NA	NA	913
SCORESUM_PGS001802	(0.219,0.279]	5	2.24254094218375	4	0.56 (0.21–1.49)	50.138 (1.546 – 98.730)	0.560635235545937	0.210416415395433	1.49376115330625	50.1379690949227	1.54594489390335	98.7299932959421	910
SCORESUM_PGS001802	(0.279,0.362]	6	2.90470176752388	4	0.73 (0.27–1.93)	57.036 (49.711 – 64.361)	0.72617544188097	0.272546610952833	1.93482784668448	57.0364238410596	49.7114647989313	64.3613828831879	910
SCORESUM_PGS001802	(0.362,0.462]	7	3.73903097030272	6	0.62 (0.28–1.39)	50.773 (27.519 – 74.028)	0.623171828383787	0.27996660905972	1.38710515870253	50.7734806629834	27.5189464011537	74.0280149248131	911
SCORESUM_PGS001802	(0.462,0.585]	8	4.74489269289528	8	0.59 (0.30–1.19)	55.344 (32.438 – 78.251)	0.59311158661191	0.296613706930974	1.18599156395413	55.3443030973451	32.4380008120218	78.2506053826685	912
SCORESUM_PGS001802	(0.585,0.758]	9	6.06817021904708	6	1.01 (0.45–2.25)	56.243 (28.699 – 83.787)	1.01136170317451	0.454365062209218	2.2511688941811	56.2430939226519	28.6989190142059	83.787268831098	911
SCORESUM_PGS001802	(0.758,1.66]	10	8.47122225504741	13	0.65 (0.38–1.12)	58.869 (44.445 – 73.293)	0.651632481157493	0.378374528182654	1.12223434420641	58.8688286129888	44.444610007469	73.2930472185086	912
SCORESUM_PGS002252	ALL	0	33.3211432250529	46	0.72 (0.54–0.97)	0.674 (0.605 – 0.743)	0.724372678805499	0.542574327803213	0.967085523423741	0.674079640629569	0.605333842296225	0.742825438962914	9115	0.03824659
SCORESUM_PGS002252	[0.0238,0.0865]	1	0.587260513601645	0	NA	NA	NA	NA	NA	NA	NA	NA	912
SCORESUM_PGS002252	(0.0865,0.12]	2	0.934908511889795	2	0.47 (0.12–1.87)	67.390 (55.367 – 79.413)	0.467454255944898	0.116909212418175	1.86908693405096	67.3901098901099	55.3672281309533	79.4129916492665	912
SCORESUM_PGS002252	(0.12,0.158]	3	1.25476394686432	3	0.42 (0.13–1.30)	48.091 (26.281 – 69.901)	0.418254648954774	0.134896082259898	1.29682751671942	48.0910425844347	26.2806809938012	69.9014041750681	911
SCORESUM_PGS002252	(0.158,0.202]	4	1.63259799331949	1	1.63 (0.23–11.59)	NA (NA – NA)	1.63259799331949	0.229973457788559	11.5899296963279	NA	NA	NA	911
SCORESUM_PGS002252	(0.202,0.26]	5	2.09600777732947	5	0.42 (0.17–1.01)	65.733 (29.264 – 100.000)	0.419201555465893	0.174483346748322	1.00714450622328	65.7331863285557	29.2644869265908	100	912
SCORESUM_PGS002252	(0.26,0.337]	6	2.69895667865884	6	0.45 (0.20–1.00)	62.459 (39.833 – 85.084)	0.449826113109807	0.202089192447107	1.00125855116392	62.4585635359116	39.8334690283893	85.0836580434339	911
SCORESUM_PGS002252	(0.337,0.427]	7	3.46568110197349	4	0.87 (0.33–2.31)	57.580 (25.921 – 89.239)	0.866420275493372	0.325183001417507	2.30849734000148	57.5799338478501	25.9209300577214	89.2389376379787	911
SCORESUM_PGS002252	(0.427,0.554]	8	4.42860219278463	11	0.40 (0.22–0.73)	57.650 (37.335 – 77.964)	0.402600199344057	0.222960055488271	0.726977395825064	57.649667405765	37.3349081980512	77.9644266134788	913
SCORESUM_PGS002252	(0.554,0.782]	9	5.93917663282329	3	1.98 (0.64–6.14)	50.772 (13.333 – 88.211)	1.97972554427443	0.638503888814732	6.1382762099197	50.7717750826902	13.3329512467066	88.2105989186738	910
SCORESUM_PGS002252	(0.782,3.76]	10	10.283187875808	11	0.93 (0.52–1.69)	46.660 (28.232 – 65.088)	0.93483526143709	0.517711918926009	1.68803717681271	46.6602764604984	28.232404565508	65.0881483554888	912
