# Supplementary material for: Polygenic risk scores for the prediction of common cancers in East Asians: A population-based prospective cohort study
Source: eLife. 2023 Mar 27;12:e82608. doi: 10.7554/eLife.82608 (PMC10159619; doi:10.7554/eLife.82608)
Supplement: Source code 1. [file elife-82608-code1.zip]

Archive with 2 entries (2 files):
- Sourcecode1.docx
- __MACOSX/._Sourcecode1.docx
